# Supplementary material for: Bee-pollination promotes rapid divergent evolution in plants growing in different soils
Source: Nat Commun. 2024 Mar 27;15:2703. doi: 10.1038/s41467-024-46841-4 (PMC10973342; doi:10.1038/s41467-024-46841-4)
Supplement: Supplementary file 4 — Supplementary Data 1-6 [file 41467_2024_46841_MOESM4_ESM.xlsx]

## Sheet: Data 1
Generation	Replicate	Soil	Herbivory	Pollination	Treatment	ID	Nbseeds_sowing	Germinated	Germination_perc	Sowing_date	Glucoraphanin	Glucoalyssin	Sinalbin	Gluconapin	Glucobrassicanapin	Hydroxyglucobrassicin	Glucobrassicin	Neoglucobrassicin	Gluconasturtiin	Methoxyglucobrassicin	TotalIndoleGSL	TotalAromaticGSL	TotalThioalkylGLS	TotalAlkenylGSL	TotalGlucosinolates	Glucoraphanin_log	Glucoalyssin_log	Sinalbin_log	Gluconapin_log	Glucobrassicanapin_log	Hydroxyglucobrassicin_log	Glucobrassicin_log	Neoglucobrassicin_log	Gluconasturtiin_log	Methoxyglucobrassicin_log	TotalGlucosinolates_log	Benzaldehyde	X1_butene_4_isothiocyanate	Methyl_benzoate	Phenylethyl_Alcohol	X2_Amino_benzaldehyde	p_Anisaldehyde	Methyl_anthranilate	.beta._Pinene	X3_Hexen_1_ol._acetate._.Z._	Phenylacetaldehyde	Benzyl_nitrile	Methyl_salicylate	Indole
G1	A	G1	G1	G1	G1	1	5	4	80	2022-11-01	0.0470377	0.00844309	0.128374	15.5032	0.602565	0.00799885	0.0767205	0.170423	0.657427	0.0261619	0.281304	0.271887	0.0554808	16.1057	17.2283	0.0199623	0.00365139	0.052453	1.21757	0.204816	0.00346004	0.032103	0.0683428	0.219434	0.0112159	1.26075	162.576	40.9596	49.6465	23.4848	491.768	29.5455	177.677	0	10.2525	924.545	75.404	5.65657	168.687
G1	A	G1	G1	G1	G1	2	5	5	100	2022-11-01	0.161135	0.0304381	0.457985	21.4337	0	0.00486489	0.284164	0.112284	3.28998	0.0888598	0.490173	0.796208	0.191573	21.4337	25.8634	0.0648827	0.0130219	0.163753	1.3509	0	0.00210767	0.10862	0.0462158	0.632455	0.036972	1.42916	171.605	41.4198	7.28395	2.71605	147.346	0	6.66667	5.61728	29.4444	26.358	19.1975	10.9259	51.0494
G1	A	G1	G1	G1	G1	3	5	4	80	2022-11-01	0.0557911	0.0173607	0.115429	10.4217	0.641078	0.00288367	0.0517507	0.0514403	0.493275	0.075165	0.18124	0.221582	0.0731518	11.0627	11.9258	0.023578	0.00747495	0.047442	1.05773	0.215129	0.00125056	0.0219128	0.0217846	0.17414	0.0314751	1.11146	97.8889	20.8148	14.8519	40.5926	578.704	13.8148	34.2222	4.74074	34.2963	492.556	70.6667	9.81481	209.704
G1	A	G1	G1	G1	G1	4	5	5	100	2022-11-01	0.0413214	0.00922758	0.526906	31.4294	2.10349	0.0141457	0.0163593	0.125204	2.27628	0.0627206	0.218429	0.699194	0.050549	33.5328	36.605	0.0175848	0.00398911	0.183812	1.51094	0.491851	0.00610034	0.00704728	0.0512312	0.515381	0.0264191	1.57525	562.333	0	46.2222	24.7778	264.778	60.6667	12	14.6667	0	973	125.222	27	96
G1	A	G1	G1	G1	G1	5	5	4	80	2022-11-01	0.0815319	0.00433551	0.119155	9.4316	0.12363	0.00204469	0.0765171	0.133896	0.632683	0.141262	0.35372	0.261792	0.0858674	9.55523	10.7467	0.0340393	0.00187882	0.0488904	1.01835	0.0506233	0.000887089	0.0320209	0.0545733	0.212902	0.0573853	1.06991	195.778	100.611	24.8333	14.5556	174.722	13.9444	19.7778	5.44444	18.7222	857.667	42.6111	24.3333	155.222
G1	A	G1	G1	G1	G1	6	5	5	100	2022-11-01	0.0409414	0.0113806	0.108607	9.79372	0.408597	0.0210433	0.13559	0.311801	0.212645	0.0204679	0.488903	0.128511	0.052322	10.2023	11.0648	0.0174263	0.00491462	0.0447776	1.03317	0.148787	0.00904416	0.0552215	0.117868	0.0837337	0.00879936	1.08152	357.014	0	26.0069	7.04861	887.951	33.9583	70.4861	0	5.83333	166.181	61.9097	7.29167	324.375
G1	A	G1	G1	G1	G1	7	5	5	100	2022-11-02	0.0105039	0.00486257	0.167095	17.8984	0.727356	0.0141159	0.0539658	0.0927883	0.448589	0.0879476	0.248818	0.228051	0.0153664	18.6258	19.5057	0.00453798	0.00210667	0.0671061	1.27643	0.237382	0.0060876	0.0228265	0.0385361	0.160945	0.036608	1.31187	202.708	32.4306	43.4028	0	116.667	10	17.6389	0	8.68056	28.6111	10.2778	22.0139	20.2083
G1	A	G1	G1	G1	G1	8	5	5	100	2022-11-02	0.0406437	0.00444223	0.143336	7.22193	0.250427	0.0143838	0.052353	0.232598	0.086493	0.0338914	0.333226	0.0942009	0.0450859	7.47236	8.0805	0.0173021	0.00192496	0.0581739	0.914974	0.0970584	0.00620232	0.0221614	0.0908214	0.036027	0.0144749	0.95811	118.283	12.6768	10.1515	3.63636	174.646	24.1414	19.899	0	3.93939	45.0505	26.9192	8.73737	56.9697
G1	A	G1	G1	G1	G1	9	5	4	80	2022-11-02	0.0346896	0.0173007	0.163896	14.1662	1.23624	0	0.0262478	0.00457787	0.474336	0.059668	0.0904937	0.234511	0.0519903	15.4025	16.1832	0.0148101	0.00744934	0.0659141	1.18088	0.349519	0	0.0112523	0.00198361	0.168596	0.0251698	1.2351	658.593	44.3704	0	2.11111	5.07407	15.6296	0	3.74074	85.7407	14.4074	1.40741	6.48148	6.96296
G1	A	G1	G1	G1	G1	10	5	4	80	2022-11-02	0.0871471	0.0150227	0.131685	9.28119	0.198114	0.0136458	0.107042	0.17225	0.159255	0.0148987	0.307836	0.117905	0.10217	9.4793	10.1802	0.0362883	0.00647576	0.0537257	1.01204	0.078498	0.00588624	0.0441639	0.0690202	0.0641791	0.00642269	1.04845	205.139	67.0139	0	18.125	919.931	23.4028	4.72222	2.63889	60.4861	997.014	179.931	6.73611	443.611
G1	A	G1	G1	G1	G1	11	5	5	100	2022-11-02	0.0405576	0.0556138	0.172882	8.04917	0.10349	0.0159131	0.204331	0.284157	0.263176	0.129402	0.633803	0.170718	0.0961714	8.15266	9.31869	0.0172661	0.0235051	0.0692545	0.956609	0.0427682	0.00685657	0.0807459	0.108618	0.101464	0.0528484	1.01362	197.847	39.375	45.3472	11.9444	202.847	39.6528	87.4306	3.95833	33.8194	556.736	15.2083	19.7222	86.4583
G1	A	G1	G1	G1	G1	12	5	5	100	2022-11-02	0.0919146	0.0148168	0.128244	12.5676	0.312293	0.00309329	0.0223766	0.0422139	0.877267	0.0140909	0.0817748	0.325929	0.106731	12.8799	14.0739	0.0381887	0.00638765	0.0524031	1.1325	0.118031	0.00134133	0.0096109	0.0179569	0.273526	0.0060769	1.17823	73.2828	30.1515	6.0101	6.36364	179.646	7.82828	6.91919	3.63636	8.93939	77.3737	71.0606	6.56566	124.596
G1	A	G1	G1	G1	G1	13	5	5	100	2022-11-05	0.0547291	0.00885969	0.125756	9.30569	0.341686	0	0.0179866	0.0407301	0.0497711	0.0111187	0.0698353	0.072539	0.0635888	9.64738	9.95633	0.0231409	0.00383077	0.0514444	1.01308	0.127651	0	0.00774204	0.0173381	0.0210946	0.00480215	1.03966	306.838	42.906	159.487	1.7094	0	42.4359	24.8718	9.1453	39.6581	19.3162	66.1966	21.9658	119.444
G1	A	G1	G1	G1	G1	14	5	5	100	2022-11-05	0.153883	0.0249209	0.110686	17.1312	0.407644	0.010683	0.0363914	0.22257	0.590672	0.0160143	0.285659	0.247172	0.178804	17.5388	18.7046	0.0621617	0.0106903	0.0455914	1.25843	0.148493	0.00461496	0.0155238	0.0872739	0.201581	0.00689982	1.29457	105.317	9.68254	16.4683	2.85714	16.5873	15.7937	1.26984	3.92857	19.5238	158.81	23.1349	7.5	11.3095
G1	A	G1	G1	G1	G1	15	5	5	100	2022-11-05	0.0680592	0.0228207	0.185562	9.97939	0.331688	0.0439985	0.0179246	0.150497	1.57875	0.035042	0.247462	0.485334	0.0908799	10.3111	12.4137	0.0285953	0.00979952	0.0739243	1.04058	0.124402	0.0186999	0.00771559	0.0608854	0.411409	0.014958	1.12755	284.333	34.5556	54.2778	14.8333	1987.83	56.1111	107.167	14	17.2222	897.5	180.222	19.8333	403.444
G1	A	G1	G1	G1	G1	16	5	5	100	2022-11-05	0.0663648	0.00250703	0.142551	10.9625	0.111673	0.010476	0.00834701	0.0928484	0.251771	0.0150428	0.126714	0.1554	0.0688719	11.0742	11.6641	0.0279058	0.00108743	0.0578756	1.07782	0.045977	0.00452602	0.00361002	0.0385599	0.0975249	0.00648437	1.10257	762.16	617.531	73.0864	0	205.247	40.3704	27.1605	11.2346	35.9259	13.2099	41.1728	44.6296	78.2099
G1	A	G1	G1	G1	G1	17	5	5	100	2022-11-05	0.0196592	0.00545214	0.127338	13.7305	0.332486	0.0132314	0.00977094	0.161393	0.0930822	0.0173843	0.20178	0.090707	0.0251114	14.0629	14.5103	0.00845505	0.0023614	0.0520542	1.16822	0.124663	0.00570865	0.00422287	0.0649794	0.0386528	0.00748505	1.19062	236.825	23.4127	15.1587	6.42857	175.476	0	2.69841	13.4127	96.6667	288.81	98.8889	6.26984	105.397
G1	A	G1	G1	G1	G1	19	5	4	80	2022-11-06	0.0458536	0.0102075	0.13523	13.643	0.460032	0.0185475	0.00974093	0.181329	0.251718	0.0161245	0.225742	0.15259	0.0560611	14.103	14.7718	0.0194709	0.00441059	0.0550838	1.16563	0.164362	0.0079813	0.00420996	0.0723709	0.0975065	0.00694692	1.19788	137.685	0	30	2.22222	1255.56	19.3519	66.3889	12.963	3.61111	48.9815	119.167	13.1481	290.556
G1	A	G1	G1	G1	G1	20	5	5	100	2022-11-06	0.0847554	0.0114922	0.193163	16.2563	0.59758	0.0220667	0.0157274	0.190155	0.528297	0.0181111	0.24606	0.260907	0.0962477	16.8538	17.9176	0.0353318	0.00496255	0.0766997	1.23695	0.203463	0.00947925	0.00677717	0.0756035	0.184208	0.00779515	1.27687	162.35	38.9316	22.6496	8.88889	207.607	14.2308	8.67521	5.7265	27.6496	388.547	40.3419	10.7692	49.7863
G1	A	G1	G1	G1	G1	21	5	5	100	2022-11-06	0.0397603	0.0101704	0.139888	8.08679	0.182824	0.00816125	0.0134932	0.0560481	0.368659	0.0360574	0.11376	0.193157	0.0499308	8.26961	8.94185	0.0169332	0.00439465	0.0568621	0.95841	0.07292	0.00353	0.00582084	0.0236837	0.136295	0.0153838	0.997467	377.083	0	41.25	150	1125.28	30.1389	21.6667	25.8333	23.0556	3297.64	74.0278	60.9722	190.972
G1	A	G1	G1	G1	G1	22	5	5	100	2022-11-06	0.0577246	0.0130193	0.10439	12.1395	0.632505	0.00291787	0.137385	0.0342064	0.98899	0.022204	0.196714	0.341755	0.0707438	12.772	14.1329	0.0243726	0.00561771	0.0431224	1.11858	0.212854	0.00126537	0.0559076	0.0146072	0.298633	0.00953758	1.17992	168.194	14.4444	24.8958	126.111	1286.35	7.56944	50.5903	6.97917	103.229	5266.67	125.451	52.9514	451.667
G1	A	G1	G1	G1	G1	23	5	5	100	2022-11-06	0.0476811	0.00418309	0.184279	15.389	0.449647	0.0117117	0.0710652	0.10396	1.14289	0.174374	0.36111	0.404453	0.0518642	15.8387	17.5788	0.0202291	0.00181291	0.0734542	1.21455	0.161262	0.00505677	0.0298159	0.0429533	0.330999	0.0698063	1.26902	371.944	44.1667	33.6111	0	764.167	18.8889	65.1389	35.2778	29.1667	39.5833	156.667	61.1111	198.056
G1	A	G1	G1	G1	G1	25	5	4	80	2022-11-09	0.108873	0.00621633	0.104885	4.9124	0.227018	0.00756148	0.0616808	0.115164	0.164905	0.062245	0.246652	0.109608	0.115089	5.13942	5.77095	0.0448819	0.00269136	0.0433172	0.771764	0.0888508	0.00327156	0.025994	0.0473389	0.0662906	0.0262247	0.83065	125.202	16.1111	10.404	146.465	145	0.808081	1.81818	7.57576	7.67677	2108.28	72.9798	3.68687	236.01
G1	A	G1	G1	G1	G1	26	5	4	80	2022-11-09	0.028674	0.00568932	0.111322	3.50368	0.0919193	0.0155128	0.0919666	0.130344	0.133879	0.129464	0.367288	0.100407	0.0343633	3.59559	4.24245	0.0122777	0.00246384	0.04584	0.653567	0.0381906	0.00668542	0.0382094	0.0532105	0.0545666	0.0528725	0.719534	5.5772	8.73737	0.851371	0.656566	0.38961	0	0	1.1544	5.11544	9.87734	0	1.88312	0.25974
G1	A	G1	G1	G1	G1	27	5	5	100	2022-11-09	0.0191817	0.00231901	0.128855	6.34404	0.350553	0.0188962	0.0428051	0.0917268	0.265977	0.0278821	0.18131	0.155064	0.0215007	6.69459	7.29223	0.00825163	0.00100597	0.0526383	0.865935	0.130512	0.00812993	0.0182031	0.038114	0.102426	0.0119433	0.918671	14.8148	0	0	0	2.68519	8.14815	0	10.6481	0	2.5	1.94444	0	3.33333
G1	A	G1	G1	G1	G1	28	5	5	100	2022-11-09	0.052095	0.0118687	0.234902	8.71652	0.201642	0.019611	0.0813574	0.190659	0.366653	0.0977557	0.389383	0.227291	0.0639637	8.91816	9.97306	0.022055	0.00512415	0.0916327	0.987511	0.079775	0.00843453	0.0339692	0.0757874	0.135658	0.0405057	1.04033	189.444	105.833	37.0833	44.1667	410.139	29.3056	34.5139	8.26389	83.1944	785.694	41.3889	7.22222	118.958
G1	A	G1	G1	G1	G1	29	5	5	100	2022-11-09	0.0721136	0.00686624	0.109412	7.17576	0.116927	0.00430095	0.13821	0.0610041	0.334862	0.0336108	0.237126	0.170529	0.0789798	7.29269	8.05307	0.0302408	0.00297178	0.0450931	0.912528	0.0480248	0.00186388	0.0562225	0.0257171	0.125436	0.014357	0.956796	281.42	94.1358	53.642	13.7037	155.679	17.963	14.8148	6.23457	36.6667	264.259	101.049	6.7284	117.716
G1	A	G1	G1	G1	G1	31	5	5	100	2022-11-10	0.105062	0.0404157	0.148641	6.41466	0.253421	0.00619172	0.103223	0.143344	0.380421	0.188624	0.441382	0.200196	0.145478	6.66808	7.78401	0.0433868	0.0172069	0.0601842	0.870091	0.0980971	0.00268074	0.0426633	0.0581768	0.140012	0.0750445	0.943693	98.9506	47.4691	22.284	1.35802	387.469	10.1852	55.0617	5.80247	20.9877	34.0123	46.2963	27.1605	168.642
G1	A	G1	G1	G1	G1	32	5	5	100	2022-11-10	0.0677572	0.0172086	0.109006	6.20373	0.254801	0.00650104	0.128141	0.0764142	0.960896	0.211888	0.422944	0.337388	0.0849658	6.45853	8.03634	0.0284725	0.00741002	0.0449338	0.857557	0.0985749	0.00281423	0.0523633	0.0319794	0.292455	0.0834625	0.955993	418.272	14.8765	4.69136	28.2716	975.802	34.1975	1.2963	0	17.4074	986.728	84.6914	0	301.42
G1	A	G1	G1	G1	G1	33	5	4	80	2022-11-10	0.0233645	0.00705761	0.122665	6.73455	0.12359	0.0141926	0.0463928	0.156423	0.286441	0.0956353	0.312644	0.15964	0.0304221	6.85814	7.61031	0.0100304	0.00305431	0.0502501	0.888435	0.0506077	0.00612045	0.0196947	0.0631168	0.10939	0.039666	0.935019	18.0247	0	3.2716	0	8.7037	0	0	2.83951	0	2.46914	0.864198	1.2963	1.41975
G1	A	G1	G1	G1	G1	34	5	4	80	2022-11-10	0.0624518	0.0948543	0.121421	3.8103	0.119947	0.0147311	0.0591049	0.0553176	0.582682	0.0650003	0.194154	0.249163	0.157306	3.93024	4.98581	0.0263092	0.0393563	0.0497688	0.682172	0.0491975	0.00635097	0.024939	0.0233832	0.199394	0.0273497	0.777123	119.653	22.5694	34.375	0	71.6667	12.1528	30.4167	6.80556	3.19444	7.36111	10.4167	68.8194	8.54167
G1	A	G1	G1	G1	G1	35	5	5	100	2022-11-10	0.00944317	0.00370087	0.132916	4.50134	0.107725	0.0259506	0.0840031	0.239122	0.526266	0.0637039	0.41278	0.237828	0.013144	4.60907	5.69417	0.00408187	0.0016043	0.0541979	0.740469	0.0444319	0.0111264	0.0350305	0.0931142	0.18363	0.0268207	0.825697	NA	NA	NA	NA	NA	NA	NA	NA	NA	NA	NA	NA	NA
G1	A	G1	G1	G1	G1	36	5	5	100	2022-11-10	0.0479783	0.00805172	0.097541	9.01148	0.188166	0.00757049	0.0945361	0.03937	0.249152	0.0611811	0.202658	0.137036	0.0560301	9.19965	9.80503	0.0203523	0.00348281	0.0404207	1.0005	0.0748771	0.00327544	0.0392301	0.0167702	0.0966153	0.0257895	1.03363	161.875	91.6667	13.8194	3.88889	22.2917	6.66667	3.125	12.8472	29.6528	80.2083	3.33333	4.58333	36.4583
G1	B	G1	G1	G1	G1	1	5	4	80	2022-11-03	0.164527	0.0754489	0.501455	20.4145	0.512646	0.0164921	0.0935237	0.285835	1.10252	0.146113	0.541964	0.499253	0.239976	20.9271	23.313	0.0661497	0.0315898	0.176512	1.33071	0.179737	0.00710399	0.0388282	0.109185	0.322741	0.0592274	1.38584	253.175	29.5238	67.5397	19.4444	1118.17	25.4762	106.111	9.7619	17.8571	1764.68	130.952	58.7302	372.619
G1	B	G1	G1	G1	G1	10	5	5	100	2022-11-04	0.142809	0.018632	0.215316	20.8433	0.596556	0.0396052	0.154948	0.470686	0.296771	0.178179	0.843418	0.197553	0.161441	21.4399	22.9568	0.0579736	0.00801731	0.0846894	1.33932	0.203184	0.0168684	0.0625623	0.16752	0.112863	0.0712114	1.37943	216.071	29.5635	59.4048	14.4444	993.611	17.8175	33.4127	6.26984	24.2063	426.468	166.587	19.881	294.762
G1	B	G1	G1	G1	G1	11	5	5	100	2022-11-04	0.0573361	0.0112972	0.122044	11.7724	0.247103	0.01739	0.0560433	0.209659	0.118219	0.0432433	0.326336	0.0985367	0.0686334	12.0195	12.6548	0.0242131	0.00487882	0.0500098	1.10627	0.0959025	0.00748748	0.0236817	0.082663	0.048527	0.0183856	1.13528	571.875	69.0278	69.5139	2.84722	1025.49	63.6111	273.472	25.2083	216.042	79.6528	105.486	18.8889	237.569
G1	B	G1	G1	G1	G1	12	5	4	80	2022-11-04	0.073027	0.0196686	0.279429	7.34369	0.087301	0.00847907	0.0961795	0.124719	0.130418	0.13227	0.361647	0.160255	0.0926956	7.43099	8.29518	0.0306107	0.00845902	0.107016	0.921358	0.0363498	0.00366689	0.0398817	0.0510439	0.0532391	0.0539499	0.968258	193.025	21.358	78.8272	2.28395	57.3457	10.0617	74.0741	11.358	42.284	12.5309	14.1975	27.2222	33.8889
G1	B	G1	G1	G1	G1	13	5	5	100	2022-11-07	0.0436752	0.0193238	0.119311	7.21515	0.887911	0.00383427	0.0316832	0.0290796	0.504135	0.0421639	0.106761	0.226237	0.062999	8.10306	8.89627	0.0185654	0.00831215	0.0489507	0.914616	0.275982	0.00166202	0.0135464	0.012449	0.177287	0.017936	0.995472	537.172	50.4545	22.1212	62.0707	85.5556	3.93939	17.1717	26.5657	42.8283	927.071	18.3333	6.91919	80.9596
G1	B	G1	G1	G1	G1	14	5	5	100	2022-11-07	0.185751	0.0236577	0.243789	13.7779	0.269361	0.0177586	0.0745366	0.133404	0.411095	0.0367107	0.26241	0.244303	0.209409	14.0472	15.1739	0.0739936	0.0101548	0.0947467	1.16961	0.103585	0.0076448	0.0312212	0.0543849	0.149556	0.0156576	1.20882	198.542	32.0139	75	93.125	763.125	13.6806	118.681	18.5417	21.6667	1430.42	62.3611	15.0694	248.75
G1	A	G1	G1	G1	G1	18	5	5	100	2022-11-05	0.111343	0.228905	0.139659	19.7395	NA	0.00549357	0.0108775	0.0497425	0.983533	0.0745734	0.140687	0.354214	0.340248	NA	NA	0.0458482	0.0895182	0.0567749	1.3168	NA	0.0023793	0.00469853	0.0210828	0.297439	0.0312361	NA	99.4444	57.4074	17.963	14.1975	96.2346	6.23457	14.8765	10.9259	23.1481	305.123	2.71605	11.7901	57.5309
G1	A	G1	G1	G1	G1	24	5	5	100	2022-11-06	NA	NA	NA	NA	NA	NA	NA	NA	NA	NA	NA	NA	NA	NA	NA	NA	NA	NA	NA	NA	NA	NA	NA	NA	NA	NA	129.53	6.49573	39.359	4.40171	233.419	8.24786	65.2564	12.5214	30.8547	153.504	111.282	53.6752	34.0598
G1	A	G1	G1	G1	G1	30	5	3	60	2022-11-09	NA	NA	NA	NA	NA	NA	NA	NA	NA	NA	NA	NA	NA	NA	NA	NA	NA	NA	NA	NA	NA	NA	NA	NA	NA	NA	163.611	24.5833	33.6111	2.36111	113.125	0	8.81944	7.91667	107.431	82.2917	8.26389	2.77778	35
G1	B	G1	G1	G1	G1	15	5	5	100	2022-11-07	0.12511	0.012653	0.119844	6.07319	0.151075	0.00654358	0.0110205	0.117944	0.0679715	0.0265839	0.162092	0.0777174	0.137763	6.22426	6.71193	0.0511949	0.00546065	0.0491577	0.849615	0.0611034	0.00283258	0.00475998	0.0484199	0.0285597	0.0113944	0.887163	63.8889	25.3535	0	5.05051	146.667	4.84848	0	14.1919	9.54545	78.2828	21.2626	3.23232	78.1313
G1	B	G1	G1	G1	G1	16	5	5	100	2022-11-07	0.0551554	0.00590052	0.106589	3.06242	0.0607581	0.00501972	0.0351884	0.0815616	0.144671	0.12086	0.242629	0.102667	0.0610559	3.12318	3.67812	0.0233164	0.00255503	0.0439862	0.608785	0.0256163	0.00217458	0.0150194	0.0340513	0.0586807	0.0495513	0.670072	101.944	13.2639	21.1111	5.76389	100.556	11.4583	15.9722	10.6944	29.0972	121.458	16.5972	8.125	47.7778
G1	B	G1	G1	G1	G1	17	5	5	100	2022-11-07	0.0249243	0.00478556	0.133169	4.61783	0.044251	0.0226186	0.0568091	0.119206	0.685044	0.0370612	0.235695	0.280906	0.0297098	4.66208	5.7457	0.0106918	0.00207339	0.0542948	0.749569	0.0188049	0.0097137	0.0239965	0.0489102	0.226611	0.0158044	0.829027	217.531	64.8148	28.0247	23.8889	980.247	71.6049	28.0864	19.0741	24.3827	242.037	174.568	33.642	534.753
G1	B	G1	G1	G1	G1	18	5	5	100	2022-11-07	NA	NA	NA	NA	NA	NA	NA	NA	NA	NA	NA	NA	NA	NA	NA	NA	NA	NA	NA	NA	NA	NA	NA	NA	NA	NA	123.232	161.616	17.9798	31.7677	209.192	4.39394	29.0404	21.6667	210.859	596.01	26.1616	16.9192	157.929
G1	B	G1	G1	G1	G1	19	5	5	100	2022-11-08	0.0356471	0.00516817	0.133148	13.4698	0.342065	0.0187291	0.143458	0.169083	0.198018	0.0392825	0.370553	0.13275	0.0408152	13.8118	14.5544	0.0152118	0.00223873	0.0542867	1.16046	0.127774	0.0080587	0.0582204	0.0678453	0.0784634	0.0167336	1.19185	118.519	17.5309	3.64198	40.4321	993.148	7.09877	1.54321	19.6914	9.07407	678.148	62.4691	3.95062	203.272
G1	B	G1	G1	G1	G1	2	5	4	80	2022-11-03	0.0240376	0.00202577	0.171622	6.28657	0.289565	0.0111741	0.579526	0.17879	0.124599	NA	0.769491	0.119785	0.0260633	6.57613	7.66791	0.0103159	0.000878893	0.0687874	0.862523	0.110443	0.00482593	0.198527	0.0714365	0.0509978	NA	0.937914	73.1019	45.787	21.3889	0	30.463	0.555556	19.9074	7.12963	165.278	5.64815	9.35185	11.1574	29.537
G1	B	G1	G1	G1	G1	20	5	5	100	2022-11-08	0.141937	0.0268681	0.111863	5.1263	0.0500168	0.013741	0.0462178	0.166001	0.234047	0.186037	0.411996	0.137383	0.168805	5.17632	6.10303	0.0576422	0.0115147	0.0460512	0.787198	0.0211962	0.005927	0.0196221	0.0666988	0.0913317	0.0740981	0.851444	28.8889	2.60684	3.46154	11.8803	77.9487	0	4.61538	8.37607	1.79487	340.855	8.67521	2.17949	26.6667
G1	B	G1	G1	G1	G1	21	5	5	100	2022-11-08	0.0208529	0.00268524	0.117003	3.04024	0.0247948	0.0243724	0.0951018	0.181616	0.423631	0.0724115	0.373502	0.201452	0.0235382	3.06504	4.00271	0.00896319	0.00116462	0.0480543	0.606408	0.0106369	0.0104579	0.0394545	0.0724765	0.153398	0.0303615	0.699206	122.361	24.7917	13.5417	14.9306	818.125	23.6806	60.9028	8.26389	9.02778	1095.97	91.5972	9.51389	233.472
G1	B	G1	G1	G1	G1	22	5	3	60	2022-11-08	0.0192061	0.00695444	0.149315	3.44874	0.141759	0.0101872	0.0222242	0.278697	0.152605	0.0289554	0.340064	0.12212	0.0261605	3.5905	4.25864	0.008262	0.00300982	0.0604392	0.648237	0.0575745	0.00440184	0.00954616	0.106768	0.0616805	0.0123966	0.720874	106.167	13.2222	34	9.44444	1564.28	13.1111	292.778	4.44444	89.9444	221.556	203.556	74.7222	210.889
G1	B	G1	G1	G1	G1	23	5	5	100	2022-11-08	0.0288794	0.00281047	0.11897	6.18846	0.171805	0.0434712	0.0147982	0.265597	0.443477	0.0514953	0.375362	0.208228	0.0316899	6.36026	7.32976	0.0123645	0.00121886	0.0488183	0.856636	0.0688555	0.0184805	0.00637968	0.102296	0.15941	0.0218073	0.920633	39.3827	0	0	0	7.83951	0	0	5.55556	0	14.2593	0	0	1.85185
G1	B	G1	G1	G1	G1	24	5	5	100	2022-11-11	0.0368413	0.00907201	0.0921255	6.38344	0.190112	0	0.0907056	0.00934672	0.156999	0.223231	0.323283	0.101606	0.0459133	6.57355	7.19188	0.0157123	0.00392216	0.0382726	0.868259	0.075588	0	0.0377076	0.00404038	0.0633331	0.0875083	0.913383	181.181	139.236	9.65278	9.375	17.7083	0	6.94444	14.9306	143.611	199.792	3.47222	8.81944	17.5
G1	B	G1	G1	G1	G1	25	5	5	100	2022-11-11	0.130446	0.029512	0.104576	8.29105	0.241281	0.00623632	0.0730221	0.0466878	0.127602	0.10156	0.227506	0.0953511	0.159958	8.53233	9.15197	0.0532498	0.0126314	0.0431954	0.968065	0.09387	0.00269999	0.0306087	0.0198172	0.0521557	0.042008	1.00655	133.287	5.32407	11.3426	1.2963	139.167	9.44444	14.7222	3.7963	6.43519	74.1667	9.39815	14.3056	35.1389
G1	B	G1	G1	G1	G1	26	5	5	100	2022-11-11	0.019401	0.0023159	0.120064	9.71604	0.431972	0.00760859	0.0536389	0.146822	0.0631329	0.0691088	0.277178	0.0758302	0.0217169	10.148	10.6301	0.00834507	0.00100462	0.0492427	1.03003	0.155935	0.00329186	0.0226918	0.059496	0.0265875	0.0290219	1.06558	76.9697	422.172	24.5455	22.8788	23.8384	6.0101	11.3636	5.60606	41.4646	249.444	5.90909	24.596	12.4747
G1	B	G1	G1	G1	G1	27	5	5	100	2022-11-11	0.0319355	0.00762527	0.145529	9.29077	0.176307	0.00383195	0.0126857	0.0284366	0.360538	0.066864	0.111818	0.192717	0.0395607	9.46707	10.1245	0.0136525	0.00329905	0.0590063	1.01245	0.0705208	0.00166102	0.00547469	0.0121775	0.133711	0.0281091	1.04628	374.028	35.0694	138.681	10.5556	325.556	3.68056	26.5972	8.19444	85.1389	372.222	29.0278	46.3889	67.8472
G1	B	G1	G1	G1	G1	28	5	5	100	2022-11-11	0.0261586	0.00449499	0.128759	6.87723	0.211568	0.00643739	0.0799753	0.0379015	0.142319	0.00710316	0.131417	0.110389	0.0306536	7.0888	7.52195	0.0112145	0.00194777	0.0526012	0.896374	0.0833478	0.00278676	0.0334138	0.0161562	0.0577874	0.00307396	0.930539	47.5556	37.8889	17.5556	11.6667	109.167	1.11111	11.6667	2.88889	21.5556	34.8333	11.7778	7.88889	20.4444
G1	B	G1	G1	G1	G1	29	5	5	100	2022-11-11	0.0471464	0.00623819	0.103318	7.02501	0.152616	0.0361128	0.00780474	0.212214	0.251741	0	0.256132	0.140215	0.0533846	7.17763	7.8422	0.0200074	0.0027008	0.0427005	0.904446	0.0616845	0.015407	0.0033764	0.0835794	0.0975144	0	0.94656	247.87	18.5185	55.1852	3.33333	806.667	29.1667	45.7407	9.44444	17.4074	51.3889	148.704	80.0926	227.5
G1	B	G1	G1	G1	G1	3	5	4	80	2022-11-03	0.0348703	0.0163864	0.116083	11.5402	0.257286	0.0175884	0.0321087	0.0808295	0.815399	0.0259095	0.156436	0.306669	0.0512567	11.7975	12.9366	0.0148859	0.00705885	0.0476965	1.0983	0.099434	0.00757216	0.0137255	0.0337572	0.258972	0.0111091	1.14416	202.937	103.095	15.873	71.746	494.286	18.6508	33.6508	0	257.778	1056.59	27.0635	7.85714	157.143
G1	B	G1	G1	G1	G1	30	5	4	80	2022-11-11	0.0796383	0.00662561	0.133562	5.04307	0.0587219	0.00705041	0.0364118	0.0861696	0.0866018	0.0104158	0.140048	0.0905156	0.0862639	5.1018	5.54827	0.0332783	0.00286798	0.0544452	0.781258	0.0247819	0.00305121	0.0155324	0.0358976	0.0360704	0.00450011	0.816127	305.123	64.8765	67.037	55.8025	144.691	17.3457	18.5185	5.74074	18.3951	1443.95	84.2593	9.44444	135.679
G1	B	G1	G1	G1	G1	31	5	5	100	2022-11-12	0.014184	0.00489866	0.146851	2.73285	0.165704	0.00734939	0.00970082	0.0335854	0.232776	0.0223371	0.0729727	0.150391	0.0190826	2.89855	3.37023	0.00611674	0.00212227	0.0595069	0.57204	0.0665883	0.00318013	0.00419271	0.0143464	0.0908843	0.00959412	0.640505	333.21	252.099	20.8642	149.63	443.086	11.8519	5.18519	8.02469	223.272	1912.35	95.8025	14.9383	330.062
G1	B	G1	G1	G1	G1	32	5	5	100	2022-11-12	NA	NA	NA	NA	NA	NA	NA	NA	NA	NA	NA	NA	NA	NA	NA	NA	NA	NA	NA	NA	NA	NA	NA	NA	NA	NA	817.037	106.049	61.1111	9.1358	620.185	35.9877	45.2469	17.8395	0	232.407	6.54321	95.4321	259.506
G1	B	G1	G1	G1	G1	33	5	5	100	2022-11-12	0.03139	0.00864171	0.141309	12.9601	0.667748	0.0285688	0.0234921	0.114829	0.46415	0.0408436	0.207734	0.222989	0.0400317	13.6278	14.4811	0.0134229	0.00373692	0.0574032	1.14489	0.22213	0.0122334	0.0100845	0.0472084	0.165586	0.0173855	1.1898	243.376	72.6496	21.0684	57.3504	296.111	8.58974	20.5556	5.04274	66.6667	578.077	120.171	6.41026	324.017
G1	B	G1	G1	G1	G1	34	5	5	100	2022-11-12	0	0.00383932	0.144652	4.47657	0.141899	0.0199823	0.0620531	0.188057	0.242231	0.0573758	0.327468	0.152876	0.00383932	4.61847	5.33666	0	0.0016642	0.0586735	0.738509	0.0576276	0.00859263	0.0261462	0.0748373	0.0942025	0.0242294	0.801861	239.673	16.5686	149.118	6.33987	820.915	4.77124	160.327	0	21.4379	228.562	25.9477	73.5294	207.451
G1	B	G1	G1	G1	G1	35	5	5	100	2022-11-12	NA	NA	NA	NA	NA	NA	NA	NA	NA	NA	NA	NA	NA	NA	NA	NA	NA	NA	NA	NA	NA	NA	NA	NA	NA	NA	543.403	102.917	31.3889	24.6528	67.9167	3.61111	1.38889	0	39.375	388.125	12.5	139.653	55.9722
G1	B	G1	G1	G1	G1	36	5	5	100	2022-11-12	NA	NA	NA	NA	NA	NA	NA	NA	NA	NA	NA	NA	NA	NA	NA	NA	NA	NA	NA	NA	NA	NA	NA	NA	NA	NA	218.056	314.167	39.4444	4.90741	372.778	69.537	15.9259	0	169.815	69.3519	31.3889	15.7407	473.426
G1	B	G1	G1	G1	G1	4	5	4	80	2022-11-03	0.182827	0.0208682	0.407195	19.9533	0.346831	0.0041889	0.122885	0.10261	0.383749	0.110468	0.340152	0.289412	0.203696	20.3002	21.635	0.0729214	0.00896969	0.148354	1.32125	0.129313	0.00181541	0.0503354	0.0424218	0.141057	0.0455059	1.35478	313.333	32.9167	26.6667	6.11111	157.361	16.875	9.65278	8.33333	227.778	87.4306	40.4167	5.76389	84.8611
G1	B	G1	G1	G1	G1	5	5	5	100	2022-11-03	0.11509	0.0381595	0.5455	11.316	0.298122	0.0212501	0.1803	0.456581	0.299994	0.340712	0.998843	0.30301	0.153249	11.6142	13.6117	0.0473098	0.0162641	0.189069	1.09047	0.113316	0.00913211	0.0719923	0.163335	0.113941	0.127336	1.1647	1089.26	52.4691	42.6543	3.7037	245.679	23.7037	9.62963	6.48148	27.5926	116.358	24.1975	9.44444	100.864
G1	B	G1	G1	G1	G1	6	5	5	100	2022-11-03	0.11507	0.0114703	0.459937	15.0892	0.295505	0.0431213	0.123346	0.344725	0.620898	0.169174	0.680367	0.37409	0.12654	15.3847	17.2725	0.0473022	0.00495313	0.164334	1.20653	0.112439	0.0183348	0.0505136	0.128633	0.209756	0.0678793	1.2618	266.667	71.2222	55	11	420.556	9.44444	31.6667	7.77778	90.1111	205.889	31.6667	17	231.778
G1	B	G1	G1	G1	G1	7	5	5	100	2022-11-04	0.148355	0.0233937	0.485546	16.2946	0.582348	0.0344474	0.0564629	0.228366	1.17334	0	0.319276	0.509014	0.171748	16.877	19.0269	0.060076	0.0100427	0.171886	1.23791	0.199302	0.0147084	0.0238543	0.0893277	0.337128	0	1.30161	531.944	37.4603	111.865	20.3571	667.381	19.6032	114.96	9.92063	89.5238	1396.11	95.9524	55.8333	341.865
G1	B	G1	G1	G1	G1	8	5	5	100	2022-11-04	0.0925717	0.0209999	0.441536	17.6805	0.620791	0.0125674	0.059151	0.227546	1.33566	0.161839	0.461104	0.527235	0.113572	18.3013	20.6531	0.0384499	0.0090257	0.158826	1.27139	0.209727	0.00542395	0.0249579	0.0890379	0.36841	0.065146	1.33552	225.111	62.6667	9.33333	21.8333	430.222	17.3333	4.94444	5.55556	56.6667	771.278	21.3333	6.27778	168.889
G1	B	G1	G1	G1	G1	9	5	5	100	2022-11-04	0.0507582	0.00454326	0.446924	16.6641	0.431108	0.0204472	0.0376183	0.253427	0.295366	0.0165742	0.328067	0.272838	0.0553015	17.0952	18.2209	0.0215028	0.00196864	0.160446	1.24709	0.155672	0.00879052	0.0160376	0.0980992	0.112393	0.00713907	1.28377	271.111	41.358	47.9012	82.284	1034.88	31.0494	88.3333	12.716	261.975	3736.98	119.012	99.2593	536.79
G10	A	L	H	B	LHB	1	6	2	33.33	2022-11-01	0.0581446	0.0191665	0.417151	15.8932	0.43998	0.0240617	0.0766345	0.415182	0.938201	0.0938508	0.609729	0.438815	0.077311	16.3331	18.3755	0.024545	0.00824512	0.151416	1.22771	0.158357	0.0103261	0.0320683	0.150812	0.287399	0.0389581	1.28725	194.697	18.5354	9.79798	28.7879	403.434	8.33333	39.2424	7.0202	14.0909	735.303	220.707	9.44444	223.03
G10	A	L	H	B	LHB	2	6	5	83.33	2022-11-01	0.100037	0.00873367	0.124163	11.351	0.124789	0.0087487	0.129208	0.137012	0.230103	0.246779	0.521747	0.140771	0.10877	11.4758	12.4605	0.0414071	0.00377652	0.0508291	1.0917	0.0510712	0.00378299	0.0527739	0.0557649	0.0899416	0.0957896	1.12906	205.556	58.3333	23.8889	13.0556	91.0185	4.72222	34.0741	9.07407	66.5741	183.148	43.8889	18.0556	105.833
G10	A	L	H	B	LHB	4	6	4	66.67	2022-11-01	0	0	0.141621	1.77307	0.054902	0.0176606	0.0325238	0.538993	0.117748	0.222975	0.812153	0.105866	0	1.82797	2.8995	0	0	0.0575219	0.442961	0.0232121	0.00760297	0.0139001	0.187237	0.0483439	0.0874175	0.591008	138.611	75.4167	12.5694	12.5694	140.208	6.875	52.6389	9.30556	29.6528	165.208	20.5556	13.3333	58.125
G10	A	L	H	B	LHB	5	6	4	66.67	2022-11-01	0.0959468	0.00911469	0.572424	17.4298	0.429613	0.0155887	0.233894	0.1475	0.421941	0.0600509	0.457034	0.349451	0.105062	17.8595	19.4159	0.0397895	0.00394053	0.19657	1.26552	0.155218	0.00671786	0.0912779	0.0597527	0.152882	0.0253267	1.30997	169.957	46.8376	34.9145	9.40171	292.863	27.6068	29.3162	4.82906	36.2821	425.171	42.265	9.01709	142.436
G10	A	L	H	B	LHB	6	6	6	100	2022-11-01	0.133373	0.0249161	0.112743	11.2736	0.529688	0.00378569	0.0494927	0.0311534	0.449541	0.0368123	0.121244	0.207625	0.158289	11.8033	12.6451	0.0543729	0.0106883	0.046395	1.08897	0.184603	0.001641	0.0209794	0.0133233	0.16123	0.0157002	1.13498	185.926	23.4259	28.8426	57.6389	296.296	30.9722	13.8426	7.08333	35.5093	2723.8	99.2593	14.9074	307.731
G10	A	L	H	B	LHB	7	6	5	83.33	2022-11-02	0.0468932	0.00592619	0.10965	6.18447	0.121427	0.0116354	0.0182923	0.185284	0.20559	0.0537831	0.268995	0.126386	0.0528194	6.30589	6.94295	0.0199024	0.00256611	0.0451861	0.856395	0.049771	0.00502401	0.00787248	0.0738224	0.0811997	0.0227512	0.899982	438.111	116.444	65.1111	20.3333	1560.67	111.111	56.2222	0	64.3333	728.333	337.889	14.6667	550.333
G10	A	L	H	B	LHB	8	6	6	100	2022-11-02	0.0200985	0.00634338	0.148688	11.221	0.543111	0.00878058	0.0309207	0.058452	0.240387	0.0377642	0.135917	0.153759	0.0264418	11.7641	12.3155	0.00864209	0.00274619	0.060202	1.08711	0.188397	0.00379671	0.0132252	0.0246712	0.0935572	0.0160987	1.12436	544.389	116.444	39.7222	21.5	161	33.1111	21.6667	0	6.22222	249.222	28.6667	26.6667	39
G10	A	L	H	B	LHB	9	6	6	100	2022-11-02	0.241508	0.063461	0.222941	11.4905	0.182638	0	0.0392646	0.0154479	0.366417	0.0243976	0.0791102	0.222989	0.304969	11.6731	12.6466	0.0939496	0.0267216	0.0874056	1.09658	0.0728517	0	0.0167261	0.00665765	0.135583	0.0104686	1.13502	466.736	45.6944	23.8194	24.5833	67.4306	11.1111	0	0	97.2222	1917.99	118.125	32.8472	15.8333
G10	A	L	H	B	LHB	11	6	6	100	2022-11-02	0.0432968	0.0172751	0.152379	13.4655	0.157386	0.0137129	0.0482803	0.137822	1.64735	0	0.199815	0.484407	0.0605719	13.6229	15.683	0.0184079	0.00743841	0.0615952	1.16033	0.0634784	0.00591499	0.0204774	0.0560743	0.422811	0	1.22227	536.389	52.963	45.2778	0	17.7778	32.4074	4.16667	0	90.463	32.5926	13.6111	10.6481	3.24074
G10	A	L	H	B	LHB	12	6	6	100	2022-11-02	0.0797131	0.01668	0.141011	8.3417	0.14696	0.0126424	0.0889986	0.136506	0.614596	0.133765	0.371912	0.265354	0.0963931	8.48866	9.71257	0.0333084	0.00718428	0.0572899	0.970426	0.0595483	0.00545612	0.0370273	0.0555716	0.208064	0.054523	1.02989	463.102	37.5926	55.5093	15.9722	800.417	52.5926	49.5833	0	25.9259	578.657	131.343	61.3889	394.861
G10	A	L	H	B	LHB	13	6	6	100	2022-11-05	0.022327	0.00205291	0.19002	8.13468	0.223799	0.0113582	0.0455094	0.301639	0.501081	0.0193764	0.377883	0.251958	0.0243799	8.35848	9.45184	0.00958983	0.000890654	0.0755543	0.960693	0.0877102	0.00490502	0.0193279	0.11449	0.176404	0.00833457	1.01919	230.079	9.16667	46.1905	125.556	1322.46	26.9444	100.317	4.88095	37.0635	2979.05	300.952	17.1825	472.341
G10	A	L	H	B	LHB	14	6	4	66.67	2022-11-05	0.032331	0.00634614	0.10659	4.07086	0.108719	0.00837912	0.0244311	0.144334	0.236348	0.150018	0.327162	0.136127	0.0386771	4.17958	4.88836	0.0138189	0.00274739	0.0439867	0.705082	0.0448216	0.00362385	0.0104827	0.0585528	0.0921408	0.0607046	0.769994	357.469	19.3827	31.358	48.3951	828.827	60	53.3333	20.4321	54.0741	2696.98	196.358	56.0494	407.593
G10	A	L	H	B	LHB	15	6	5	83.33	2022-11-05	0.00485476	0.00256132	0.110138	1.06198	0.0336234	0.0138422	0	0.454686	0.154146	0	0.468528	0.107638	0.00741608	1.09561	1.83584	0.0021033	0.00111094	0.045377	0.314285	0.0143623	0.00597037	0	0.162769	0.0622606	0	0.452681	317.393	23.8889	63.3333	14.5299	458.205	36.0684	16.1966	0	18.547	787.308	115.94	12.8205	188.974
G10	A	L	H	B	LHB	16	6	6	100	2022-11-05	0.014413	0.00659052	0.102261	6.01704	0.0794326	0.00473252	0.00448636	0.0667898	0.299726	0.00491099	0.0809196	0.156136	0.0210035	6.09648	6.60039	0.00621481	0.00285283	0.0422844	0.846154	0.0331955	0.00205046	0.00194404	0.0280789	0.113852	0.00212759	0.880836	127.556	14.9259	32.037	20.7407	480.963	25	96.4074	9.62963	51.4074	1351.37	142.407	38.7037	253.852
G10	A	L	H	B	LHB	17	6	6	100	2022-11-05	0.0866647	0.00422286	0.171221	8.98606	0.281291	0.0258008	0.119843	0.344359	0.367183	0.375925	0.865927	0.204465	0.0908875	9.26735	10.7626	0.0360956	0.0018301	0.0686389	0.999394	0.107648	0.011063	0.0491571	0.128515	0.135827	0.138595	1.0705	111.148	10.4074	7.2963	23.3333	819.519	0	37.1852	5.7037	14.4074	1376.52	176.222	22.3704	306.185
G10	A	L	H	B	LHB	18	3	2	66.67	2022-11-05	0.0161069	0.00559793	0.106726	8.40109	0.470696	0.00848517	0.0148997	0.0503206	0.194319	0.0093123	0.0830177	0.12116	0.0217048	8.87179	9.27756	0.00693938	0.00242437	0.0440401	0.973178	0.167523	0.00366951	0.00642312	0.0213219	0.0771203	0.00402556	1.01189	123.951	41.9753	115.802	23.8889	391.975	45.0617	88.4568	6.54321	63.5185	592.469	182.84	57.2222	366.42
G10	A	L	H	B	LHB	19	6	6	100	2022-11-06	0.0650097	0.0179915	0.137136	9.06959	0.196022	0.00682978	0.0290921	0.0643906	0.263828	0.0157532	0.116066	0.1575	0.0830012	9.26561	9.86564	0.0273536	0.00774415	0.0558123	1.00301	0.0777392	0.00295605	0.0124542	0.0271011	0.101688	0.00678819	1.03606	114.848	8.78788	59.7475	3.73737	611.818	10.8081	47.6263	7.07071	6.81818	73.4848	69.798	8.58586	140
G10	A	L	H	B	LHB	21	6	6	100	2022-11-06	0.0143423	0.00384954	0.145556	0.790622	0	0.0110122	0.0927631	0.15028	0.0277878	0.42963	0.683685	0.0709196	0.0181918	0.790622	1.66584	0.00618454	0.00166862	0.0590162	0.253004	0	0.00475638	0.038526	0.0608036	0.0119034	0.155224	0.425834	117.639	0.231481	47.3611	9.81481	319.954	33.6111	15	9.44444	113.843	258.611	133.241	11.3426	181.898
G10	A	L	H	B	LHB	22	6	1	16.67	2022-11-06	0.088444	0.0143599	0.11713	6.86698	0.192837	0.0272539	0	0.375962	0.120547	0.0277593	0.430975	0.0975338	0.102804	7.05982	7.83128	0.0368061	0.00619207	0.0481039	0.895808	0.076581	0.0116778	0	0.138606	0.04943	0.0118914	0.946023	NA	NA	NA	NA	NA	NA	NA	NA	NA	NA	NA	NA	NA
G10	A	L	H	B	LHB	23	6	6	100	2022-11-06	0.0340976	0.00626005	0.100434	4.24943	0.0853788	0.0160185	0.00640185	0.288593	0	0.0324005	0.343414	0.041564	0.0403576	4.3348	4.81901	0.0145615	0.00271023	0.041564	0.720112	0.0355814	0.00690163	0.00277143	0.110116	0	0.0138482	0.764849	337.667	51.6667	33.5556	11.3333	70.2222	32.5556	7.22222	24.8889	110.778	645	105.667	16.3333	144.667
G10	A	L	H	B	LHB	24	6	6	100	2022-11-06	0.139748	0.0323414	0.184618	8.98485	0.513746	0.0160702	0.0344194	0.16415	0.178925	0.0489207	0.263561	0.145065	0.172089	9.49859	10.2978	0.0568088	0.0138233	0.0735783	0.999341	0.180053	0.00692373	0.0146967	0.066009	0.0714863	0.0207427	1.05299	1235.83	0	66.6667	204.236	1402.01	44.7222	54.6528	11.3194	65.2083	6148.47	133.681	38.1944	816.597
G10	A	L	H	B	LHB	25	3	1	33.33	2022-11-09	0.034666	0.00608827	0.118185	2.15802	0.079708	0.00672444	0.0114644	0.0802369	0.0700401	0.0218578	0.120284	0.0779136	0.0407542	2.23773	2.58699	0.0148002	0.00263609	0.0485136	0.499415	0.0333063	0.00291061	0.00495061	0.033519	0.0294	0.00939045	0.55473	195.556	41	18.8889	16.2222	236.556	24.2222	19.1111	22.3333	65.1111	290	67.1111	16	138.778
G10	A	L	H	B	LHB	26	6	6	100	2022-11-09	0.0185457	0.00321185	0.123409	4.83921	0.209224	0.0315501	0.060028	0.349273	0.0438356	0.0354834	0.476334	0.0691701	0.0217576	5.04843	5.71377	0.00798053	0.00139266	0.050538	0.766354	0.0825069	0.0134903	0.0253173	0.1301	0.0186321	0.0151431	0.826966	154.524	25.5556	18.4921	13.5714	67.1429	0	10.7937	12.8571	43.3333	134.841	22.4603	23.1746	82.7778
G10	A	L	H	B	LHB	27	6	6	100	2022-11-09	0.067277	0.00347228	0.108435	6.63214	0.131331	0.0195868	0.115903	0.121044	0.316934	0.253506	0.51004	0.164274	0.0707493	6.76348	7.76963	0.0282772	0.00150538	0.0447103	0.882647	0.0535897	0.00842422	0.0476265	0.0496227	0.119564	0.0981265	0.942982	167.167	20.5556	47.2222	86.1111	134.444	18.1667	11.0556	8.88889	85.6111	3605.67	89.0556	7.27778	36.1111
G10	A	L	H	B	LHB	28	6	2	33.33	2022-11-09	0.0339466	0.00262726	0.116213	3.34115	0.128188	0.0111346	0.018791	0.130436	0.0605165	0.0485765	0.208938	0.0732644	0.0365738	3.46934	3.89158	0.0144981	0.00113951	0.0477469	0.637605	0.0523816	0.00480898	0.00808508	0.053246	0.0255175	0.0206001	0.689449	22.8175	68.7698	5.63492	18.2937	4.44444	0.992063	6.03175	6.34921	226.706	141.23	19.9206	3.69048	22.3413
G10	A	L	H	B	LHB	29	6	5	83.33	2022-11-09	0.0248688	0.00410949	0.115765	1.74434	0.0801606	0.00707811	0.0914635	0.0802007	0.0382907	0.20736	0.386102	0.0638915	0.0289783	1.8245	2.39363	0.0106683	0.00178107	0.0475725	0.438438	0.0334883	0.00306316	0.0380092	0.0335044	0.0163189	0.0818367	0.530665	498.472	76.6667	75.2778	8.40278	76.9444	0	11.5278	0	81.6667	259.931	39.7917	35.2778	121.875
G10	A	L	H	B	LHB	30	4	3	75	2022-11-09	0.146496	0.0113692	0.248023	5.36255	0.106858	0.00660133	0.132675	0.0987398	0.196815	0.102191	0.340207	0.17425	0.157866	5.46941	6.41232	0.0593727	0.00490974	0.0962227	0.803631	0.044092	0.0028575	0.0541052	0.0408949	0.0780269	0.0422569	0.869954	151.235	29.3827	47.4691	49.8765	364.877	6.60494	38.0247	9.62963	45.0617	1009.2	65.4938	10.9259	229.321
G10	A	L	H	B	LHB	31	6	6	100	2022-11-10	0.0294768	0.00575381	0.126305	5.47975	0.222886	0.0160372	0.0479429	0.140469	0.283848	0.036909	0.241358	0.16017	0.0352306	5.70264	6.38938	0.0126166	0.00249169	0.0516559	0.811558	0.087386	0.00690959	0.0203376	0.0570834	0.108514	0.0157407	0.868608	18.6325	0	0	0	1.02564	0	0	7.09402	0	6.49573	0	0	0.384615
G10	A	L	H	B	LHB	32	6	5	83.33	2022-11-10	0.0110279	0.00177237	0.111877	4.77775	0.156696	0.0200987	0.041549	0.263354	0.126033	0.186164	0.511166	0.0976079	0.0128003	4.93445	5.69632	0.00476315	0.000769051	0.0460568	0.761759	0.0632191	0.0086422	0.0176797	0.101525	0.0515512	0.0741448	0.825836	212.389	5.94444	20.7778	5.66667	754.611	20.9444	59.1111	0	30.5	2480.89	308.944	16.4444	271.944
G10	A	L	H	B	LHB	33	6	5	83.33	2022-11-10	0.0168995	0.00494557	0.111046	6.70503	0.294494	0.0203039	0.0724236	0.279074	0.318647	0.0558085	0.42761	0.165861	0.0218451	6.99953	7.87867	0.00727805	0.00214254	0.0457322	0.886774	0.1121	0.00872955	0.0303664	0.106896	0.120129	0.0235852	0.948348	124.798	53.6869	10.6061	35.6061	72.0707	5	7.9798	3.08081	25.1515	1186.01	66.3636	7.22222	196.616
G10	A	L	H	B	LHB	34	6	5	83.33	2022-11-10	0.0209856	0.00233914	0.13555	5.20053	0.17501	0.0313924	0.15996	0.214593	0.0678882	0.108704	0.514649	0.0837321	0.0233248	5.37554	6.11695	0.00901963	0.00101469	0.0552063	0.792429	0.0700416	0.0134239	0.064443	0.0844307	0.0285258	0.0448155	0.852294	310.694	179.444	27.9167	5.83333	15.5556	0	0	27.9167	774.861	82.3611	7.08333	23.4722	28.6111
G10	A	L	H	B	LHB	36	6	4	66.67	2022-11-10	0.0392162	0.00590167	0.127662	4.8938	0.117981	0.0169659	0.153569	0.215724	0.141969	0.0768973	0.463156	0.109833	0.0451179	5.01178	5.78969	0.0167059	0.00255553	0.0521788	0.770395	0.0484345	0.0073064	0.0620435	0.084835	0.0576543	0.0321743	0.83185	133.232	232.374	22.8283	188.081	512.424	19.9495	33.5354	9.44444	10.8081	3012.02	231.212	7.87879	312.424
G10	B	L	H	B	LHB	1	6	5	83.33	2022-11-03	0.139206	0.0182054	0.142009	13.2123	0.362955	0.00815609	0.024835	0.185394	0.907516	0.057609	0.275994	0.338138	0.157411	13.5752	15.0582	0.0566022	0.0078354	0.0576695	1.15266	0.134482	0.00352778	0.0106539	0.0738628	0.280468	0.0243252	1.2057	237.361	148.889	50.1389	7.22222	602.917	34.8611	51.25	10.1389	148.194	53.1944	77.9167	13.6111	260.556
G10	B	L	H	B	LHB	2	6	6	100	2022-11-03	0.0912672	0.0212752	0.128319	14.9272	0.401215	0.0050231	0.0148331	0.0420406	0.20899	0.0232034	0.0851002	0.134855	0.112542	15.3284	15.8634	0.0379311	0.00914279	0.052432	1.20214	0.146505	0.00217604	0.00639463	0.0178846	0.0824227	0.00996199	1.22694	99.0278	26.875	343.611	3.88889	1.52778	9.02778	447.153	3.81944	214.792	58.125	171.042	40.2083	368.056
G10	B	L	H	B	LHB	3	6	6	100	2022-11-03	0.0247422	0.00641517	0.148858	5.97855	0.248922	0.00281294	0.128697	0.0749633	0.448526	0.13614	0.342613	0.221193	0.0311574	6.22747	7.19863	0.0106146	0.00277717	0.0602662	0.843765	0.0965354	0.00121993	0.0525774	0.0313936	0.160926	0.0554318	0.913741	102.037	19.6296	192.685	5	8.33333	3.7963	321.852	4.62963	42.1296	48.5185	100.833	46.9444	237.685
G10	B	L	H	B	LHB	4	6	6	100	2022-11-03	0.0266491	0.0086316	0.16813	8.50686	0.291721	0.00350795	0.0392976	0.0145399	0.351672	0.0575732	0.114919	0.198362	0.0352807	8.79858	9.46858	0.011422	0.00373257	0.0674912	0.978037	0.111169	0.00152082	0.0167399	0.00626915	0.130871	0.0243104	1.01989	126.181	51.0417	27.5	4.93056	140.069	15.4861	3.61111	0	15.0694	62.2222	27.7778	6.80556	88.3333
G10	B	L	H	B	LHB	5	6	6	100	2022-11-03	0	0.00309413	0.14545	1.24985	0.0463404	0	0.00306976	0.0877652	0.0463586	0.0120974	0.102932	0.0786566	0.00309413	1.29619	1.59402	0	0.00134169	0.058976	0.352153	0.019673	0	0.00133114	0.0365352	0.0196805	0.00522232	0.413974	101.616	8.0303	126.162	15.202	52.5253	23.0303	83.4343	3.08081	12.9798	271.414	281.616	74.1919	268.788
G10	B	L	H	B	LHB	6	6	6	100	2022-11-03	0.066438	0.0392228	0.231672	14.1512	0.41831	0.00484279	0.196889	0.0210274	2.26939	0.326819	0.549578	0.604961	0.105661	14.5695	17.7258	0.0279356	0.0167086	0.090495	1.18045	0.151771	0.00209812	0.0780538	0.00903739	0.514466	0.122812	1.27244	92.2222	99.8485	12.7273	12.6768	1218.08	17.5758	82.5758	0	84.4949	95.404	126.515	36.6667	309.848
G10	B	L	H	B	LHB	7	5	4	80	2022-11-04	0.0437246	0.00360269	0.134592	8.4475	0.35959	0.0102127	0.0139796	0.236526	0.580388	0.0257467	0.286465	0.253604	0.0473273	8.80709	9.85587	0.0185859	0.00156182	0.0548398	0.975317	0.133408	0.00441283	0.00602922	0.0922034	0.198764	0.0110401	1.03566	199.907	16.5741	15.6481	7.59259	599.537	20.2778	28.4259	14.1667	9.53704	313.611	40	12.7778	172.778
G10	B	L	H	B	LHB	8	6	6	100	2022-11-04	0.103933	0.00769221	0.128026	8.40939	0.173301	0.00895963	0.0178069	0.179709	0.526786	0	0.206475	0.236097	0.111625	8.5827	9.55561	0.0429427	0.0033279	0.0523191	0.973562	0.0694095	0.00387379	0.00766541	0.0717748	0.183778	0	1.02348	92.716	51.6049	44.7531	9.07407	1649.51	13.1481	46.9136	0	13.1481	257.222	133.827	24.6296	349.877
G10	B	L	H	B	LHB	9	6	6	100	2022-11-04	0.122771	0.0189992	0.199533	20.6293	1.08935	0.0306167	0.0686989	0.108375	0.884382	0.136486	0.344177	0.354181	0.14177	21.7187	23.2885	0.0502912	0.00817386	0.0790123	1.33504	0.320011	0.0130972	0.0288554	0.0446869	0.275169	0.0555641	1.3854	64.6914	31.7901	9.50617	4.19753	252.346	8.2716	17.037	5.74074	31.9753	101.358	74.5062	15.1852	150.494
G10	B	L	H	B	LHB	11	6	6	100	2022-11-04	0.0463759	0.0213204	0.464381	21.2959	1.14225	0.00405398	0.055344	0.0789394	1.40429	0.111392	0.249729	0.546641	0.0676963	22.4382	24.6243	0.0196877	0.00916201	0.165654	1.34823	0.330871	0.00175706	0.023394	0.0329971	0.380987	0.0458672	1.40865	159.293	162.424	40.3535	22.0202	1635.86	16.0606	106.768	7.27273	55.404	853.788	156.111	34.8485	414.798
G10	B	L	H	B	LHB	12	6	6	100	2022-11-04	0.0893373	0.0130311	0.166052	18.1639	0.457692	0.00587638	0.146217	0.0851061	0.600652	0.216741	0.453941	0.271015	0.102368	18.6216	19.9446	0.0371624	0.00562279	0.066718	1.28248	0.163666	0.00254461	0.0592668	0.0354722	0.204297	0.0851983	1.32107	503.968	87.381	120.794	7.06349	257.619	40.7937	11.746	0	17.7778	80.9524	228.413	17.9365	310.556
G10	B	L	H	B	LHB	13	6	5	83.33	2022-11-07	0.121235	0.00293717	0.14102	12.8648	0.36486	0.0192274	0.132045	0.332543	1.21098	0.193702	0.677517	0.401877	0.124172	13.2297	15.3834	0.0496965	0.00127373	0.0572934	1.14192	0.135088	0.00827108	0.0538636	0.124681	0.344584	0.0768958	1.2144	109.222	91.3333	28.5556	7.22222	505.889	3.33333	28.6667	38.7778	36	41.5556	43.2222	20.8889	114.667
G10	B	L	H	B	LHB	14	6	5	83.33	2022-11-07	0.00410025	0.00178623	0.101667	1.04856	0.0631784	0.00937341	0.0170172	0.0345939	0.0909412	0.00824858	0.0692331	0.0798516	0.00588648	1.11174	1.37947	0.00177707	0.000775058	0.0420503	0.311449	0.0266061	0.00405186	0.0073283	0.0147699	0.0378013	0.00356762	0.37648	165.347	93.2639	74.7917	2.15278	222.153	11.1111	17.2222	11.6667	95.2083	117.917	22.2222	15.4861	104.097
G10	B	L	H	B	LHB	15	6	6	100	2022-11-07	0.203949	0.0252712	0.18404	12.525	0.457481	0.0061974	0.0648524	0.065232	0.544833	0.100568	0.23685	0.262248	0.22922	12.9825	14.1774	0.0806082	0.0108387	0.0733663	1.13114	0.163603	0.00268319	0.0272894	0.0274442	0.188882	0.0416168	1.1812	62.5694	108.125	108.681	17.2222	96.3889	2.08333	273.056	7.43056	110.764	1066.6	66.4583	21.5278	186.875
G10	B	L	H	B	LHB	16	6	3	50	2022-11-07	0.06498	0.00532282	0.143717	8.77211	0.263305	0.00566209	0.0159941	0.19444	0.350819	0.0234604	0.239557	0.188916	0.0703028	9.03542	9.83982	0.0273414	0.00230554	0.0583187	0.989989	0.101508	0.00245208	0.0068912	0.0771644	0.130597	0.010071	1.03502	429.236	26.1111	201.944	3.61111	791.528	24.375	221.875	12.5	12.3611	69.9306	130.417	21.8056	366.25
G10	B	L	H	B	LHB	17	6	6	100	2022-11-07	0.0637519	0.00612073	0.199374	6.51363	0.158892	0.0281518	0.0624521	0.425736	0.519694	0.0752952	0.591636	0.260711	0.0698727	6.67253	8.0531	0.0268404	0.0026501	0.0789548	0.87585	0.0640428	0.0120572	0.0263094	0.154039	0.181756	0.0315277	0.956797	234.167	28.6667	40.6111	192.833	426.222	18.1111	11.5	22.3889	61.5556	7581.83	109.889	18.6667	404.056
G10	B	L	H	B	LHB	20	6	2	33.33	2022-11-08	0.0249076	0.00482173	0.147175	5.54701	0.118803	0.0140131	0.0200898	0.256467	0.0508681	0.0348292	0.325399	0.0811777	0.0297293	5.66582	6.21899	0.0106847	0.00208902	0.0596295	0.816043	0.0487538	0.00604355	0.00863842	0.0991509	0.0215482	0.0148687	0.858476	185.062	15.9877	19.4444	2.65432	633.333	30.4321	75.4938	8.20988	2.77778	52.8395	57.6543	13.2099	108.704
G10	B	L	H	B	LHB	21	6	6	100	2022-11-08	0.0231938	0.00290821	0.118125	4.2124	0.12882	0.00442703	0.00813233	0.167601	0.113108	0.0106787	0.190839	0.0950277	0.026102	4.34123	4.7894	0.00995788	0.00126119	0.0484904	0.717038	0.0526249	0.00191839	0.00351754	0.0672945	0.0465373	0.00461313	0.762634	264.889	3.55556	23.1667	3.72222	529.167	11.6111	39.5	3.05556	10.2222	166.5	35.1667	69.8889	105.333
G10	B	L	H	B	LHB	22	6	6	100	2022-11-08	0.0223727	0.00472606	0.162914	8.21711	0.225718	0.00441475	0.103556	0.0951295	0.156281	0.401542	0.604642	0.128611	0.0270988	8.44283	9.39376	0.00960924	0.00204767	0.0655477	0.964595	0.0883905	0.00191308	0.0427944	0.0394655	0.0630632	0.146606	1.01677	281.5	42.0556	6.05556	1.61111	385.111	15.3333	3.11111	8.94444	17.3333	48.5	26.1111	12.1667	131.556
G10	B	L	H	B	LHB	24	1	1	100	2022-11-11	0.0663424	0.00846249	0.14888	9.81926	0.284734	0.016371	0.024007	0.0185909	0.673496	0	0.0589688	0.283899	0.0748049	10.104	11.0601	0.0278967	0.00365975	0.0602747	1.0342	0.108813	0.00705225	0.0103029	0.00799978	0.223625	0	1.08135	171.806	18.8194	97.1528	4.09722	854.167	23.4028	92.4306	6.66667	39.7917	187.847	118.819	13.6806	313.75
G10	B	L	H	B	LHB	25	6	4	66.67	2022-11-11	0.0211854	0.00433077	0.129493	7.36037	0.403917	0.00888989	0.0273457	0.101001	0.101789	0.019548	0.156784	0.0949818	0.0255162	7.76428	8.17787	0.0091046	0.00187677	0.0528834	0.922225	0.147341	0.00384377	0.0117166	0.0417877	0.0420984	0.00840766	0.962742	108.03	113.485	33.3333	65.4545	1011.41	6.81818	30.7576	4.09091	14.697	675.707	93.2828	10.0505	212.222
G10	B	L	H	B	LHB	26	3	2	66.67	2022-11-11	0.055211	0.00678043	0.114872	5.63025	0.11998	0.00901786	0.0270641	0.0874674	0.177634	0.020562	0.144111	0.118235	0.0619914	5.75023	6.24884	0.0233393	0.00293476	0.047225	0.82153	0.0492101	0.00389885	0.0115975	0.0364162	0.0710103	0.0088394	0.860268	185.873	20.6349	16.5873	5.63492	1486.83	13.3333	63.4127	5.79365	208.254	1.74603	87.1429	46.5873	266.19
G10	B	L	H	B	LHB	27	6	4	66.67	2022-11-11	0.0235628	0.00622007	0.160158	12.0561	0.413846	0.00970556	0.0391834	0.110332	0.181896	0.0273066	0.186528	0.137097	0.0297829	12.47	13.0283	0.0101145	0.00269297	0.0645173	1.11581	0.150402	0.00419475	0.0166922	0.045453	0.0725793	0.0117001	1.14701	147.639	0	12.1759	1.11111	220.463	1.38889	15.8796	0	1.57407	30.6944	20.9722	8.61111	39.0741
G10	B	L	H	B	LHB	28	6	3	50	2022-11-11	0	0	0.143322	4.20222	0.0879697	0.0137294	0.0182333	0.167908	0	0.00919266	0.209063	0.0581686	0	4.29019	4.64257	0	0	0.0581686	0.716189	0.0366168	0.00592203	0.0078473	0.0674085	0	0.00397408	0.751477	140.347	150.208	487.986	2.43056	18.2639	13.5417	599.375	8.05556	50.7639	34.375	50.7639	34.4444	231.528
G10	B	L	H	B	LHB	29	6	3	50	2022-11-11	0.0183838	0.00355288	0.159406	5.65995	0.140433	0.0190693	0.0338871	0.138005	0.155716	0.0194526	0.210414	0.127087	0.0219367	5.80038	6.34786	0.0079115	0.00154026	0.0642357	0.823471	0.0570699	0.00820371	0.0144731	0.0561442	0.062851	0.00836705	0.866161	119.556	7.11111	47	6.88889	190.333	5.72222	58.6667	12	1.83333	275.389	26.7222	8.72222	127.778
G10	B	L	H	B	LHB	30	6	5	83.33	2022-11-11	0.0278414	0.00454303	0.102479	4.986	0.158051	0.016596	0.0511898	0.0217186	0.0788347	0.103501	0.193005	0.0753254	0.0323844	5.14405	5.55076	0.0119261	0.00196854	0.0423705	0.777137	0.0637278	0.00714838	0.0216811	0.00933132	0.0329549	0.0427727	0.816291	96.6667	74.0278	240	4.44444	10.4167	0	8.47222	10.4167	29.3056	56.1111	12.6389	17.6389	17.3611
G10	B	L	H	B	LHB	33	6	6	100	2022-11-12	0.00520929	0.00247296	0.122042	4.19703	0.130452	0.0205714	0.0229646	0.27903	0.071056	0.0325429	0.355109	0.0798214	0.00768225	4.32748	4.88337	0.00225649	0.00107267	0.0500092	0.715755	0.053252	0.00884341	0.00986062	0.106881	0.0298122	0.0139081	0.769626	627.654	104.506	193.951	41.0494	2338.77	44.0741	60.4321	11.1728	132.16	1108.15	310.617	62.2222	827.469
G10	B	L	H	B	LHB	35	6	6	100	2022-11-12	0.0580433	0.0127063	0.120116	9.25912	0.413924	0.0261073	0.0623672	0.189029	0.243159	0.0141619	0.291665	0.14379	0.0707497	9.67304	10.3987	0.0245035	0.00548353	0.0492632	1.01111	0.150426	0.0111928	0.0262747	0.0751923	0.0945266	0.0061073	1.05686	482.222	171.429	280.238	30.873	3247.22	73.254	101.508	0	33.0952	915.952	309.841	111.032	935.397
G10	B	L	H	B	LHB	36	6	6	100	2022-11-12	0.0367131	0.00673815	0.138242	7.81805	0.241012	0.0274151	0.0616553	0.413065	0.362854	0.0313016	0.533437	0.190684	0.0434512	8.05906	9.13704	0.0156586	0.00291653	0.0562346	0.945372	0.0937759	0.011746	0.0259835	0.150162	0.134449	0.0133857	1.00591	69.8148	3.25926	7.96296	1.14815	88.4074	0.888889	2.96296	5.11111	3.7037	37.5556	6.40741	2.77778	16.1852
G10	A	L	H	B	LHB	10	6	6	100	2022-11-02	NA	NA	NA	NA	NA	NA	NA	NA	NA	NA	NA	NA	NA	NA	NA	NA	NA	NA	NA	NA	NA	NA	NA	NA	NA	NA	202.63	0	18.8148	4.25926	416.889	26.4074	30.5185	0	3.92593	248.852	49.9259	14.037	187.593
G10	A	L	H	B	LHB	20	6	5	83.33	2022-11-06	NA	NA	NA	NA	NA	NA	NA	NA	NA	NA	NA	NA	NA	NA	NA	NA	NA	NA	NA	NA	NA	NA	NA	NA	NA	NA	274.833	11.0556	64.1111	122.056	1408.44	0.611111	97.7222	21.3889	143.111	6088.11	306.056	31.3333	439.722
G10	A	L	H	B	LHB	3	6	6	100	2022-11-01	NA	NA	0.447561	14.4221	0.0510983	0.0215358	0.0176481	0.261759	0.605083	0.0362083	0.337151	0.366134	NA	14.4732	NA	NA	NA	0.160637	1.18814	0.0216433	0.00925357	0.00759763	0.100977	0.205498	0.0154471	NA	256.667	43.2639	74.0278	35.9028	152.083	47.9167	24.5139	0	55.9722	817.917	12.6389	19.0278	159.167
G10	A	L	H	B	LHB	35	6	4	66.67	2022-11-10	NA	NA	NA	NA	NA	NA	NA	NA	NA	NA	NA	NA	NA	NA	NA	NA	NA	NA	NA	NA	NA	NA	NA	NA	NA	NA	129.365	28.4127	32.381	73.4127	385	48.6508	21.4286	7.61905	6.98413	2068.81	93.1746	20.7937	229.206
G10	B	L	H	B	LHB	10	6	5	83.33	2022-11-04	NA	NA	NA	NA	NA	NA	NA	NA	NA	NA	NA	NA	NA	NA	NA	NA	NA	NA	NA	NA	NA	NA	NA	NA	NA	NA	94.0598	0.512821	225.556	2.77778	8.71795	5.25641	169.316	4.57265	22.1795	29.188	51.3675	14.9573	119.188
G10	B	L	H	B	LHB	23	6	6	100	2022-11-08	NA	NA	NA	NA	NA	NA	NA	NA	NA	NA	NA	NA	NA	NA	NA	NA	NA	NA	NA	NA	NA	NA	NA	NA	NA	NA	61.875	16.1111	80.8333	5.13889	26.5278	3.19444	351.389	3.54167	23.6806	195.972	33.2639	19.4444	155.417
G10	B	L	H	B	LHB	31	6	3	50	2022-11-12	NA	NA	NA	NA	NA	NA	NA	NA	NA	NA	NA	NA	NA	NA	NA	NA	NA	NA	NA	NA	NA	NA	NA	NA	NA	NA	229.236	24.8611	65.2778	7.77778	966.181	11.4583	29.8611	0	26.8056	280.208	165.417	26.4583	468.333
G10	B	L	H	B	LHB	32	6	6	100	2022-11-12	NA	NA	NA	NA	NA	NA	NA	NA	NA	NA	NA	NA	NA	NA	NA	NA	NA	NA	NA	NA	NA	NA	NA	NA	NA	NA	212.667	14.1111	59	13.7778	648.778	13.3333	109.556	10.4444	4.55556	1546	28.5556	30	164
G10	B	L	H	B	LHB	34	6	3	50	2022-11-12	NA	NA	NA	NA	NA	NA	NA	NA	NA	NA	NA	NA	NA	NA	NA	NA	NA	NA	NA	NA	NA	NA	NA	NA	NA	NA	104.691	26.4815	31.5432	4.5679	493.765	10.8642	16.2963	3.82716	4.81481	129.074	40.9259	6.97531	306.852
G10	B	L	H	B	LHB	39	5	5	100	2022-11-07	NA	NA	NA	NA	NA	NA	NA	NA	NA	NA	NA	NA	NA	NA	NA	NA	NA	NA	NA	NA	NA	NA	NA	NA	NA	NA	247.083	25.6019	70	39.537	955.324	25.0926	30	11.4815	9.53704	1454.58	66.2963	18.0093	131.204
G10	B	L	H	B	LHB	40	5	5	100	2022-11-08	NA	NA	NA	NA	NA	NA	NA	NA	NA	NA	NA	NA	NA	NA	NA	NA	NA	NA	NA	NA	NA	NA	NA	NA	NA	NA	48.6257	7.8655	0.818713	1.08187	125.526	2.8655	6.52047	6.43275	8.65497	58.1579	4.67836	5.08772	47.0468
G10	B	L	H	B	LHB	18	NA	NA	NA	NA	0.0469914	0.0067323	0.092286	5.75282	0.279173	0.00504792	0.02379	0.144323	0.242652	0.0557295	0.228891	0.132686	0.0537237	6.03199	6.64955	0.0199431	0.002914	0.0383364	0.829485	0.106929	0.00218677	0.0102109	0.0585487	0.0943495	0.0235527	0.883636	NA	NA	NA	NA	NA	NA	NA	NA	NA	NA	NA	NA	NA
G10	B	L	H	B	LHB	19	NA	NA	NA	NA	0.0334046	0.00645822	0.09887	7.93868	0.155277	0.00190371	0.0229676	0.313098	0.280931	0.0588248	0.396794	0.148472	0.0398628	8.09396	8.91042	0.0142704	0.00279575	0.0409463	0.951274	0.0626862	0.000825983	0.0098619	0.118297	0.107526	0.0248241	0.996092	NA	NA	NA	NA	NA	NA	NA	NA	NA	NA	NA	NA	NA
G10	A	L	H	H	LHH	1	6	6	100	2022-11-01	0.0963939	0.0395697	0.488269	18.1778	0.952673	0.00856584	0.336113	0	1.89894	0.0771221	0.421801	0.634921	0.135964	19.1305	22.0755	0.0399666	0.0168536	0.172681	1.2828	0.290629	0.00370425	0.125843	0	0.46224	0.0322649	1.36315	115.139	7.68519	27.9167	4.16667	402.13	20.1389	78.2407	7.08333	25.787	101.296	62.3148	9.67593	115.046
G10	A	L	H	H	LHH	2	6	6	100	2022-11-01	0.119128	0.0304866	0.220865	22.5383	1.33393	0.0166834	0.243909	0.123208	2.23259	0.0567314	0.440532	0.596218	0.149614	23.8722	26.9158	0.0488797	0.0130423	0.0866675	1.37177	0.368087	0.00718572	0.0947887	0.0504602	0.509551	0.0239646	1.44585	110.167	109.778	33.3333	5.11111	340.667	10.5556	217.556	7.16667	61.7778	91.7778	82.1667	6.88889	131.778
G10	A	L	H	H	LHH	3	6	6	100	2022-11-01	0.0945559	0.00871167	0.153834	16.1522	0.484487	0.00979532	0.0287665	0.111865	0.198257	0.0256073	0.176034	0.140693	0.103268	16.6367	17.2681	0.0392379	0.00376705	0.0621432	1.23432	0.171576	0.00423335	0.0123168	0.0460521	0.0785498	0.0109811	1.26169	102.778	7.91667	37.9167	15.9028	493.576	2.1875	87.0139	2.39583	27.2222	238.507	113.125	13.5764	192.083
G10	A	L	H	H	LHH	4	6	5	83.33	2022-11-01	0.120753	0.0136231	0.479008	19.5437	1.2159	0.044603	0.114349	0.230258	0.940461	0.100832	0.490043	0.457875	0.134376	20.7596	22.8034	0.0495098	0.0058765	0.169971	1.31268	0.345551	0.0189513	0.0470213	0.0899964	0.287905	0.0417211	1.37664	7.39766	0	0	0	2.2807	0.0584795	0	4.5614	0	6.31579	0	0	0.760234
G10	A	L	H	H	LHH	5	6	5	83.33	2022-11-01	0.0234975	0.00471098	0.108176	6.83857	0.338111	0.00591732	0.04005	0.0899642	0.488764	0.0866392	0.222571	0.217435	0.0282085	7.17668	8.0244	0.0100868	0.00204115	0.0446089	0.894237	0.126492	0.00256229	0.0170542	0.0374122	0.172826	0.0360853	0.955418	77.8632	11.6239	10.3419	8.46154	982.179	21.453	129.103	4.35897	23.4188	298.291	90.1282	4.2735	227.479
G10	A	L	H	H	LHH	6	6	6	100	2022-11-01	0.0400254	0.00710479	0.1387	10.1251	0.44648	0.0146517	0.0765963	0.100991	0.857949	0.0180846	0.210323	0.325443	0.0471302	10.5716	11.8257	0.017044	0.00307466	0.0564094	1.04631	0.160312	0.00631699	0.0320529	0.0417836	0.269034	0.00778387	1.10808	166.63	12.6667	44.4444	51.4815	1087.52	16.8148	161.889	7.22222	22	636.296	53.1111	14.2222	237.37
G10	A	L	H	H	LHH	7	6	6	100	2022-11-02	0.060326	0.00615155	0.202761	9.52726	0.123377	0.0309291	0.0912211	0.35848	0.340992	0.153782	0.634413	0.207606	0.0664775	9.65063	10.8953	0.0254394	0.0026634	0.0801794	1.02232	0.0505255	0.0132288	0.0379128	0.133053	0.127426	0.0621238	1.07537	231.049	103.086	100.802	56.6667	481.975	9.69136	101.667	0	260.988	2424.88	301.79	73.5802	308.395
G10	A	L	H	H	LHH	8	4	6	150	2022-11-02	0.0486268	0.00600689	0.122169	11.5991	0.263183	0.0116181	0.0351286	0.097228	0.954277	0	0.143975	0.341044	0.0546337	11.8623	13.1374	0.0206209	0.00260096	0.0500583	1.10034	0.101466	0.00501661	0.0149943	0.0402969	0.290986	0	1.15037	145.437	53.8492	34.2063	16.1508	872.103	15.1587	51.1111	0	4.7619	478.175	63.8095	14.0476	254.286
G10	A	L	H	H	LHH	10	6	6	100	2022-11-02	0.0808241	0.0189948	0.501071	29.1799	1.80123	0.0117668	0.189103	0.0479162	1.76952	0.0397825	0.288568	0.618806	0.0998189	30.9811	33.6401	0.033755	0.00817197	0.176401	1.47972	0.447349	0.00508043	0.0752194	0.0203266	0.442405	0.0169425	1.53958	105.494	11.1111	28.179	13.7654	670.679	8.45679	73.7037	0	11.0802	392.068	203.148	32.4691	338.457
G10	A	L	H	H	LHH	11	6	6	100	2022-11-02	0.01582	0.00639244	0.133009	8.66934	0.412857	0.0159697	0.0732599	0.0669997	0.222258	0.0614167	0.217646	0.141396	0.0222125	9.08219	9.67732	0.00681678	0.00276737	0.0542332	0.985397	0.150098	0.00688077	0.0307049	0.0281643	0.0871628	0.0258859	1.02846	190.278	47.4074	5.13889	71.7593	1130.51	23.6111	2.08333	0	17.3148	2072.64	97.8704	0.925926	248.102
G10	A	L	H	H	LHH	12	6	6	100	2022-11-02	0.0598103	0.0378956	0.198618	22.2253	1.97939	0.0133692	0.065275	0.191677	0.712384	0	0.270321	0.312282	0.0977059	24.2047	25.4837	0.0252281	0.0161537	0.0786807	1.36596	0.474127	0.00576771	0.0274618	0.0761585	0.233601	0	1.42298	213.651	14.0476	26.8254	64.6032	1655.95	59.5238	51.9444	0	20	3155.83	60.6746	60.1587	330.833
G10	A	L	H	H	LHH	13	6	4	66.67	2022-11-05	0.0576839	0.00786501	0.157342	12.8924	0.537208	0.0126382	0.0459726	0.0595874	0.790399	0.0691311	0.187329	0.316411	0.0655489	13.4296	14.6302	0.0243559	0.00340237	0.0634616	1.14278	0.186733	0.0054543	0.0195203	0.0251368	0.25295	0.029031	1.19396	331.667	52.7193	60.4386	65.614	849.474	34.5322	28.9766	10.4386	45.731	2786.67	137.836	29.152	472.573
G10	A	L	H	H	LHH	15	6	6	100	2022-11-05	0.0637478	0.0171224	0.150362	14.2777	0.588842	0.00763341	0.0293764	0.0907867	0.80975	0.0204929	0.148289	0.318453	0.0808702	14.8665	16.0558	0.0268387	0.00737324	0.0608345	1.18406	0.201081	0.00330256	0.0125742	0.0377398	0.257619	0.00880997	1.23187	107.722	71.2778	58	4.94444	632.889	22.4444	156.833	7.61111	53.9444	84.2778	126.611	24.3333	216.5
G10	A	L	H	H	LHH	16	6	6	100	2022-11-05	0.0499817	0.00700183	0.145873	10.0979	0.574748	0.0359174	0.0436479	0.134754	0.923535	0.182973	0.397292	0.343236	0.0569836	10.6726	12.1963	0.0211817	0.00303026	0.0591363	1.04524	0.197211	0.0153251	0.018554	0.0549017	0.2841	0.0729748	1.12045	213.056	24.1667	5.97222	12.5	185.556	30.6944	8.75	29.5833	11.25	425.972	39.4444	13.0556	157.361
G10	A	L	H	H	LHH	17	6	6	100	2022-11-05	0.106091	0.0439182	0.126038	11.5012	0.73521	0.00805397	0.0269881	0.052134	2.78227	0.0417154	0.128891	0.629305	0.150009	12.2364	15.4236	0.0437908	0.0186665	0.051553	1.09695	0.239352	0.00348379	0.0115654	0.022071	0.577752	0.0177491	1.21547	109.667	14.9444	37.1667	4.38889	323	5.5	63.1667	10.3333	13.7222	183.278	27.0556	10.9444	68.1667
G10	A	L	H	H	LHH	18	6	6	100	2022-11-05	0.045876	0.0106769	0.179971	12.7534	0.602713	0.0354451	0.175506	0.3202	1.70415	0.133635	0.664786	0.503902	0.0565529	13.3561	15.9615	0.0194802	0.00461236	0.0718713	1.13841	0.204856	0.0151271	0.070225	0.12064	0.432031	0.0544731	1.22947	197.828	76.4141	10.0505	69.899	896.768	36.9192	6.41414	0	137.374	2530.51	68.7879	8.68687	281.162
G10	A	L	H	H	LHH	19	3	2	66.67	2022-11-06	0.00933931	0.00449604	0.0974464	4.08667	0.157213	0.0198926	0.0178443	0.202156	0.0996636	0.0555447	0.295437	0.0816432	0.0138353	4.24388	4.75027	0.00403719	0.00194823	0.0403833	0.706433	0.0634134	0.00855444	0.00768134	0.0799608	0.0412598	0.0234766	0.759688	264.259	106.204	20.6481	38.5185	1480.09	61.7593	316.667	21.3889	70.7407	2162.96	96.6667	68.9815	227.407
G10	A	L	H	H	LHH	20	6	1	16.67	2022-11-06	0.185034	0.0633489	0.146225	13.1484	0.383078	0.00268703	0.0644693	0.0534072	1.40339	0.0893904	0.209954	0.440095	0.248383	13.5315	15.5395	0.0737307	0.0266758	0.05927	1.15071	0.140847	0.0011654	0.0271331	0.0225963	0.380825	0.0371836	1.21852	31.8056	14.4444	0	0	40.6019	4.90741	0	6.2963	0	9.86111	12.4537	1.25	11.4352
G10	A	L	H	H	LHH	21	6	6	100	2022-11-06	0.166634	0.0187731	0.173749	16.7806	0.70811	0.0153677	0.199418	0.0446001	1.44711	0.0578733	0.317259	0.458229	0.185407	17.4887	19.6123	0.0669345	0.00807749	0.0695751	1.24995	0.232516	0.00662333	0.0789706	0.0189501	0.388654	0.0244337	1.31413	81.4683	18.1746	31.5476	11.3889	1544.25	15.1984	229.484	8.05556	12.0238	296.627	116.667	10.9524	312.421
G10	A	L	H	H	LHH	23	6	6	100	2022-11-06	0.0290439	0.00459187	0.172253	6.89827	0.114662	0.019351	0.0294742	0.289807	1.05295	0.0841576	0.42279	0.381401	0.0336358	7.01293	8.69456	0.0124339	0.00198966	0.0690214	0.897532	0.0471432	0.00832374	0.0126155	0.110525	0.312379	0.0350924	0.986528	140.815	232.111	27.963	11.7407	1172.37	11.8148	48.7037	10.3704	104.556	228.333	106.037	57.7407	304.815
G10	A	L	H	H	LHH	24	3	1	33.33	2022-11-06	0.0235703	0.00484678	0.120845	4.75821	0.140642	0	0.0162337	0.121655	0.334582	0.0189675	0.156856	0.174891	0.0284171	4.89886	5.53956	0.0101177	0.00209985	0.0495454	0.760288	0.0571492	0	0.0069936	0.0498594	0.125345	0.00816032	0.815548	171.111	123.395	6.91358	30.3086	413.827	20.3704	8.51852	9.69136	101.852	1219.32	49.6296	16.9136	223.519
G10	A	L	H	H	LHH	25	6	6	100	2022-11-09	0.0238435	0.00504545	0.117729	6.58397	0.384382	0.00459352	0.0114866	0.0131305	0.449263	0.0111837	0.0403943	0.209484	0.0288889	6.96835	7.60463	0.0102336	0.0021857	0.0483365	0.879897	0.141256	0.00199037	0.00496013	0.00566538	0.161147	0.00483007	0.934732	49.9306	4.6875	3.09028	2.22222	215.417	2.91667	5.48611	2.95139	13.8889	43.6458	22.3264	8.95833	68.0556
G10	A	L	H	H	LHH	26	6	2	33.33	2022-11-09	0.0576722	0.0112308	0.14833	5.75475	0.222421	0.0101584	0.0836277	0.0760296	0.154027	0.0334049	0.203221	0.122282	0.068903	5.97717	6.55165	0.0243511	0.00485029	0.0600666	0.829609	0.0872207	0.00438948	0.0348801	0.0318242	0.0622158	0.0142705	0.878042	130.556	29.5425	23.8562	12.4183	598.529	9.01961	29.7712	5.09804	4.08497	135.229	45.7843	27.0915	128.497
G10	A	L	H	H	LHH	27	6	5	83.33	2022-11-09	0.0180996	0.00480913	0.113972	5.85363	0.341078	0.00609629	0.0945233	0.0313703	0.945131	0.0847575	0.216747	0.335823	0.0229087	6.19471	7.49347	0.00779026	0.00208357	0.0468743	0.835921	0.127454	0.00263955	0.039225	0.0134146	0.288949	0.0353327	0.929085	118.472	17.6852	13.6111	5.60185	426.667	24.4444	30.7407	5.41667	10.6019	179.306	44.4444	7.08333	85.3704
G10	A	L	H	H	LHH	28	6	3	50	2022-11-09	0.022932	0.00417059	0.119649	6.28122	0.432371	0.0167383	0.127278	0.0729037	0.521275	0.0546457	0.271566	0.23129	0.0271026	6.71359	7.65318	0.00984675	0.0018075	0.0490818	0.862204	0.156056	0.00720918	0.0520311	0.0305608	0.182208	0.0231066	0.937176	187.917	8.15972	121.528	17.1875	380.59	9.86111	49.9653	8.19444	25.9028	401.042	71.9792	11.25	165.451
G10	A	L	H	H	LHH	29	6	6	100	2022-11-09	0.0534789	0.00646971	0.104939	5.41276	0.579897	0.00564066	0.0368104	0.0599251	0.287035	0.0381638	0.14054	0.152929	0.0599486	5.99265	6.58512	0.0226258	0.00280071	0.0433382	0.807045	0.198629	0.00244282	0.0156994	0.0252752	0.10959	0.0162659	0.879962	120.556	9.81481	19.5833	0	304.63	22.2685	54.0741	3.98148	12.3611	11.5278	19.1204	5.97222	74.2593
G10	A	L	H	H	LHH	30	6	5	83.33	2022-11-09	0.0646816	0.0112173	0.107723	5.79625	0.178522	0.00851209	0.0259541	0.0633904	0.334196	0.0204643	0.118321	0.169651	0.075899	5.97477	6.61091	0.0272198	0.00484451	0.0444311	0.832269	0.0713376	0.00368111	0.0111279	0.0266927	0.12522	0.00879783	0.881437	121.111	10.3419	56.0256	17.8632	66.3675	5.59829	5.89744	6.53846	42.7778	496.41	14.0171	4.87179	82.0513
G10	A	L	H	H	LHH	31	6	6	100	2022-11-10	0.0282895	0.00543887	0.154503	7.11077	0.269792	0.0192945	0.0112613	0.0682829	0.447795	0.0382437	0.137082	0.223102	0.0337283	7.38057	8.15367	0.0121154	0.00235567	0.0623951	0.909062	0.103732	0.00829967	0.00486339	0.0286863	0.160707	0.0162993	0.961595	43.5354	15.4545	3.13131	4.59596	442.525	10.6061	14.0404	3.9899	9.29293	11.2626	41.4141	14.2424	256.212
G10	A	L	H	H	LHH	32	6	6	100	2022-11-10	0.0585708	0.0133592	0.12382	5.32841	0.181201	0.0207679	0.0977893	0.0710249	0.421747	0.0423895	0.231972	0.203519	0.07193	5.50961	6.35908	0.0247199	0.00576342	0.0506967	0.801295	0.0723236	0.008927	0.040519	0.0297996	0.152822	0.01803	0.866824	97.3016	79.8413	22.1429	23.0952	254.524	11.9048	21.3492	0	76.8254	304.484	21.9048	10.754	100.397
G10	A	L	H	H	LHH	33	6	6	100	2022-11-10	0.0320284	0.00690807	0.119926	7.57509	0.10524	0.00952309	0.194075	0.0416684	0.827924	0.0249214	0.270188	0.311147	0.0389365	7.68033	8.9373	0.0136917	0.00298982	0.0491892	0.933239	0.0434564	0.00411626	0.0770318	0.0177295	0.261958	0.0106906	0.997268	121.111	7.52137	35.5128	36.0256	803.333	6.06838	117.692	5.08547	9.52991	452.906	117.137	41.5385	196.197
G10	A	L	H	H	LHH	34	6	5	83.33	2022-11-10	0.0197082	0.00520713	0.139464	6.22362	0.292094	0.0135808	0.146211	0.0478348	0.456323	0.0780008	0.285627	0.219958	0.0249154	6.51571	7.42204	0.00847592	0.00225556	0.0567007	0.858755	0.111294	0.00585836	0.0592644	0.0202928	0.163258	0.0326191	0.925417	110.764	0	10.3472	45.0694	567.986	24.7222	21.1806	7.22222	4.30556	2139.31	61.5972	3.95833	219.167
G10	A	L	H	H	LHH	36	6	1	16.67	2022-11-10	0.0394191	0.0108848	0.130408	5.96008	0.152457	0.0245536	0.040352	0.081877	0.522175	0.0357671	0.18255	0.2357	0.0503039	6.11254	6.99798	0.0167907	0.00470167	0.053235	0.842614	0.0616249	0.0105347	0.0171803	0.0341779	0.182465	0.0152621	0.90298	98.2716	91.9753	22.5926	41.9753	4.81481	0	23.4568	5.18519	31.1728	1403.83	14.8148	5.06173	117.469
G10	A	L	H	H	LHH	22	6	6	100	2022-11-06	0.138066	0.0461583	0.219354	23.3524	1.65987	NA	0.199747	0.390742	1.97616	0	NA	0.559786	0.184225	25.0123	NA	0.0561675	0.0195974	0.08613	1.38654	0.424861	NA	0.0790895	0.143247	0.473656	0	NA	249.085	56.3725	23.1373	4.31373	636.078	43.7255	39.2484	17.8431	18.0065	75.4902	100.196	20.719	230.98
G10	A	L	H	H	LHH	35	6	5	83.33	2022-11-10	NA	NA	NA	NA	NA	NA	NA	NA	NA	NA	NA	NA	NA	NA	NA	NA	NA	NA	NA	NA	NA	NA	NA	NA	NA	NA	111.049	7.16049	58.7654	4.87654	571.296	3.45679	92.5926	6.04938	6.23457	156.79	38.2099	16.2963	154.815
G10	A	L	H	H	LHH	39	5	5	100	2022-11-05	NA	NA	NA	NA	NA	NA	NA	NA	NA	NA	NA	NA	NA	NA	NA	NA	NA	NA	NA	NA	NA	NA	NA	NA	NA	NA	109.491	16.6667	22.2222	7.59259	814.074	20.1852	183.148	12.4537	40.3241	197.963	181.435	29.5833	211.296
G10	A	L	H	H	LHH	9	6	6	100	2022-11-02	NA	NA	NA	NA	NA	NA	NA	NA	NA	NA	NA	NA	NA	NA	NA	NA	NA	NA	NA	NA	NA	NA	NA	NA	NA	NA	150.317	25.6349	32.4603	35.2381	1165.48	24.5238	76.6667	0	11.1111	1105.71	138.73	51.2698	374.603
G10	B	L	H	H	LHH	1	6	6	100	2022-11-03	0.0699803	0.00957501	0.146008	7.05484	0.0774271	0.00740361	0.0124475	0.111	0.191937	0.0337643	0.164616	0.135441	0.0795553	7.13227	7.71439	0.0293758	0.00413859	0.0591876	0.906057	0.0323879	0.0032035	0.00537253	0.0457142	0.0762533	0.0144215	0.940237	202.071	40.1515	20.303	182.626	1254.55	20.1515	34.9495	7.52525	23.5859	1886.36	76.5152	28.3838	444.646
G10	B	L	H	H	LHH	10	6	6	100	2022-11-04	0.0927992	0.0163788	0.117976	11.1933	0.310186	0.00950062	0.0237511	0.012916	0.267517	0.0105922	0.0567599	0.151386	0.109178	11.5035	12.0549	0.0385404	0.00705561	0.0484326	1.08612	0.117333	0.00410659	0.0101944	0.00557344	0.102954	0.00457594	1.11578	188.75	42.5926	15.5093	21.0648	447.407	10.463	13.75	0	56.8056	297.269	37.5926	10.3241	203.333
G10	B	L	H	H	LHH	11	6	6	100	2022-11-04	0.0878848	0.00783116	0.124448	6.42019	0.252524	0.00634958	0.0656822	0.142002	0	0.144685	0.358719	0.0509394	0.095716	6.67271	7.2516	0.0365829	0.00338778	0.0509394	0.870415	0.097786	0.00274887	0.0276277	0.0576668	0	0.058686	0.916538	102.339	45.9357	20.848	96.5497	353.567	11.462	7.30994	2.69006	41.7544	631.725	27.6608	20.8187	130.38
G10	B	L	H	H	LHH	12	6	6	100	2022-11-04	0.053022	0.0219915	0.145733	12.8365	1.66541	0.0205509	0.113898	0.0265398	0.736793	0.0247205	0.185709	0.298831	0.0750135	14.5019	15.6451	0.0224374	0.0094473	0.0590835	1.14103	0.425765	0.00883467	0.0468455	0.0113758	0.239748	0.0106054	1.22129	201.838	44.2308	21.4103	5.12821	468.034	20.3846	32.3077	10.9829	44.6154	20.5128	34.2308	32.4786	158.333
G10	B	L	H	H	LHH	13	6	6	100	2022-11-07	NA	NA	NA	NA	NA	NA	NA	NA	NA	NA	NA	NA	NA	NA	NA	NA	NA	NA	NA	NA	NA	NA	NA	NA	NA	NA	278.333	230.505	30.6566	20.8081	254.949	15.2525	33.4343	18.6869	47.1212	206.364	11.6667	14.4444	117.172
G10	B	L	H	H	LHH	15	6	5	83.33	2022-11-07	0.0479819	0.00890677	0.114677	5.25973	0.290428	0.0151175	0.0204427	0.21601	0.0812669	0.0426906	0.294261	0.0810819	0.0568887	5.55015	6.09725	0.0203538	0.00385104	0.047149	0.796555	0.110734	0.00651633	0.00878864	0.0849372	0.0339329	0.0181555	0.85109	159.111	251.889	29.6667	21.4444	326.111	0.5	25.7778	15.1111	19.9444	174.556	30.8333	39.9444	212.556
G10	B	L	H	H	LHH	16	6	6	100	2022-11-07	0.134648	0.0524552	0.161736	7.59518	0.733727	0	0.0944483	0.0352112	0	0.0168546	0.146514	0.0651075	0.187103	8.32891	8.82426	0.0548613	0.0222036	0.0651075	0.934255	0.238981	0	0.0391952	0.015029	0	0.00725886	0.9923	NA	NA	NA	NA	NA	NA	NA	NA	NA	NA	NA	NA	NA
G10	B	L	H	H	LHH	17	2	1	50	2022-11-07	0.0172999	0.00299978	0.122321	6.7385	0.243247	0.0167713	0.00938951	0.10524	0.0429101	0.0467634	0.178164	0.0683638	0.0202997	6.98175	7.34544	0.00744901	0.00130084	0.0501169	0.888657	0.0945575	0.00722328	0.00405878	0.0434566	0.0182469	0.0198485	0.921449	327.976	69.7222	42.5794	204.643	624.643	18.254	6.30952	10.754	5.59524	4136.94	139.683	12.6984	211.944
G10	B	L	H	H	LHH	18	6	6	100	2022-11-07	0.0673628	0.00992499	0.112833	8.01115	0.251202	0.00544477	0.0424738	0.0230364	0.057822	0.00910881	0.0800638	0.0708425	0.0772878	8.26235	8.59036	0.0283121	0.00428912	0.0464299	0.95478	0.0973274	0.00235822	0.0180651	0.0098911	0.0244126	0.003938	0.981835	171.065	19.0278	19.4444	2.77778	354.954	14.3056	16.3426	15.8333	21.1111	51.713	24.1667	33.4722	169.676
G10	B	L	H	H	LHH	19	6	6	100	2022-11-08	0.0143952	0.00379621	0.0973034	3.42121	0.103486	0.0216844	0.0342516	0.0309804	0.167509	0.0166135	0.10353	0.107587	0.0181915	3.5247	3.91123	0.00620721	0.00164555	0.0403267	0.645541	0.0427668	0.00931676	0.0146262	0.0132504	0.0672603	0.00715587	0.69119	153.419	17.2222	16.5385	2.52137	166.282	3.71795	14.0171	13.1197	29.6581	55.641	19.4444	15.2991	73.9744
G10	B	L	H	H	LHH	2	6	6	100	2022-11-03	0.0609764	0.00855067	0.22595	18.905	0.767388	0.0166605	0.00119925	0.148319	0.296843	0.0408423	0.207021	0.20136	0.0695271	19.6723	20.4717	0.0257057	0.00369772	0.0884729	1.29896	0.247332	0.00717594	0.000520515	0.0600624	0.112887	0.0173849	1.33187	155.427	25.2137	10.6838	1.45299	302.35	16.3675	5.59829	0	13.1197	27.8205	17.1795	16.3248	68.9744
G10	B	L	H	H	LHH	20	6	6	100	2022-11-08	0.0208956	0.00533421	0.125474	2.16106	0.154781	0.00557967	0	0.247317	0	0.0117398	0.264636	0.0513355	0.0262298	2.31584	2.73218	0.00898135	0.00231046	0.0513355	0.499832	0.0624998	0.00241649	0	0.0959767	0	0.00506882	0.571962	101	7.88889	12.3333	9.38889	641.167	0	193.5	4.94444	23.1111	609.222	61.6667	44.5	216.889
G10	B	L	H	H	LHH	21	6	5	83.33	2022-11-08	NA	NA	NA	NA	NA	NA	NA	NA	NA	NA	NA	NA	NA	NA	NA	NA	NA	NA	NA	NA	NA	NA	NA	NA	NA	NA	46.875	12.3611	3.68056	3.88889	348.472	0	15.3472	4.16667	27.5	78.8194	59.375	3.125	70.5556
G10	B	L	H	H	LHH	22	6	6	100	2022-11-08	0.0773835	0.0266857	0.176869	12.005	0.414595	0.00308532	0.0643131	0.0704755	0.32067	0.0505546	0.188428	0.191522	0.104069	12.4196	13.2096	0.0323703	0.0114375	0.0707282	1.11411	0.150632	0.00133788	0.0270694	0.0295767	0.120794	0.0214186	1.15258	209.537	101.852	20.8333	4.25926	153.056	10.6481	18.8889	15.7407	32.037	70	18.8889	35.463	71.0185
G10	B	L	H	H	LHH	23	6	6	100	2022-11-08	0.0347373	0.00397281	0.13375	2.77487	0.0778799	0.0172105	0.0939165	0.250647	0.115543	0.297925	0.659699	0.102004	0.0387101	2.85275	3.80045	0.0148301	0.00172195	0.0545173	0.576902	0.0325704	0.00741082	0.0389842	0.0971348	0.0474863	0.11325	0.681282	125.247	93.5802	13.5802	4.5679	214.691	7.65432	33.9506	8.02469	87.5926	29.4444	7.34568	4.25926	70.0617
G10	B	L	H	H	LHH	24	6	6	100	2022-11-11	NA	NA	NA	NA	NA	NA	NA	NA	NA	NA	NA	NA	NA	NA	NA	NA	NA	NA	NA	NA	NA	NA	NA	NA	NA	NA	117.111	54.5556	9	0	535.111	11.4444	41.7778	11	1.77778	28.6667	50	18.1111	240.444
G10	B	L	H	H	LHH	25	3	3	100	2022-11-11	0.0180283	0.00692086	0.122167	5.84933	0.221899	0.007441	0.0703259	0.0184739	0.150705	0.159792	0.256033	0.111021	0.0249491	6.07123	6.62508	0.00775983	0.00299534	0.0500573	0.835648	0.0870352	0.00321962	0.029516	0.00794989	0.0609641	0.0643802	0.882245	110.714	25.4365	15.3571	44.9603	679.405	11.4683	24.5635	9.36508	14.4841	745.833	42.7381	10.2381	355.357
G10	B	L	H	H	LHH	26	2	1	50	2022-11-11	0.0320348	0.0139603	0.12101	5.30108	0.231806	0.0228124	0.102335	0.0422597	0.0788212	0.107987	0.275394	0.0825591	0.0459951	5.53289	6.05411	0.0136943	0.00602097	0.0496096	0.799415	0.0905424	0.00979598	0.0423135	0.0179759	0.0329495	0.0445346	0.848442	168.889	27.2222	63.4568	21.9136	244.506	15.9877	12.8395	13.4568	141.79	637.222	19.9383	15.2469	147.099
G10	B	L	H	H	LHH	27	2	1	50	2022-11-11	0.0641289	0.0116115	0.121255	7.93638	0.290586	0.00951649	0.0228573	0.0416248	0.0993755	0.085367	0.159366	0.0908503	0.0757404	8.22697	8.6827	0.0269942	0.00501375	0.0497042	0.951162	0.110787	0.00411342	0.00981506	0.0177113	0.041146	0.0355766	0.985997	203.819	42.1528	111.944	5.625	1611.04	55.2083	372.431	3.26389	65.2778	201.806	138.264	51.1111	498.472
G10	B	L	H	H	LHH	28	3	1	33.33	2022-11-11	0.0242377	0.00645975	0.101714	5.10772	0.186005	0.00222195	0.0734774	0.0108419	0.277219	0.0776433	0.164185	0.148334	0.0306974	5.29373	5.86754	0.0104007	0.00279641	0.042069	0.785879	0.0740867	0.000963909	0.0307929	0.00468324	0.106265	0.032475	0.836801	304.306	61.6667	14.1667	5.55556	441.667	36.8056	21.5278	17.6389	18.8889	163.056	33.1944	27.2222	173.611
G10	B	L	H	H	LHH	29	6	6	100	2022-11-11	NA	NA	NA	NA	NA	NA	NA	NA	NA	NA	NA	NA	NA	NA	NA	NA	NA	NA	NA	NA	NA	NA	NA	NA	NA	NA	36.25	0.0694444	0	0	8.33333	0	0	7.08333	2.36111	16.3889	0	0	1.875
G10	B	L	H	H	LHH	3	6	6	100	2022-11-03	NA	NA	NA	NA	NA	NA	NA	NA	NA	NA	NA	NA	NA	NA	NA	NA	NA	NA	NA	NA	NA	NA	NA	NA	NA	NA	81.1111	26.1728	31.0494	64.9383	427.901	3.88889	40.7407	8.20988	32.1605	980	26.2963	14.0741	192.654
G10	B	L	H	H	LHH	30	6	6	100	2022-11-11	0.0723425	0.00944453	0.111248	1.64271	0.0499684	0.0127371	0.0477217	0.225526	0.0502802	0.171535	0.45752	0.0671162	0.081787	1.69267	2.39351	0.0303335	0.00408246	0.045811	0.422049	0.0211762	0.0054967	0.0202459	0.0883224	0.0213052	0.0687554	0.530649	8.55556	0	0	0	3.72222	0	0	2.72222	0	3.72222	0	0	3.38889
G10	B	L	H	H	LHH	31	6	5	83.33	2022-11-12	0.0605816	0.00825706	0.110652	5.95014	0.175627	0.00429447	0.0275527	0.0522639	0.0793301	0.0584436	0.142555	0.0787323	0.0688387	6.12577	6.52715	0.0255441	0.00357127	0.045578	0.841994	0.0702694	0.00186107	0.0118041	0.0221247	0.0331543	0.0246677	0.87663	187.778	69.8765	23.8889	68.8889	497.284	0	11.0494	0	172.531	909.506	43.1481	22.6543	321.605
G10	B	L	H	H	LHH	32	6	2	33.33	2022-11-12	NA	NA	NA	NA	NA	NA	NA	NA	NA	NA	NA	NA	NA	NA	NA	NA	NA	NA	NA	NA	NA	NA	NA	NA	NA	NA	805.992	215.119	166.19	8.01587	6.94444	10	7.18254	2.65873	47.2619	285.397	22.5397	8.73016	12.6984
G10	B	L	H	H	LHH	33	6	5	83.33	2022-11-12	NA	NA	NA	NA	NA	NA	NA	NA	NA	NA	NA	NA	NA	NA	NA	NA	NA	NA	NA	NA	NA	NA	NA	NA	NA	NA	1803.73	34.6825	37.0635	44.2063	238.651	99.2857	17.619	0	18.254	750.238	59.6825	146.429	142.143
G10	B	L	H	H	LHH	34	6	6	100	2022-11-12	0.136751	0.0177236	0.130586	8.93388	0.27568	0.0161185	0.125842	0.233418	0.448593	0.276903	0.652281	0.21425	0.154474	9.20956	10.5955	0.0556652	0.00762985	0.0533035	0.997119	0.105742	0.00694437	0.0514774	0.0911103	0.160946	0.106158	1.06429	213.333	64.8889	5.38889	116.111	187.778	10.1111	0	0	100.444	1931.11	22.5556	1.44444	96.6111
G10	B	L	H	H	LHH	36	6	3	50	2022-11-12	NA	NA	NA	NA	NA	NA	NA	NA	NA	NA	NA	NA	NA	NA	NA	NA	NA	NA	NA	NA	NA	NA	NA	NA	NA	NA	453.095	12.5397	23.4127	214.048	871.786	9.04762	33.3333	16.5079	13.0952	2682.7	84.3651	35.3571	397.063
G10	B	L	H	H	LHH	39	5	5	100	2022-11-07	NA	NA	NA	NA	NA	NA	NA	NA	NA	NA	NA	NA	NA	NA	NA	NA	NA	NA	NA	NA	NA	NA	NA	NA	NA	NA	127.778	110	5.55556	5.74074	53.5185	0	2.03704	51.1111	14.0741	62.7778	5.92593	6.48148	62.5926
G10	B	L	H	H	LHH	4	6	5	83.33	2022-11-03	0.0764816	0.0223633	0.148412	16.6484	0.649281	0.0172407	0.0649957	0.0687647	0.911085	0.0271837	0.178185	0.341378	0.0988448	17.2977	18.6342	0.0320066	0.00960523	0.0600979	1.24671	0.217295	0.00742371	0.0273479	0.0288821	0.28128	0.0116481	1.29301	227.698	46.5079	29.2857	4.36508	1262.62	102.381	72.9365	3.73016	59.5238	403.73	19.6825	39.0476	214.286
G10	B	L	H	H	LHH	5	6	6	100	2022-11-03	0.0569383	0.0330514	0.146152	9.81657	0.721173	0.00621664	0.124246	0.116639	0.138752	0.0996671	0.346769	0.115671	0.0899897	10.5377	11.2594	0.0240497	0.0141219	0.059242	1.03409	0.235825	0.00269149	0.0508614	0.0479127	0.0564291	0.0412612	1.08847	883.254	15.7937	39.9206	9.12698	926.349	64.7619	107.857	8.96825	6.90476	46.746	122.46	50.873	422.143
G10	B	L	H	H	LHH	6	6	2	33.33	2022-11-03	0.0808767	0.00900883	0.160036	4.26017	0.043227	0	0.0488776	0	0	0.215296	0.264174	0.0644716	0.0898856	4.30339	4.81749	0.0337762	0.00389497	0.0644716	0.721	0.0183788	0	0.0207248	0	0	0.0846821	0.764736	32.4747	0	4.44444	1.31313	152.525	1.61616	7.27273	6.76768	2.27273	32.0202	12.8283	3.9899	58.6364
G10	B	L	H	H	LHH	7	6	6	100	2022-11-04	0.0325609	0.0115355	0.137046	10.6095	0.472575	0.00767105	0.0519683	0.00414948	0.480732	0.0415774	0.105366	0.226254	0.0440964	11.0821	11.8493	0.0139157	0.00498113	0.0557779	1.06481	0.168078	0.00331878	0.0220026	0.00179837	0.170477	0.0176916	1.10888	105.417	104.769	4.9537	12.1759	472.361	7.59259	3.7037	10.6481	17.5	53.1944	17.2222	5.41667	85.463
G10	B	L	H	H	LHH	8	6	6	100	2022-11-04	0.0645969	0.0514001	0.154264	15.0848	1.3089	0.00512639	0.0526094	0.0802771	0.335722	0.0202005	0.158213	0.188021	0.115997	16.3937	17.1579	0.0271852	0.021768	0.0623051	1.20642	0.363406	0.00222068	0.0222672	0.0335352	0.125716	0.00868554	1.25907	552.889	84.3704	159.111	18.3704	408.963	68.7037	40.8519	4.59259	10	208.926	33.4815	29.2963	155.111
G10	B	L	H	H	LHH	9	6	5	83.33	2022-11-04	0.165711	0.0325858	0.526192	20.6812	1.0051	0.0062018	0.0364267	0.0184439	0.370351	0.0850677	0.14614	0.320441	0.198297	21.6863	22.9272	0.0665909	0.0139261	0.183609	1.33608	0.302137	0.00268509	0.0155386	0.0079371	0.136832	0.0354568	1.37889	220.444	47.6296	38.7037	5.55556	416.074	8.77778	19.3333	6.18519	26.963	40.4815	35.5556	15.5926	175.556
G10	A	L	H	H	LHH	14	NA	NA	NA	NA	0.0162486	0.00581774	0.10395	5.88143	0.158074	0.003751	0.00233505	0.0372723	0.498537	0.0181955	0.0615539	0.218617	0.0220664	6.03951	6.72561	0.00699998	0.00251929	0.0429492	0.837679	0.0637365	0.00162599	0.00101292	0.0158928	0.175667	0.00783117	0.887933	NA	NA	NA	NA	NA	NA	NA	NA	NA	NA	NA	NA	NA
G10	B	L	H	H	LHH	14	NA	NA	NA	NA	0.171425	0.014049	0.127324	8.66625	0.122318	0.00117054	0.11978	0.00274642	0.0946546	0.0437025	0.1674	0.0913258	0.185474	8.78857	9.36343	0.0687144	0.00605894	0.0520487	0.985258	0.0501161	0.000508061	0.0491328	0.00119112	0.0392771	0.0185767	1.0155	NA	NA	NA	NA	NA	NA	NA	NA	NA	NA	NA	NA	NA
G10	A	L	NH	B	LNHB	1	6	6	100	2022-11-01	0.114533	0.0523455	0.158428	9.5281	0.158124	0.00416383	0.125575	0.0508912	1.52024	0.0531774	0.233808	0.46531	0.166878	9.68622	11.7656	0.0470927	0.0221584	0.0638689	1.02235	0.0637549	0.00180457	0.0513745	0.0215577	0.401441	0.0225015	1.10604	474.343	100	41.2626	4.44444	44.4444	17.9798	2.32323	4.89899	47.1212	121.869	16.1111	15.9596	114.495
G10	A	L	NH	B	LNHB	2	6	6	100	2022-11-01	0.0868325	0.0668858	0.12066	12.2935	0.407878	0.00371684	0.0545019	0.0266961	0.954682	0.0129062	0.0978211	0.34055	0.153718	12.7014	14.0283	0.0361626	0.0281179	0.0494738	1.12364	0.148565	0.00161121	0.0230474	0.0114419	0.291076	0.00556924	1.17691	599.37	33.9259	14.2593	11.2222	332.63	30.6667	3.07407	0	27.7778	510.37	61.1111	11.7407	334.407
G10	A	L	NH	B	LNHB	4	6	6	100	2022-11-01	0.150339	0.0526293	0.505794	18.8069	0.589795	0	0.293507	0.123532	2.07329	0.250304	0.667343	0.665369	0.202968	19.3967	22.846	0.0608259	0.0222754	0.177766	1.29682	0.201341	0	0.111769	0.0505854	0.487603	0.0970157	1.37742	212.222	50.6838	23.7179	12.1368	773.974	30.1709	17.3932	7.22222	6.53846	359.915	124.915	16.6239	267.863
G10	A	L	NH	B	LNHB	5	6	6	100	2022-11-01	0.0718454	0.0346532	0.310502	18.8833	0.572403	0.00936919	0.0388563	0.0574756	0.390766	0.0184082	0.124109	0.260692	0.106499	19.4557	20.3876	0.0301321	0.0147948	0.117438	1.29849	0.196564	0.00405004	0.0165555	0.0242703	0.143254	0.0079219	1.33016	531.587	104.802	15.9921	31.6667	293.889	58.4921	1.03175	0	19.0873	533.492	44.2063	5.6746	405.675
G10	A	L	NH	B	LNHB	6	6	6	100	2022-11-01	0.0182563	0.00473015	0.120397	10.6992	0.194458	0.00722481	0.112483	0.0911873	0.744561	0.165637	0.376532	0.291058	0.0229864	10.8936	12.1581	0.00785709	0.00204944	0.0493721	1.06815	0.0771707	0.00312642	0.0462933	0.0378993	0.241686	0.0665635	1.11919	255.171	78.4188	32.8205	136.41	244.103	31.3675	12.094	4.52991	144.188	2310.9	40.3419	19.2735	388.162
G10	A	L	NH	B	LNHB	7	6	6	100	2022-11-02	0.0327105	0.00940191	0.107655	11.0137	0.185362	0.0076249	0.0121346	0.0935703	0.313752	0	0.11333	0.162918	0.0421124	11.199	11.7759	0.0139786	0.00406412	0.0444043	1.07968	0.073851	0.00329889	0.00523826	0.0388467	0.118513	0	1.10639	368.095	25.4762	31.6667	30.7937	1100.16	37.7778	59.6825	7.53968	49.6032	2107.54	53.6508	17.0635	571.111
G10	A	L	NH	B	LNHB	8	6	5	83.33	2022-11-02	0.0373812	0.0339162	0.438947	25.8013	0.593503	0.00378183	0.146301	0.100896	0.567829	0.320929	0.571908	0.353343	0.0712975	26.3948	28.0448	0.0159384	0.0144854	0.158045	1.42816	0.202353	0.00163933	0.0592989	0.0417465	0.195299	0.120879	1.46307	252.976	42.9762	17.6587	35.873	474.881	35.754	18.5714	6.90476	14.6429	654.96	150.079	20.7937	186.508
G10	A	L	NH	B	LNHB	9	6	5	83.33	2022-11-02	0.0386437	0.00458713	0.11376	9.74064	0.294971	0	0.0973775	0.0323842	0.0847156	0.0242225	0.153984	0.0821077	0.0432309	10.0356	10.4313	0.0164666	0.00198761	0.0467918	1.03103	0.11226	0	0.0403561	0.0138414	0.0353159	0.0103943	1.0581	390.397	16.0317	32.381	6.50794	165.476	5.63492	29.5238	8.01587	4.44444	26.9841	22.7778	31.1905	150.873
G10	A	L	NH	B	LNHB	11	6	5	83.33	2022-11-02	0.0476113	0.00548072	0.15511	9.16168	0.271817	0.00690354	0.06321	0.0734827	0.0636697	0.0356472	0.179243	0.0894301	0.0530921	9.4335	9.88461	0.0202002	0.00237375	0.0626233	1.00697	0.104425	0.00298787	0.0266191	0.030795	0.0268068	0.0152118	1.03681	168.086	61.7284	63.3951	33.3333	1464.2	19.0741	148.148	0	26.8519	1338.46	150.741	62.284	445.37
G10	A	L	NH	B	LNHB	12	6	1	16.67	2022-11-02	0.287108	0.0816517	0.176195	14.5129	0.165453	0.0181166	0.0589219	0.189088	0.0416586	0.0511509	0.317278	0.0882047	0.36876	14.6783	15.5822	0.109615	0.0340874	0.0704793	1.19069	0.0664947	0.00779752	0.0248639	0.075214	0.0177254	0.0216651	1.21964	355.598	40.2991	48.5043	235.385	321.026	30.7692	24.4444	9.23077	103.462	3599.1	96.6239	30	223.889
G10	A	L	NH	B	LNHB	13	6	6	100	2022-11-05	0.028751	0.00629961	0.13224	14.9584	0.507854	0	0.026018	0.0297275	0.580903	0.00705204	0.0627975	0.252844	0.0350506	15.4662	16.2772	0.0123103	0.0027273	0.0539387	1.20299	0.178359	0	0.011155	0.0127223	0.198905	0.00305191	1.23747	531.285	41.0764	23.9583	30.8333	102.465	61.6319	2.04861	3.50694	60.5208	913.472	141.285	9.0625	47.5347
G10	A	L	NH	B	LNHB	14	6	6	100	2022-11-05	0.0513662	0.0169201	0.0995481	4.2882	0.0634951	0.0202318	0.0289755	0.372078	0.452415	0.0450049	0.46629	0.203305	0.0682863	4.3517	5.43824	0.021754	0.00728682	0.0412142	0.723308	0.0267355	0.00869885	0.012405	0.137379	0.162091	0.0191183	0.808767	299.236	21.0417	36.1806	4.58333	237.222	29.375	20.7639	6.11111	26.25	130.903	33.8194	14.375	233.958
G10	A	L	NH	B	LNHB	15	6	6	100	2022-11-05	0.0458196	0.0378527	0.126838	8.62776	0.319073	0.00459797	0.0089083	0.0901076	0.469756	0.0158027	0.119417	0.219107	0.0836723	8.94683	9.74651	0.0194568	0.0161357	0.0518614	0.983525	0.120269	0.0019923	0.00385169	0.0374694	0.167245	0.00680935	1.03127	605.427	0	53.0342	7.22222	603.675	75.812	23.0769	13.7179	36.1111	218.291	165.598	25.812	595.556
G10	A	L	NH	B	LNHB	16	6	6	100	2022-11-05	0.0418583	0.010214	0.182065	8.92501	0.210197	0.0247644	0.119666	0.441118	0.332483	0.167467	0.753016	0.197303	0.0520724	9.13521	10.4548	0.0178087	0.00441339	0.0726412	0.996731	0.0828561	0.010624	0.0490886	0.1587	0.124662	0.0672446	1.05899	450.944	58.3889	25.1667	25.7778	259.222	129.167	2.11111	4	14.8889	1957.72	121.5	41	218.833
G10	A	L	NH	B	LNHB	17	6	6	100	2022-11-05	0.140535	0.0303684	0.216513	16.0908	0.392008	0.0119952	0.0589067	0.0767105	0.246095	0	0.147612	0.180668	0.170904	16.4828	17.264	0.0571087	0.0129925	0.0851166	1.23276	0.143642	0.00517844	0.0248577	0.0320989	0.0955513	0	1.2616	202.418	41.2092	16.8954	5.62092	301.046	30.6536	2.7451	3.66013	42.3203	151.961	58.0719	10.915	232.059
G10	A	L	NH	B	LNHB	18	6	6	100	2022-11-05	0.025453	0.00603918	0.137879	8.24445	0.129212	0.0162734	0.0164125	0.0875684	0.249084	0.0280873	0.148342	0.152688	0.0314922	8.37366	8.94045	0.0109158	0.00261489	0.056096	0.965881	0.0527754	0.00701056	0.00706998	0.0364566	0.0965916	0.01203	0.997406	917.828	29.2424	157.424	43.1313	126.01	74.0909	22.6768	20.1515	113.131	685.202	316.313	62.1212	23.5859
G10	A	L	NH	B	LNHB	20	6	6	100	2022-11-06	0.0192073	0.00477137	0.14693	2.16536	0.0666879	0.0207901	0.104351	0.379756	0.0680531	0.00699509	0.511892	0.0881299	0.0239787	2.23205	2.98291	0.00826254	0.00206725	0.0595371	0.500424	0.0280374	0.00893646	0.0431071	0.139802	0.0285928	0.00302735	0.6002	364.141	18.8384	22.6263	2.82828	850.657	84.596	1.46465	12.4747	8.73737	25.9596	231.717	8.63636	412.778
G10	A	L	NH	B	LNHB	21	6	4	66.67	2022-11-06	0.0466875	0.00857504	0.157555	12.0152	0.264647	0.00818002	0.226063	0.0899334	0.786592	0.131342	0.455519	0.315567	0.0552626	12.2799	13.7348	0.0198171	0.00370822	0.0635415	1.11445	0.101969	0.00353809	0.0885129	0.0373999	0.252026	0.053594	1.16834	196.519	47.4815	7.25926	1.62963	22.963	32.4074	1.22222	7.22222	18.963	25.7037	70.6667	9.66667	3.77778
G10	A	L	NH	B	LNHB	25	6	4	66.67	2022-11-09	0.0349638	0.00535012	0.116619	6.84365	0.123686	0.00809527	0.0251169	0.0939337	0.109583	0.0240853	0.151231	0.0930649	0.0403139	6.96733	7.38508	0.0149252	0.00231733	0.0479051	0.894518	0.0506449	0.00350158	0.0107734	0.038991	0.0451597	0.0103361	0.923507	443.803	86.2393	108.504	79.4017	230.128	73.5897	23.8462	9.65812	54.6154	1311.15	23.3333	12.0513	102.821
G10	A	L	NH	B	LNHB	26	6	3	50	2022-11-09	0.132354	0.0119434	0.104843	4.3146	0.0996559	0.0120467	0.0425791	0.157574	0.243475	0.038257	0.250457	0.137938	0.144298	4.41426	5.15733	0.0539823	0.00515624	0.0433007	0.725471	0.0412568	0.00520055	0.018109	0.0635488	0.0946372	0.0163049	0.789392	NA	NA	NA	NA	NA	NA	NA	NA	NA	NA	NA	NA	NA
G10	A	L	NH	B	LNHB	28	6	6	100	2022-11-09	0.12759	0.00698698	0.117015	5.67342	0.0412001	0.00706777	0.0321265	0.106304	0.304085	0.0203532	0.165851	0.163365	0.134577	5.71462	6.43615	0.0521511	0.00302386	0.048059	0.824349	0.0175342	0.0030587	0.0137329	0.0438745	0.115306	0.00875053	0.871348	270.347	22.5	27.1528	0	169.931	13.9583	27.8472	7.98611	40	13.6806	35.5556	9.51389	146.736
G10	A	L	NH	B	LNHB	29	6	4	66.67	2022-11-09	0.0254905	0.00560107	0.0981338	4.42296	0.0876925	0.0101367	0.0607375	0.052379	0.373486	0.0185797	0.141833	0.17848	0.0310916	4.51065	5.1552	0.0109317	0.00242573	0.0406553	0.734236	0.0365061	0.00438017	0.0256079	0.0221722	0.137824	0.00799502	0.789242	121.429	316.111	9.44444	10	0	10.2381	1.19048	10.3968	100.556	47.1429	16.746	14.9206	23.4127
G10	A	L	NH	B	LNHB	30	6	5	83.33	2022-11-09	0.0206924	0.00342898	0.114395	1.14938	0.0415582	0.0127717	0.0479451	0.297243	0.178401	0.0833209	0.441281	0.118332	0.0241214	1.19094	1.94914	0.00889488	0.00148664	0.0470393	0.332314	0.0176835	0.00551155	0.0203385	0.113021	0.0712931	0.0347571	0.469695	556.111	717.333	128.333	31.4444	86.1111	83	62.2222	29.2222	119.111	272.111	73.4444	103.889	296.333
G10	A	L	NH	B	LNHB	31	6	5	83.33	2022-11-10	0.0142449	0.0056768	0.0978221	7.50301	0.229725	0.00878317	0.0504892	0.0742373	0.272162	0.0713558	0.204865	0.145074	0.0199217	7.73273	8.3275	0.00614285	0.00245843	0.040532	0.929572	0.0898079	0.00379783	0.0213916	0.0311002	0.104542	0.0299337	0.969765	71.2963	42.7778	13.7037	93.1481	343.287	14.0741	25.3704	4.53704	36.1574	853.981	36.713	6.80556	133.241
G10	A	L	NH	B	LNHB	32	6	5	83.33	2022-11-10	0.0251536	0.00396477	0.096621	3.63806	0.0527877	0.00521035	0.0428186	0.123541	0.166809	0.0941481	0.265718	0.107056	0.0291183	3.69085	4.24912	0.0107889	0.00171847	0.0400565	0.666337	0.0223408	0.00225695	0.0182088	0.0505889	0.0669998	0.0390761	0.720086	186.825	90.9524	12.5397	4.20635	7.14286	0	0	10.7143	40.3175	47.3016	12.6984	9.04762	3.4127
G10	A	L	NH	B	LNHB	34	6	6	100	2022-11-10	0.0467023	0.0291667	0.113194	6.38082	0.176622	0.00741157	0.173627	0.0632835	0.381943	0.0478183	0.29214	0.187061	0.0758691	6.55744	7.42059	0.0198232	0.0124857	0.0465708	0.868105	0.0706371	0.00320693	0.06953	0.0266491	0.14049	0.020286	0.925343	75.303	37.6263	8.43434	14.596	305.354	11.0101	7.0202	4.89899	24.2424	127.929	68.6364	20.5051	145.859
G10	A	L	NH	B	LNHB	36	5	5	100	2022-11-10	0.00863335	0.00329458	0.128294	2.38052	0.0692255	0.0133552	0.0534339	0.159999	0.12761	0.0906293	0.317417	0.104581	0.0119279	2.44974	3.03499	0.00373333	0.00142847	0.0524221	0.528983	0.0290693	0.00576169	0.0226073	0.0644575	0.0521591	0.0376772	0.605842	93.6508	71.1111	6.42857	1.90476	22.1429	12.2222	1.19048	10.5556	85.7143	10.7143	9.36508	6.26984	2.22222
G10	B	L	NH	B	LNHB	1	5	4	80	2022-11-03	0.0408473	0.010946	0.110813	9.00909	0.299666	0.00710754	0.0136238	0.188557	0.330779	0.0438438	0.253132	0.169747	0.0517933	9.30875	10.0553	0.017387	0.00472797	0.0456409	1.00039	0.113832	0.00307585	0.00587678	0.0750199	0.124106	0.0186355	1.04357	253.095	49.9206	22.381	23.7302	737.302	33.4921	10.0794	0	72.8571	805.079	59.2063	14.5238	173.095
G10	B	L	NH	B	LNHB	3	6	6	100	2022-11-03	0.0534665	0.0118235	0.500666	23.85	0.893259	0.0075747	0.028071	0.0427786	0.679876	0.0855122	0.163936	0.401561	0.0652901	24.7433	26.153	0.0226207	0.00510477	0.176284	1.39533	0.27721	0.00327725	0.0120231	0.0181921	0.225277	0.0356347	1.43382	192.556	23.8333	15.8889	36.7222	766.5	27.3333	4.27778	0	8.72222	1533.17	64.7778	2.72222	172.722
G10	B	L	NH	B	LNHB	4	6	6	100	2022-11-03	0.0493105	0.00862945	0.132262	6.69148	0.193597	0.00222577	0.0091131	0.23579	0.0622954	0.052826	0.299955	0.0801922	0.05794	6.88508	7.43753	0.020904	0.00373164	0.0539469	0.88601	0.0768577	0.000965564	0.00393984	0.0919446	0.0262453	0.0223566	0.926215	157.863	21.5385	38.3761	48.8034	238.974	19.1453	9.31624	0	8.16239	1559.66	78.8889	18.7179	174.487
G10	B	L	NH	B	LNHB	5	6	6	100	2022-11-03	0.0304494	0.0113972	0.116037	9.37651	0.34848	0.0100995	0.0107868	0.113571	0.250352	0.0596507	0.194108	0.144711	0.0418466	9.72499	10.3273	0.0130267	0.00492175	0.0476785	1.01605	0.129844	0.00436417	0.00465956	0.0467179	0.0970324	0.0251627	1.05413	190.635	9.28571	26.9841	57.0635	255.238	0	67.619	5.55556	7.93651	2535.87	93.6508	20.5556	216.984
G10	B	L	NH	B	LNHB	6	6	6	100	2022-11-03	0	0	0.00506148	19.9954	0.644061	0.0169012	0	0.113114	0.261028	0.0999597	0.229975	0.102917	0	20.6394	21.1355	0	0	0.00219263	1.32212	0.215918	0.00727877	0	0.0465395	0.100725	0.0413768	1.34509	140.333	7.11111	17.4444	31.0556	400.333	20.1111	13.7778	2.83333	55.3333	756.778	85.5556	6.72222	91.3889
G10	B	L	NH	B	LNHB	7	6	5	83.33	2022-11-04	0.0405115	0.0185016	0.438252	14.6754	0.532146	0.00940547	0.273416	0.108444	0.795135	0.353032	0.744298	0.411932	0.0590131	15.2076	17.2443	0.0172469	0.00796172	0.157835	1.19522	0.1853	0.00406565	0.10497	0.0447139	0.254097	0.131308	1.26113	158.232	54.4949	25.202	7.52525	50.8586	13.5859	4.34343	14.2424	36.5657	178.838	78.2323	15.7576	49.8485
G10	B	L	NH	B	LNHB	9	6	6	100	2022-11-04	0.057205	0.00908431	0.402113	10.8319	0.308922	0.00815253	0.0832047	0.0994853	0.716253	0.250425	0.441267	0.381364	0.0662893	11.1409	12.7668	0.0241592	0.00392745	0.146783	1.07306	0.116914	0.00352624	0.0347105	0.0411894	0.234581	0.0970576	1.13883	77.5758	101.97	143.333	5.60606	41.8182	7.17172	199.444	2.27273	51.0606	97.4242	49.3939	26.2626	183.586
G10	B	L	NH	B	LNHB	11	6	6	100	2022-11-04	0.0199167	0.00273312	0.160772	15.487	0.955319	0.0101533	0.0346651	0.12911	0.324246	0.045299	0.219227	0.186716	0.0226498	16.4423	17.1692	0.00856469	0.00118536	0.064747	1.21714	0.291218	0.00438731	0.0147998	0.0527362	0.121969	0.0192405	1.25934	334.596	194.343	11.7172	7.77778	72.6263	6.51515	1.16162	8.23232	155.101	175.202	85.202	0.808081	101.313
G10	B	L	NH	B	LNHB	13	6	4	66.67	2022-11-07	0.0818662	0.0114492	0.129187	7.89542	0.144949	0.00350022	0.0315015	0.056254	0.0244026	0.142025	0.233281	0.0632364	0.0933154	8.04037	8.52055	0.0341736	0.00494408	0.0527658	0.949166	0.0587862	0.00151747	0.0134699	0.0237684	0.0104707	0.0576756	0.978662	213.264	100.833	34.7222	69.5833	182.361	3.68056	18.0556	9.375	10.625	1435.49	73.4722	21.0417	156.389
G10	B	L	NH	B	LNHB	14	6	6	100	2022-11-07	0.0124402	0.00480112	0.120073	4.61765	0.181557	0.00541229	0.00123235	0.0426886	0	0.0064769	0.0558102	0.0492463	0.0172413	4.79921	4.99233	0.0053694	0.00208011	0.0492463	0.749555	0.0724546	0.00234419	0.000534873	0.0181546	0	0.00280381	0.777596	188.963	22.8148	5.07407	47.1111	1090.37	1.7037	3.62963	4.40741	31	1166.78	25.4074	18.037	306.074
G10	A	L	NH	B	LNHB	10	6	6	100	2022-11-02	0.00838484	0.00814266	0.160106	3.01316	0.0650757	0.0206025	0.0468479	NA	0.0833697	0.286993	0.354443	0.0992745	0.0165275	3.07824	NA	0.00362631	0.00352199	0.0644979	0.603487	0.0273805	0.00885663	0.0198836	NA	0.0347767	0.109576	NA	309.778	0	75.7222	48.3333	1808.39	37.1667	530.333	0	49.2222	2550.78	544.333	31.3889	816.833
G10	B	L	NH	B	LNHB	15	6	6	100	2022-11-07	0.0361709	0.0116812	0.141739	16.0552	0.796216	0.00563397	0.0398027	0.0342397	0.65947	0.0210228	0.100699	0.277536	0.0478521	16.8514	17.8011	0.0154314	0.00504368	0.0575669	1.23186	0.254358	0.00243994	0.016951	0.0146212	0.219969	0.00903543	1.27418	151.313	117.121	14.2424	111.111	482.525	22.3737	13.6364	6.76768	32.4242	1378.54	110.808	4.69697	211.263
G10	B	L	NH	B	LNHB	16	6	6	100	2022-11-07	0.0332181	0.00885029	0.143879	5.53217	0.153314	0.0394934	0.0406418	0.196579	0.251523	0.232034	0.508749	0.155819	0.0420684	5.68548	6.6317	0.014192	0.00382672	0.0583802	0.815057	0.0619476	0.0168217	0.0173013	0.0779416	0.0974389	0.0906227	0.882621	15.2315	0	0	0	2.73148	0	0	5.78704	0	8.28704	0	0	0.648148
G10	B	L	NH	B	LNHB	17	6	6	100	2022-11-07	0.0404129	0.00396692	0.149502	2.40913	0.02788	0.0367863	0.0540893	0.347243	0.0425853	0.213184	0.651303	0.0786213	0.0443798	2.43701	3.32478	0.0172057	0.0017194	0.0605097	0.532644	0.0119424	0.0156893	0.0228774	0.129446	0.0181116	0.0839265	0.635964	166.358	111.173	139.815	27.0988	390.864	20.6173	23.7037	22.7778	58.7654	604.444	48.2099	15.3704	224.136
G10	B	L	NH	B	LNHB	20	1	1	100	2022-11-08	0.0941708	0.0276676	0.124823	10.2951	0.378927	0.00250474	0.0426631	0.0290191	0.179538	0.116116	0.190303	0.122796	0.121838	10.674	11.2905	0.0390851	0.0118527	0.051084	1.05289	0.139541	0.00108644	0.018144	0.0124235	0.0717119	0.0477095	1.08957	307.963	439.444	66.6667	60	54.2593	0	2.03704	0	56.1111	1031.57	60.463	29.4444	107.778
G10	B	L	NH	B	LNHB	21	5	2	40	2022-11-08	0.0156286	0.0124553	0.097104	5.64032	0.226599	0.00799384	0.0430216	0.228312	0.113313	0.050208	0.329535	0.0868652	0.0280839	5.86692	6.43495	0.00673494	0.00537584	0.0402478	0.822189	0.0887024	0.00345788	0.0182933	0.0893086	0.0466174	0.0212753	0.871278	116.667	11.6667	17.2917	28.1944	807.5	6.94444	1.875	7.15278	74.4444	1644.17	68.9583	0	178.194
G10	B	L	NH	B	LNHB	23	1	1	100	2022-11-08	0.031002	0.00489491	0.132661	10.9618	0.391599	0.00429528	0.0115487	0.0132398	0.067452	0.0153133	0.0443971	0.0824481	0.0358969	11.3534	11.6338	0.0132595	0.00212065	0.0540998	1.0778	0.143514	0.00186142	0.00498678	0.00571226	0.0283484	0.00660007	1.10153	35.9877	41.7284	6.17284	4.87654	54.2284	3.54938	4.72222	6.97531	0.37037	109.599	24.0432	4.29012	49.2901
G10	B	L	NH	B	LNHB	24	6	5	83.33	2022-11-11	0.0153606	0	0.118657	0.214196	0.0130797	0.0403096	0	0.304767	0	0.162509	0.507585	0.0486968	0.0153606	0.227276	0.868879	0.00662032	0	0.0486968	0.0842889	0.00564361	0.0171626	0	0.115533	0	0.0653963	0.271581	134.398	56.8981	12.3611	12.3148	118.38	4.67593	0.972222	4.25926	13.9352	569.213	19.9074	3.65741	71.713
G10	B	L	NH	B	LNHB	25	6	6	100	2022-11-11	0.014011	0.0050502	0.105339	3.43461	0.0576855	0.00521193	0.0419072	0.0417489	0.400926	0.153838	0.242706	0.18991	0.0190612	3.49229	4.26032	0.00604268	0.00218775	0.0434954	0.646855	0.0243565	0.00225763	0.017829	0.017763	0.146415	0.062145	0.721013	158.944	29.3889	24.6111	4.11111	92	11.7778	6.83333	11.6667	6.83333	69.2222	71.1667	7.66667	147.833
G10	A	L	NH	B	LNHB	19	6	2	33.33	2022-11-06	NA	0.0617387	0.147528	1.24783	0.0171143	0.00226422	0.0563212	0.0897864	0.0477898	0.100413	0.248784	0.0800375	NA	1.26494	NA	NA	0.0260176	0.0597634	0.351764	0.00736977	0.000982225	0.023796	0.0373414	0.0202742	0.0415556	NA	383.788	29.0404	5.80808	0	395.202	22.0707	1.61616	7.72727	31.1111	25.0505	35.6566	12.9798	154.495
G10	B	L	NH	B	LNHB	26	1	1	100	2022-11-11	0.0107674	0.00434472	0.133846	5.61065	0.174991	0.00558667	0.0256638	0.0260522	0.212319	0.097987	0.15529	0.138171	0.0151122	5.78564	6.30221	0.00465124	0.0018828	0.0545539	0.820244	0.0700346	0.00241951	0.011005	0.0111695	0.083617	0.0405972	0.863454	69.8148	43.4259	1.38889	0	5.74074	6.66667	0	9.72222	32.5	5.46296	5.92593	0	15
G10	B	L	NH	B	LNHB	27	6	6	100	2022-11-11	0.0227675	0.0131659	0.113617	7.5411	0.433535	0.0119416	0.016478	0.0894704	0.227431	0.0257262	0.143616	0.135733	0.0359334	7.97463	8.49523	0.00977693	0.00568057	0.0467359	0.931514	0.156408	0.00515546	0.00709798	0.0372154	0.088997	0.0110315	0.977505	92.2569	12.1528	18.4722	1.77083	800.868	10.7986	26.3889	6.28472	11.5972	37.2222	34.0972	8.54167	376.771
G10	B	L	NH	B	LNHB	28	6	5	83.33	2022-11-11	0.0195813	0.00413338	0.131051	5.93665	0.204342	0.0144091	0.0186246	0.183859	0.0856141	0.0267879	0.243681	0.0891577	0.0237147	6.14099	6.62505	0.00842185	0.00179141	0.0534822	0.84115	0.0807499	0.00621314	0.00801416	0.0733	0.0356755	0.0114808	0.882243	1199.09	69.7222	57.1429	14.0079	17.6984	39.4048	0.952381	2.69841	31.6667	502.302	48.6111	14.7222	30.1984
G10	B	L	NH	B	LNHB	29	6	5	83.33	2022-11-11	0.0181214	0	0.11668	5.16477	0.171019	0.0365676	0.0447687	0.225028	0	0.218769	0.525133	0.0479286	0.0181214	5.33579	5.99573	0.00779958	0	0.0479286	0.789917	0.0685639	0.0155976	0.0190202	0.088146	0	0.0859214	0.844833	410.056	128.778	27.5556	46.4444	4.33333	10.6111	0.833333	7.77778	30.6111	650.778	19.6111	6.11111	3.38889
G10	A	L	NH	B	LNHB	22	6	1	16.67	2022-11-06	NA	0.240057	0.0987506	8.75076	0.206266	0	0.0291112	0.0334473	0.502265	0.0484576	0.111016	0.217646	NA	8.95703	NA	NA	0.0934417	0.0408991	0.989038	0.0814432	0	0.0124623	0.0142883	0.176747	0.0205509	NA	413.056	42.2222	13.3333	5.27778	172.778	18.6111	4.72222	51.3889	10.8333	38.6111	31.9444	15.2778	6.38889
G10	B	L	NH	B	LNHB	30	6	4	66.67	2022-11-11	0.0159942	0.00375187	0.140155	9.1085	0.362845	0.0161656	0.00609808	0.0635057	0.205418	0.0219772	0.107747	0.138101	0.019746	9.47135	9.94441	0.00689122	0.00162637	0.0569638	1.00469	0.134446	0.00696447	0.00264032	0.0267398	0.0811377	0.0094412	1.03919	103.803	13.1197	3.46154	0	9.44444	6.75214	0.726496	19.7863	26.3248	12.265	3.84615	7.09402	25.9402
G10	A	L	NH	B	LNHB	23	6	3	50	2022-11-06	NA	NA	NA	NA	NA	NA	NA	NA	NA	NA	NA	NA	NA	NA	NA	NA	NA	NA	NA	NA	NA	NA	NA	NA	NA	NA	979.012	85.4938	8.7037	66.7284	97.5309	79.0741	5.06173	21.0494	102.284	2688.52	47.5926	11.6049	37.963
G10	B	L	NH	B	LNHB	32	6	3	50	2022-11-12	0.0415046	0.0069382	0.120811	5.12175	0.202851	0.026283	0.0128256	0.135627	0.122654	0.141916	0.316652	0.099778	0.0484428	5.3246	5.93316	0.0176612	0.00300282	0.0495322	0.786876	0.0802119	0.0112671	0.00553469	0.0552359	0.0502458	0.057634	0.840931	231.181	231.181	13.8194	135.486	548.819	11.3889	10.0694	2.77778	49.8611	2042.71	38.4028	14.6528	200.347
G10	A	L	NH	B	LNHB	24	6	6	100	2022-11-06	NA	NA	NA	NA	NA	NA	NA	NA	NA	NA	NA	NA	NA	NA	NA	NA	NA	NA	NA	NA	NA	NA	NA	NA	NA	NA	289.722	51.6667	14.9444	15.7222	6.61111	43.8333	0	8.77778	57.8333	1068.39	30.3333	5.61111	11.8889
G10	B	L	NH	B	LNHB	34	1	1	100	2022-11-12	0.0173199	0.00562679	0.112202	4.67914	0.182285	0.0126481	0.00539748	0.0789414	0.173128	0.0308207	0.127808	0.115529	0.0229467	4.86143	5.29751	0.00745753	0.00243683	0.0461835	0.754283	0.0727221	0.00545854	0.00233779	0.0329978	0.0693454	0.0131831	0.799169	101.019	23.3333	19.5833	3.42593	31.1111	5.50926	4.72222	7.36111	20.3704	100.231	52.4537	15.3241	122.222
G10	B	L	NH	B	LNHB	36	6	6	100	2022-11-12	0.00308587	0.00365527	0.137817	3.68552	0.121461	0.0377084	0.0198311	0.372937	0	0.165868	0.596344	0.0560724	0.00674113	3.80698	4.54788	0.00133811	0.00158457	0.0560724	0.670758	0.0497843	0.0160753	0.00852826	0.137651	0	0.0666493	0.744127	404.259	70.6173	15.3704	195.802	356.173	5.24691	8.39506	0	45.2469	2669.2	77.3457	2.77778	274.815
G10	A	L	NH	B	LNHB	3	6	6	100	2022-11-01	NA	0.297422	0.121753	7.39811	0.0578752	0.00907194	0.131987	0.0762808	0.576213	0.0406825	0.258022	0.247512	NA	7.45598	NA	NA	0.113081	0.0498973	0.924181	0.0244344	0.00392213	0.0538415	0.0319256	0.197615	0.0173183	NA	306.465	21.3131	17.2727	75.4545	159.949	16.5152	1.0101	6.21212	25.3535	2413.99	168.687	8.58586	61.1616
G10	A	L	NH	B	LNHB	33	6	5	83.33	2022-11-10	NA	0.178203	0.122333	5.57304	0.0646045	0.00593768	0.0377465	0.019472	0.383733	0.013647	0.0768032	0.191174	NA	5.63764	NA	NA	0.0712202	0.0501215	0.817766	0.0271883	0.00257108	0.0160913	0.00837529	0.141052	0.00588675	NA	280	49.0278	26.1111	49.6528	1191.88	32.6389	28.3333	10.6944	32.7083	1074.51	184.583	28.0556	616.875
G10	A	L	NH	B	LNHB	35	6	4	66.67	2022-11-10	NA	0.11463	0.115533	2.9776	0.0288585	0.0155564	0.0804601	0.189871	0.289021	0.0544582	0.340345	0.157743	NA	3.00645	NA	NA	0.0471306	0.0474824	0.599621	0.0123557	0.00670406	0.0336087	0.0754998	0.11026	0.0230294	NA	133.981	23.7963	15.3704	15.0926	351.667	5.83333	10.6481	5	42.1296	334.444	29.3519	17.1296	175.833
G10	A	L	NH	B	LNHB	42	5	2	40	2022-11-09	NA	NA	NA	NA	NA	NA	NA	NA	NA	NA	NA	NA	NA	NA	NA	NA	NA	NA	NA	NA	NA	NA	NA	NA	NA	NA	12.3333	0	0	0	4.88889	0	0	2.94444	0	2.33333	0.888889	0	1.22222
G10	B	L	NH	B	LNHB	10	6	6	100	2022-11-04	NA	NA	NA	NA	NA	NA	NA	NA	NA	NA	NA	NA	NA	NA	NA	NA	NA	NA	NA	NA	NA	NA	NA	NA	NA	NA	222.716	21.4198	41.1111	33.3951	340.556	30.4938	7.09877	2.46914	25.5556	1505.12	127.778	13.2099	157.037
G10	B	L	NH	B	LNHB	18	6	6	100	2022-11-07	NA	0.276436	0.127645	8.30635	0.143844	0.00674603	0.0106121	0.0353791	0.0415022	0.0139093	0.0666465	0.0698326	NA	8.4502	NA	NA	0.105999	0.0521724	0.968779	0.0583668	0.00291993	0.00458448	0.0150994	0.0176602	0.00599909	NA	102.879	49.596	26.2121	22.3232	500.455	7.22222	8.78788	8.58586	43.5354	282.929	60.1515	22.3737	229.495
G10	B	L	NH	B	LNHB	19	2	1	50	2022-11-08	NA	0.183417	0.138644	11.5239	0.305745	0.00948272	0.0172099	0.0343887	0.0247552	0.0379648	0.0990462	0.067008	NA	11.8297	NA	NA	0.0731378	0.0563879	1.09774	0.115858	0.00409889	0.00741058	0.0146838	0.0106201	0.0161826	NA	621.061	26.4646	18.7374	23.4848	206.212	55.202	1.31313	4.69697	8.53535	752.879	72.7778	2.37374	193.384
G10	B	L	NH	B	LNHB	2	6	6	100	2022-11-03	0.0116633	0.004924	0.114767	8.47913	0.379128	0.0129875	NA	0.184062	0.174165	0.0451939	0.242243	0.116913	0.0165873	8.85826	NA	0.00503601	0.00213322	0.0471842	0.976769	0.139605	0.00560407	NA	0.0733743	0.0697291	0.0191968	NA	75.4762	41.9841	10	7.14286	11.746	0	0	0	141.19	81.0317	12.2222	4.52381	34.5238
G10	B	L	NH	B	LNHB	31	2	1	50	2022-11-12	NA	NA	NA	NA	NA	NA	NA	NA	NA	NA	NA	NA	NA	NA	NA	NA	NA	NA	NA	NA	NA	NA	NA	NA	NA	NA	1205.28	30.2778	0.972222	14.4444	279.306	18.1944	17.6389	10.5556	57.6389	359.028	77.6389	36.6667	208.75
G10	B	L	NH	B	LNHB	33	3	2	66.67	2022-11-12	NA	NA	NA	NA	NA	NA	NA	NA	NA	NA	NA	NA	NA	NA	NA	NA	NA	NA	NA	NA	NA	NA	NA	NA	NA	NA	456.111	46.4815	60.2469	130.062	292.099	45.6173	17.5309	7.53086	231.173	2235.56	60.1235	39.0123	181.358
G10	B	L	NH	B	LNHB	35	6	6	100	2022-11-12	NA	NA	NA	NA	NA	NA	NA	NA	NA	NA	NA	NA	NA	NA	NA	NA	NA	NA	NA	NA	NA	NA	NA	NA	NA	NA	200.913	25.3175	11.6667	4.52381	348.413	25.873	0.952381	0	12.1825	119.246	79.3254	1.23016	119.841
G10	B	L	NH	B	LNHB	38	3	1	33.33	2022-11-04	NA	NA	NA	NA	NA	NA	NA	NA	NA	NA	NA	NA	NA	NA	NA	NA	NA	NA	NA	NA	NA	NA	NA	NA	NA	NA	409.556	54.3333	258.333	17.5556	16.3333	11.4444	0	18.1111	22.6667	340.889	75	36.6667	32.6667
G10	B	L	NH	B	LNHB	40	5	5	100	2022-11-08	NA	NA	NA	NA	NA	NA	NA	NA	NA	NA	NA	NA	NA	NA	NA	NA	NA	NA	NA	NA	NA	NA	NA	NA	NA	NA	175.123	67.284	17.8395	19.1975	19.3827	6.7284	0.617284	8.7037	19.6914	493.457	9.38272	3.64198	22.5926
G10	B	L	NH	B	LNHB	8	6	3	50	2022-11-04	NA	NA	0.135652	12.2073	0.304257	0.0123585	0.476091	0.149261	0.069281	0.00661097	0.644321	0.084337	NA	12.5116	NA	NA	NA	0.0552451	1.12081	0.115363	0.00533433	0.169113	0.0604186	0.0290919	0.00286166	NA	180.66	34.4792	24.6528	41.875	515.868	13.0208	11.3194	4.09722	27.2222	489.132	115.347	13.2986	196.771
G10	B	L	NH	B	LNHB	12	NA	NA	NA	NA	0.0481234	0.0137682	0.119011	14.7827	0.522766	0.00773568	0.037208	0.136234	1.00371	0.0366126	0.21779	0.35067	0.0618916	15.3054	16.7078	0.0204124	0.00593865	0.0488345	1.19818	0.182633	0.00334664	0.0158658	0.0554679	0.301835	0.0156165	1.24817	NA	NA	NA	NA	NA	NA	NA	NA	NA	NA	NA	NA	NA
G10	B	L	NH	B	LNHB	22	NA	NA	NA	NA	0.0258861	0.00527269	0.125578	6.97357	0.119097	0.00628359	0.0540196	0.145695	0.197503	0.0521139	0.258112	0.129652	0.0311588	7.09267	7.70502	0.0110992	0.00228388	0.0513758	0.901653	0.0488678	0.00272039	0.0228487	0.0590689	0.0782765	0.0220627	0.93977	NA	NA	NA	NA	NA	NA	NA	NA	NA	NA	NA	NA	NA
G10	A	L	NH	B	LNHB	27	NA	NA	NA	NA	NA	NA	0.121933	5.9115	0.665838	0.00332443	0.0140974	0.0363996	0.229826	0.0335893	0.0874108	0.139811	NA	6.57734	NA	NA	NA	0.049967	0.839572	0.221633	0.00144139	0.00607968	0.0155272	0.0898436	0.014348	NA	NA	NA	NA	NA	NA	NA	NA	NA	NA	NA	NA	NA	NA
G10	A	L	NH	H	LNHH	1	6	6	100	2022-11-01	0.154695	0.0995115	0.148496	7.65451	0.17148	0.0035093	0.0460044	0.042934	0.704552	0	0.0924477	0.29174	0.254206	7.82599	9.02569	0.0624672	0.0411998	0.0601296	0.937243	0.0687349	0.0015214	0.0195335	0.0182568	0.23161	0	1.00111	67.076	36.462	177.31	3.39181	52.1345	9.59064	231.696	2.7193	8.94737	66.3158	40.6433	11.6959	177.193
G10	A	L	NH	H	LNHH	2	6	6	100	2022-11-01	0.0730067	0.00923405	0.111083	8.79107	0.133166	0.0082515	0.0718243	0.17045	0.418447	0.0521024	0.302629	0.19756	0.0822407	8.92423	9.83863	0.0306024	0.0039919	0.0457464	0.99083	0.0542934	0.00356888	0.0301236	0.068353	0.151813	0.022058	1.03497	83.9394	82.6263	50.6061	27.0707	5.50505	14.4444	148.99	5.9596	17.1212	877.424	86.8182	6.46465	199.394
G10	A	L	NH	H	LNHH	3	6	6	100	2022-11-01	0.074735	0.0120922	0.137461	9.89402	0.455683	0	0.0288531	0.0336467	1.62325	0.0265228	0.0890226	0.474776	0.0868272	10.3497	12.2863	0.0313014	0.00522006	0.0559366	1.03719	0.163067	0	0.0123534	0.0143721	0.418839	0.0113686	1.1234	206.076	23.8542	51.9444	38.5417	429.826	0.520833	44.6528	4.27083	26.3194	2457.5	59.3056	21.4931	148.125
G10	A	L	NH	H	LNHH	4	6	6	100	2022-11-01	0.0846627	0.0168449	0.165016	12.1254	0.216045	0.0024692	0.0501568	0.0516086	1.86513	0	0.104235	0.523476	0.101508	12.3415	14.5774	0.0352947	0.00725471	0.0663318	1.11811	0.0849496	0.00107104	0.0212542	0.0218541	0.457144	0	1.19249	136.919	22.5758	12.8283	4.14141	293.131	5.85859	15.6566	3.83838	13.8889	137.525	60.0505	5.55556	92.1717
G10	A	L	NH	H	LNHH	5	6	5	83.33	2022-11-01	0.0606452	0.0147668	0.164011	17.5305	0.569576	0	0.0512869	0.022638	0.956635	0	0.073925	0.357467	0.075412	18.1001	19.3701	0.0255701	0.00636625	0.0659569	1.26789	0.195782	0	0.0217213	0.00972195	0.29151	0	1.30899	276.581	21.3248	3.03419	8.84615	683.462	39.7436	3.58974	2.77778	35.7692	554.658	34.5726	7.77778	162.692
G10	A	L	NH	H	LNHH	6	6	6	100	2022-11-01	0.130133	0.0489968	0.478192	28.7622	0.853423	0.00585356	0.0672371	0.0478738	0.678661	0.187454	0.308419	0.394694	0.17913	29.6156	31.26	0.0531295	0.0207741	0.169731	1.47366	0.267974	0.00253476	0.0282609	0.020309	0.224963	0.074617	1.50866	150.957	75.5247	68.0556	141.235	592.562	24.1975	44.1358	4.78395	28.6728	2134.78	79.0432	67.5617	251.327
G10	A	L	NH	H	LNHH	7	3	2	66.67	2022-11-02	0.0671601	0.0203805	0.189711	23.2747	0.4758	0	0.137218	0.0471296	1.31213	0.0273108	0.211658	0.439453	0.0875406	23.7505	25.5516	0.0282296	0.00876214	0.0754414	1.38515	0.169028	0	0.0558437	0.0200005	0.364011	0.0117019	1.42409	695.407	81.8519	6.18519	6.2963	298.778	88.5926	1.96296	0	19.3704	233.889	26.7037	10.3333	111.704
G10	A	L	NH	H	LNHH	8	1	1	100	2022-11-02	0.064961	0.0444758	0.114315	7.82734	0.259938	0.00311652	0.169287	0.0412302	0.194656	0.0677772	0.281411	0.124251	0.109437	8.08728	8.7871	0.0273337	0.0188984	0.047008	0.94583	0.100349	0.00135138	0.067921	0.0175468	0.077243	0.0284807	0.990654	NA	NA	NA	NA	NA	NA	NA	NA	NA	NA	NA	NA	NA
G10	A	L	NH	H	LNHH	9	6	6	100	2022-11-02	0.0887262	0.0209503	0.462883	20.2985	0.583425	0.0134306	0.0236571	0.200879	1.07215	0	0.237966	0.48163	0.109676	20.8819	22.7646	0.0369187	0.0090046	0.16521	1.32835	0.199598	0.005794	0.0101545	0.0794991	0.316421	0	1.37593	448.634	16.9907	16.6667	29.1204	1331.04	56.5278	11.5509	0	6.80556	1465.79	160.37	53.7037	429.815
G10	A	L	NH	H	LNHH	10	6	6	100	2022-11-02	0.10219	0.0517917	0.120219	13.226	0.46312	0.0023652	0.0387902	0.0433858	1.23224	0	0.0845412	0.398043	0.153981	13.6892	15.2801	0.0422563	0.0219297	0.049303	1.15308	0.16528	0.00102598	0.0165278	0.0184449	0.34874	0	1.21166	489.967	76.8301	85.8824	76.7647	292.81	73.6928	29.4444	1.40523	72.451	951.536	46.6013	20.3922	166.83
G10	A	L	NH	H	LNHH	11	6	5	83.33	2022-11-02	0.0462705	0.00736521	0.486435	11.6264	0.575328	0.00668106	0.0359979	0.0446077	1.10463	0	0.0872866	0.495322	0.0536358	12.2017	13.9337	0.019644	0.00318695	0.172146	1.10128	0.197371	0.0028919	0.0153589	0.0189532	0.323176	0	1.17417	1004.09	47.2222	37.1032	23.0556	918.81	182.302	38.2937	0	0	1590.52	75.9127	70.5952	369.405
G10	A	L	NH	H	LNHH	13	6	6	100	2022-11-05	0.077958	0.0214946	0.150107	15.1604	0.270235	0.017224	0.0237521	0.068797	1.26766	0.0243402	0.134113	0.416316	0.0994526	15.4307	17.082	0.0326018	0.00923607	0.0607382	1.20845	0.103884	0.00741662	0.0101948	0.0288952	0.355578	0.0104442	1.25725	1114.44	205.556	0	90	734.444	31.1111	9.44444	119.444	57.7778	2611.11	230	137.222	301.667
G10	A	L	NH	H	LNHH	14	6	6	100	2022-11-05	0.0397334	0.00762417	0.106619	2.0488	0.0364438	0.00923151	0.0267557	0.425896	0.537481	0.0399518	0.501835	0.230808	0.0473576	2.08524	3.27854	0.016922	0.00329858	0.0439983	0.484129	0.0155458	0.0039908	0.0114671	0.154088	0.18681	0.0170132	0.631295	119.141	33.6364	34.3434	10.6061	954.242	21.7172	146.768	16.9192	86.3636	255.051	76.8182	16.7172	287.929
G10	A	L	NH	H	LNHH	15	6	6	100	2022-11-05	0.0171651	0.00482128	0.102017	5.71543	0.0459298	0.00523778	0.0124512	0.125974	0.407209	0.111531	0.255194	0.190547	0.0219864	5.76136	6.54776	0.00739145	0.00208882	0.0421885	0.827074	0.0195025	0.0022688	0.00537411	0.0515285	0.148359	0.0459215	0.877818	826.404	22.1637	13.3918	18.3041	203.392	175.117	3.94737	2.74854	8.97661	960.468	21.9883	12.5439	79.5322
G10	A	L	NH	H	LNHH	16	4	3	75	2022-11-05	0.0460055	0.00737347	0.154411	20.5194	0.800603	0.00822215	0.113671	0.116206	1.14091	0.0271406	0.265239	0.392958	0.053379	21.32	22.9339	0.019534	0.00319051	0.0623604	1.33283	0.255418	0.00355624	0.0467568	0.0477442	0.330598	0.0116299	1.37901	198.565	0	48.6111	1.57407	5.74074	2.17593	5.13889	0	13.4259	50.4167	4.53704	18.9815	4.30556
G10	A	L	NH	H	LNHH	17	6	5	83.33	2022-11-05	0.177789	0.221111	0.25207	23.8837	2.60895	0.00745749	0.0209789	0.109612	1.52607	0.053269	0.191317	0.500074	0.398901	26.4927	28.861	0.0710676	0.0867552	0.0976285	1.39592	0.557381	0.00322673	0.00901678	0.0451711	0.402445	0.0225393	1.4751	752	16.6111	34.1667	2.66667	72.7222	66.3333	7.33333	11.9444	13.7222	36.6667	15.6667	23.3333	9.77778
G10	A	L	NH	H	LNHH	20	6	6	100	2022-11-06	0.146202	0.0185427	0.164247	11.59	0.327666	0.00771875	0.015309	0.0719069	0.305401	0.0117897	0.106724	0.181789	0.164745	11.9177	12.6588	0.0592613	0.00797923	0.0660453	1.10003	0.123089	0.00333934	0.00659825	0.0301571	0.115744	0.00509025	1.13541	288.77	47.9365	28.2143	21.0317	1359.4	5.55556	27.3016	10.2778	39.6429	657.262	130.833	18.4127	446.508
G10	A	L	NH	H	LNHH	21	6	6	100	2022-11-06	0.0433533	0.00717725	0.113672	11.7591	0.207882	0.00212406	0.00997266	0.0498637	0.24319	0.0152954	0.0772558	0.141295	0.0505306	11.967	12.4516	0.0184314	0.00310591	0.0467573	1.10582	0.0820245	0.000921488	0.00430962	0.0211329	0.0945377	0.00659242	1.12878	293.472	31.7593	64.0278	60.1852	383.935	2.12963	32.6389	7.59259	66.4352	2553.33	33.7037	38.3796	142.407
G10	A	L	NH	H	LNHH	22	6	6	100	2022-11-06	0.0267766	0.0197091	0.111006	10.4346	0.532001	0.00743135	0.0757406	0.0523975	0.47962	0.1141	0.249669	0.215867	0.0464858	10.9666	11.8534	0.011476	0.00847631	0.0457165	1.05822	0.185259	0.00321546	0.0317076	0.0221798	0.17015	0.046924	1.10902	135.222	173.333	48.7778	45	43.3333	4.11111	10.3333	20.8889	75.7778	1103.67	29	17.2222	108.222
G10	A	L	NH	H	LNHH	23	6	6	100	2022-11-06	0.0142778	0.00770083	0.1308	7.24999	0.188249	0.00714632	0.294566	0.429525	0.369241	0	0.731236	0.189866	0.0219786	7.43824	8.6915	0.0061569	0.00333162	0.053386	0.916453	0.0749075	0.00309257	0.112124	0.155192	0.13648	0	0.986391	2479.39	63.7374	44.7475	17.7778	1015.05	214.949	28.9394	0	19.798	484.141	66.4141	37.9798	270.152
G10	A	L	NH	H	LNHH	24	6	1	16.67	2022-11-06	0.0420664	0.0113811	0.129585	10.4273	0.194079	0.009362	0.0537153	0.103435	1.20452	0.056469	0.222981	0.396232	0.0534475	10.6214	12.2319	0.0178954	0.00491483	0.052919	1.05794	0.0770331	0.00404695	0.0227233	0.0427468	0.343313	0.0238567	1.12162	1440.56	67.2222	43.8889	39.4444	741.667	83.3333	114.444	103.333	45	160.556	74.4444	76.6667	176.667
G10	A	L	NH	H	LNHH	25	6	6	100	2022-11-09	0.195506	0.0381363	0.0988409	7.49025	0.186932	0.00214677	0.120445	0.0335917	0.767493	0.073075	0.229258	0.288293	0.233642	7.67718	9.00641	0.0775516	0.0162544	0.0409348	0.92892	0.0744257	0.000931329	0.0493905	0.014349	0.247358	0.0306301	1.00028	616.296	130.278	47.3611	14.2593	408.935	49.1667	6.62037	0	113.148	861.574	25.2778	18.7037	209.954
G10	A	L	NH	H	LNHH	26	6	6	100	2022-11-09	0.08312	0.00910879	0.108208	5.94306	0.142194	0.00315296	0.0612472	0.0397026	0.153344	0.0225702	0.126673	0.10658	0.0922288	6.08526	6.56571	0.0346766	0.00393799	0.0446214	0.841551	0.05774	0.00136716	0.0258166	0.0169091	0.061959	0.00969315	0.87885	211.581	176.239	3.71795	51.4103	83.9744	14.6154	1.23932	2.35043	234.915	1192.91	22.0085	6.7094	107.521
G10	A	L	NH	H	LNHH	27	6	6	100	2022-11-09	0.030632	0.00439703	0.144078	4.68334	0.163666	0.00591498	0.0519834	0.0603545	0.303124	0.0201919	0.138445	0.173441	0.035029	4.84701	5.46768	0.0131036	0.00190542	0.0584555	0.754604	0.0658285	0.00256127	0.0220089	0.0254511	0.114986	0.00868187	0.810749	323.99	306.97	8.93939	90.0505	423.333	27.1717	3.68687	5.25253	22.8788	1151.87	83.6364	32.2727	254.343
G10	A	L	NH	H	LNHH	28	6	6	100	2022-11-09	0.0308668	0.00361507	0.175385	1.83787	0	0	0.00817811	0.0424886	0.482085	0	0.0506667	0.241053	0.0344819	1.83787	2.58049	0.0132026	0.00156717	0.0701801	0.452992	0	0	0.00353726	0.0180713	0.170873	0	0.553942	60.0694	140.347	147.361	4.16667	13.8889	2.91667	216.111	9.375	4.93056	35.6944	37.7778	11.7361	119.583
G10	A	L	NH	H	LNHH	29	6	6	100	2022-11-09	0.10325	0.00972446	0.108314	3.75085	0.0585353	0	0.0269196	0.0353523	0.0628588	0.0162021	0.078474	0.0711386	0.112974	3.80939	4.17201	0.0426739	0.00420288	0.044663	0.676772	0.0247054	0	0.0115364	0.0150882	0.0264756	0.00698008	0.713659	260.726	143.034	10.3846	105.128	627.991	37.735	9.05983	12.8205	35.7265	2249.62	113.547	18.4615	523.932
G10	A	L	NH	H	LNHH	30	6	6	100	2022-11-09	0.0174705	0.0057027	0.105901	2.39387	0.0656058	0.0161996	0.111804	0.160858	0.173772	0.0358804	0.324742	0.1133	0.0231732	2.45948	3.08706	0.00752185	0.00246962	0.0437162	0.530695	0.0275966	0.00697903	0.0460284	0.0647789	0.0695839	0.0153096	0.611411	123.636	232.222	4.29293	162.071	62.3737	10.202	3.73737	14.4949	22.3737	1024.24	79.899	8.0303	96.1616
G10	A	L	NH	H	LNHH	31	6	6	100	2022-11-10	0.0521673	0.0081762	0.129668	5.45241	0.109044	0.00361574	0.0700971	0.0243032	0.405528	0.0226949	0.120711	0.20079	0.0603435	5.56145	6.2777	0.0220848	0.00353644	0.0529507	0.809722	0.0449489	0.00156746	0.0294232	0.0104285	0.147839	0.00974607	0.861994	320.171	173.718	9.10256	54.0598	305.769	7.30769	3.24786	0	142.65	926.368	58.2906	7.60684	239.188
G10	A	L	NH	H	LNHH	32	3	1	33.33	2022-11-10	0.0679904	0.0304865	0.104119	7.09606	0.190477	0	0.0321773	0.0209646	0.330747	0.0396383	0.0927802	0.167112	0.0984769	7.28654	7.91266	0.0285673	0.0130423	0.0430161	0.908274	0.0757212	0	0.0137543	0.00901067	0.124096	0.0168823	0.950007	486.616	61.7172	13.0808	8.93939	48.0808	35.9596	1.26263	0	2.82828	419.798	8.53535	11.6162	55.9596
G10	A	L	NH	H	LNHH	33	6	6	100	2022-11-10	0.0388247	0.0124502	0.11593	4.61989	0.0976704	0.00518458	0.0782551	0.0719795	0.76391	0.0389279	0.194347	0.294113	0.0512749	4.71756	5.84302	0.0165423	0.00537365	0.0476369	0.749728	0.0404719	0.00224582	0.0327215	0.0301865	0.246476	0.0165854	0.835248	844.365	133.651	48.3333	72.381	517.381	67.6984	14.8413	0	49.0476	2508.1	37.3016	15.3175	235.397
G10	A	L	NH	H	LNHH	34	6	6	100	2022-11-10	0.0327442	0.00827392	0.0991974	6.71814	0.199062	0.00451327	0.0251039	0.0418351	0.461253	0.0487454	0.120198	0.205801	0.0410182	6.91721	7.63887	0.0139928	0.00357853	0.0410757	0.887513	0.0788416	0.00195568	0.0107679	0.017799	0.164725	0.02067	0.936457	504.074	224.352	71.713	85.2778	200.694	1.38889	19.3981	10.463	161.111	2055.6	68.8426	47.0833	107.315
G10	A	L	NH	H	LNHH	35	6	5	83.33	2022-11-10	0.0544623	0.0160405	0.112687	7.09843	0.157416	0	0.0559166	0.0617636	0.239445	0.0386173	0.156298	0.1396	0.0705028	7.25584	7.83478	0.0230311	0.00691101	0.0463731	0.908401	0.0634895	0	0.0236296	0.0260279	0.0932272	0.0164556	0.946196	57.5926	200.509	63.4259	13.1481	2.22222	0	3.75	3.28704	10.9259	700.37	10.7407	9.30556	42.3611
G10	A	L	NH	H	LNHH	36	6	6	100	2022-11-10	0.102821	0.0162185	0.094719	5.04199	0	0.00237557	0.0461814	0.0346876	0.373469	0.0387075	0.121952	0.177121	0.119039	5.04199	5.75117	0.0425049	0.00698709	0.0393027	0.78118	0	0.00103047	0.019607	0.0148093	0.137819	0.0164933	0.829379	49.1358	0	0	0	17.4074	2.03704	0.679012	13.3333	0	17.7778	3.88889	1.48148	8.14815
G10	A	L	NH	H	LNHH	12	6	6	100	2022-11-02	NA	NA	0.161335	20.2571	0.644934	0.0137108	0.0101453	0.0560121	1.26812	0	0.0798681	0.420623	NA	20.9021	NA	NA	NA	0.0649576	1.3275	0.216148	0.00591405	0.00438384	0.0236689	0.355666	0	NA	85.8696	16.6425	286.932	15.7971	43.8164	38.8406	450.193	0	3.1401	403.768	115.024	34.2995	271.908
G10	A	L	NH	H	LNHH	18	6	6	100	2022-11-05	NA	NA	0.141878	14.2186	0.488021	0.00684813	0.0352174	0.0405708	1.69077	0	0.0826364	0.487497	NA	14.7066	NA	NA	NA	0.0576196	1.18237	0.172609	0.00296397	0.0150316	0.0172717	0.429877	0	NA	489.954	139.954	68.3796	258.333	984.167	71.8519	22.7778	12.5463	30.9259	7917.73	340.926	41.4352	976.435
G10	A	L	NH	H	LNHH	19	6	6	100	2022-11-06	NA	NA	NA	NA	NA	NA	NA	NA	NA	NA	NA	NA	NA	NA	NA	NA	NA	NA	NA	NA	NA	NA	NA	NA	NA	NA	988.278	84.5	23.3889	107.444	622.833	70.5556	34.7778	20.4444	195.556	4220.22	167.722	14.8333	348.444
G10	B	L	NH	H	LNHH	1	6	6	100	2022-11-03	0.118435	0.159491	0.102505	16.0347	0.600392	0.00468967	0.0105306	0.0735817	0.221862	0.0521682	0.14097	0.129403	0.277926	16.6351	17.3783	0.0486108	0.0642674	0.0423804	1.23133	0.204226	0.00203194	0.00454948	0.0308351	0.0870221	0.0220852	1.26431	357.255	8.33333	26.6667	23.7908	848.137	31.6667	47.0915	0	15.7843	2119.9	79.4771	18.3333	224.771
G10	B	L	NH	H	LNHH	10	6	6	100	2022-11-04	0.0946661	0.010246	0.373873	17.8886	0.297883	0.008116	0.234448	0.0761769	0.252601	0.210199	0.528939	0.235759	0.104912	18.1865	19.4468	0.0392817	0.00442715	0.137947	1.2762	0.113236	0.00351051	0.0914727	0.0318837	0.0978127	0.0828568	1.31063	405.556	21.0417	20.4167	6.11111	213.611	25.9722	9.30556	11.5972	21.3194	380.903	43.75	8.19444	75
G10	B	L	NH	H	LNHH	11	6	6	100	2022-11-04	0.046439	0.0241515	0.133066	14.6548	0.409603	0.00615598	0.0681133	0.0482723	0.678145	0.108821	0.231362	0.279085	0.0705905	15.0644	16.1776	0.0197139	0.0103642	0.0542552	1.19465	0.149097	0.00266531	0.0286173	0.0204741	0.224829	0.0448614	1.23496	219.524	426.667	14.4444	50.4762	202.302	2.69841	69.2857	10.0794	29.2857	2341.03	33.0159	16.8254	193.571
G10	B	L	NH	H	LNHH	12	6	6	100	2022-11-04	0.0439975	0.030523	0.632344	24.6702	1.26388	0.00693078	0.0512811	0.0795133	1.02871	0.0854942	0.223219	0.520031	0.0745206	25.9341	27.8928	0.0186995	0.0130577	0.212812	1.40943	0.354853	0.00299962	0.0217189	0.033228	0.307219	0.0356275	1.46079	293.492	122.738	23.1349	23.0159	182.817	23.6905	9.0873	6.90476	8.84921	1367.38	15.9921	17.5	78.2937
G10	B	L	NH	H	LNHH	13	6	5	83.33	2022-11-07	0.0546121	0.00700298	0.126659	9.70084	0.367328	0.0184691	0.355058	0.312653	0.635905	0.201354	0.887534	0.26555	0.0616151	10.0682	11.7799	0.0230928	0.00303076	0.0517923	1.02942	0.135873	0.00794786	0.131958	0.11815	0.213758	0.0796709	1.10653	121	56.3889	11.4444	5	34.1111	5.5	6.72222	15.6667	7.77778	52.0556	3.83333	6.38889	19.6111
G10	B	L	NH	H	LNHH	14	6	5	83.33	2022-11-07	0.107867	0.00696677	0.136831	10.4322	0.148147	0.0130753	0.141168	0.179269	0.197901	0.0419612	0.375473	0.134117	0.114833	10.5804	11.4054	0.0444874	0.00301514	0.0556958	1.05813	0.0599973	0.00564173	0.0573496	0.0716128	0.0784211	0.0178516	1.09361	119.802	29.7222	22.619	56.8651	1168.69	8.84921	48.8095	12.8968	4.28571	2708.65	143.69	24.8016	392.619
G10	B	L	NH	H	LNHH	15	6	6	100	2022-11-07	0.112674	0.013265	0.113302	8.20075	0.121386	0.0125136	0.137541	0.233076	0.333475	0.234245	0.617377	0.171598	0.125939	8.32214	9.51223	0.0463681	0.00572305	0.0466129	0.963823	0.0497551	0.00540085	0.0559672	0.09099	0.124985	0.0914014	1.02169	437.056	41.2222	41.3333	96.2222	787.667	40.1111	28.6667	12	72.3889	4374.89	38	21.2778	274.167
G10	B	L	NH	H	LNHH	16	6	6	100	2022-11-07	0.0214437	0.0110325	0.113989	7.73471	0.184778	0.0292007	0.289134	0.334323	0.263225	0.0564032	0.709062	0.148362	0.0324762	7.91948	9.03824	0.00921444	0.00476512	0.0468809	0.941248	0.0736371	0.0125001	0.110298	0.125261	0.101481	0.0238297	1.00166	227.692	35.3846	44.0171	9.31624	1225.17	16.9658	104.658	7.13675	41.9658	734.06	109.402	24.2308	390.256
G10	B	L	NH	H	LNHH	17	6	6	100	2022-11-07	0.0802231	0.0133428	0.094895	4.47359	0.00973841	0.0269542	0.0225018	0.286586	0.199836	0.0156468	0.351689	0.118494	0.0935659	4.48333	5.22331	0.0335135	0.00575636	0.0393725	0.738272	0.00420888	0.0115511	0.00966408	0.109439	0.0791219	0.00674269	0.794021	170.938	135.486	26.5625	122.292	356.944	0	47.7431	8.09028	74.4097	1293.26	36.7014	10.4514	195.868
G10	B	L	NH	H	LNHH	18	6	6	100	2022-11-07	0.270751	0.0237098	0.131653	9.87771	0.0864906	0.018435	0.220834	0.189114	0.651103	0.0473326	0.475715	0.271488	0.294461	9.96421	11.5171	0.104061	0.0101769	0.0537134	1.03654	0.036026	0.0079333	0.0866567	0.0752234	0.217774	0.0200846	1.09751	336.111	83.3333	35.0347	99.1667	189.583	9.79167	18.1597	14.4444	20.6944	2099.13	46.6319	20.7292	109.201
G10	B	L	NH	H	LNHH	19	6	6	100	2022-11-08	0.0375789	0.018491	0.146981	11.2196	0.353094	0.0211216	0.198113	0.257975	0.549282	0.105316	0.582525	0.249687	0.0560699	11.5727	12.9075	0.0160211	0.00795721	0.0595562	1.08706	0.131328	0.00907744	0.0784977	0.099672	0.19013	0.0434863	1.14325	166.358	31.6049	10.3086	4.1358	277.901	3.08642	16.7901	6.41975	20.5556	71.358	49.321	8.2716	4.93827
G10	B	L	NH	H	LNHH	2	6	6	100	2022-11-03	0.0358805	0.00926325	0.507631	13.6557	0.152129	0.0305037	0.0618288	0.25353	0.380578	0.0664038	0.412266	0.318356	0.0451438	13.8078	15.1534	0.0153097	0.00400446	0.178295	1.16601	0.0615009	0.0130496	0.0260545	0.0981347	0.140061	0.0279217	1.20827	236.285	34.9653	42.9514	139.514	832.569	18.8194	45.9722	0	7.32639	3011.22	62.6389	20.9028	236.528
G10	B	L	NH	H	LNHH	20	6	6	100	2022-11-08	0.0100962	0.0133471	0.121599	7.93976	0.15046	0.0098933	0.0309286	0.0632026	0.201099	0.015667	0.119692	0.129417	0.0234433	8.09022	8.55605	0.00436273	0.00575822	0.0498377	0.951326	0.0608714	0.00427549	0.0132286	0.026616	0.0795789	0.00675135	0.980278	NA	NA	NA	NA	NA	NA	NA	NA	NA	NA	NA	NA	NA
G10	B	L	NH	H	LNHH	21	6	6	100	2022-11-08	0.0525472	0.0129647	0.118776	7.5344	0.0728006	0.00865376	0.102694	0.0778764	0.325299	0.31421	0.503435	0.171057	0.0655119	7.6072	8.62023	0.0222416	0.00559429	0.048743	0.931173	0.030519	0.00374211	0.0424551	0.032569	0.122314	0.118665	0.983185	84.3056	45.6481	40.2315	4.81481	775.602	5.97222	150.185	5.18519	66.2037	269.12	69.213	40.9259	202.546
G10	B	L	NH	H	LNHH	22	6	6	100	2022-11-08	0.0451303	0	0.21148	11.9268	0.223806	0.0239159	0.226666	0.330693	0.236545	0.364441	0.945715	0.175526	0.0451303	12.1506	13.5895	0.0191705	0	0.0833164	1.11149	0.0877127	0.0102643	0.0887263	0.124078	0.09221	0.134955	1.16404	305.389	92.3333	25.7222	6.38889	157.667	3.66667	33.7222	0	11.8889	228.556	10.6111	5.66667	68.9444
G10	B	L	NH	H	LNHH	23	6	2	33.33	2022-11-08	0.0335047	0.0107028	0.12473	7.50803	0.0554573	0.0194473	0.126973	0.13937	0.209983	0.451079	0.73687	0.133828	0.0442075	7.56349	8.67928	0.0143125	0.00462345	0.0510484	0.929829	0.0234407	0.0083648	0.0519135	0.0566647	0.0827791	0.161691	0.985843	162.84	222.16	11.358	9.93827	133.025	5.4321	2.28395	12.3457	69.0741	201.852	13.0864	2.83951	26.9753
G10	B	L	NH	H	LNHH	24	6	3	50	2022-11-11	0.0572297	0.0046939	0.111938	4.6229	0.0884257	0.0209848	0.0583505	0.300661	0.286767	0.058931	0.438928	0.155581	0.0619236	4.71132	5.61088	0.0241693	0.00203377	0.0460807	0.74996	0.0367988	0.00901929	0.0246295	0.114164	0.1095	0.0248677	0.820259	166.605	0	22.4691	16.4815	817.901	6.2963	35.6173	4.5679	7.96296	2259.69	53.4568	8.08642	189.383
G10	B	L	NH	H	LNHH	25	6	6	100	2022-11-11	0.0439465	0.0179878	0.105037	10.6217	0.677066	0.014022	0.0352754	0.120529	0.710981	0.0433696	0.213196	0.276622	0.0619343	11.2988	12.3899	0.0186782	0.00774255	0.0433768	1.06527	0.22455	0.00604739	0.0150559	0.0494231	0.233245	0.0184382	1.12678	91.9444	19.7619	5.9127	18.6508	96.9841	4.84127	8.73016	5.47619	43.4127	224.722	21.8651	2.57937	52.8571
G10	B	L	NH	H	LNHH	26	6	5	83.33	2022-11-11	0.0488502	0.00560271	0.107385	8.94673	0.0953477	0.00464549	0.0442662	0.0638563	0.229263	0.120985	0.233753	0.133944	0.0544529	9.04207	9.66693	0.0207135	0.00242644	0.0442987	0.99768	0.039552	0.00201284	0.0188112	0.026883	0.089645	0.0495998	1.02804	125.101	57.9798	38.6364	69.3939	377.727	13.2828	10.9596	7.42424	11.9192	536.061	68.8384	18.4848	127.929
G10	B	L	NH	H	LNHH	27	6	6	100	2022-11-11	0.03716	0.00857067	0.0828014	8.72879	0.256591	0.00367417	0.00780581	0.0674965	1.98115	0	0.0789764	0.508933	0.0457307	8.98538	11.174	0.0158458	0.00370633	0.0345488	0.988059	0.0991939	0.00159275	0.00337686	0.0283664	0.474384	0	1.08543	272.944	56.8889	16.5	27.8333	4.38889	32.4444	0	7.5	41.4444	1882.61	1.33333	13.9444	10.1111
G10	B	L	NH	H	LNHH	28	6	5	83.33	2022-11-11	NA	0.216895	0.0900171	7.44995	0.138773	0.00175373	0.0195239	0.0241701	0.471287	0.0102838	0.0557314	0.205131	NA	7.58872	NA	NA	0.0852531	0.0374333	0.926854	0.0564372	0.000760969	0.0083974	0.0103721	0.167697	0.00444337	NA	179.556	153.333	14.7778	15.4444	311.556	3.77778	29.7778	12.2222	211	606.333	37.4444	17.1111	59
G10	B	L	NH	H	LNHH	29	6	6	100	2022-11-11	0.0300094	0.00935915	0.125158	4.6727	0.101881	0.00694284	0.0970969	0.0861179	0.228645	0.0256547	0.215812	0.14064	0.0393685	4.77458	5.38356	0.0128412	0.00404572	0.0512136	0.75379	0.0421348	0.00300482	0.040245	0.035877	0.0894263	0.0110012	0.805063	74.3651	77.6984	6.90476	5.27778	1.8254	5.55556	0	4.96032	29.0873	131.31	13.9683	10.0794	2.53968
G10	B	L	NH	H	LNHH	3	6	5	83.33	2022-11-03	0.177357	0.0396832	0.10627	13.3534	0.272654	0.00524553	0.0496635	0.143136	0.798876	0.0683377	0.266383	0.298862	0.21704	13.626	15.0146	0.0709081	0.016901	0.0438611	1.15695	0.10471	0.00227215	0.0210501	0.058098	0.255001	0.0287086	1.20452	196.111	85.5556	8.1746	11.1111	1126.98	38.0952	34.6825	9.44444	187.222	919.841	32.7778	10	307.063
G10	B	L	NH	H	LNHH	30	6	5	83.33	2022-11-11	NA	0.296168	0.102865	6.89038	0.168781	0.0173025	0.0591711	0.219591	0.22108	0.0363386	0.332403	0.129267	NA	7.05916	NA	NA	0.112661	0.0425224	0.897098	0.067733	0.00745009	0.0249661	0.0862143	0.0867443	0.0155017	NA	207.265	24.1453	25.5983	47.735	651.111	28.5043	35.1709	7.99145	6.83761	2542.74	96.8376	11.2821	182.094
G10	B	L	NH	H	LNHH	31	6	6	100	2022-11-12	NA	0.17894	0.0914454	7.74505	0.0502603	0.0148661	0.114008	0.140215	0.765765	0.15235	0.421439	0.284935	NA	7.79531	NA	NA	0.0714917	0.038002	0.941762	0.021297	0.00640875	0.0468884	0.0569867	0.246933	0.0615843	NA	192.222	30.1852	18.6111	10.463	81.2037	0	10.6481	6.75926	189.815	681.759	13.8889	11.7593	46.2037
G10	B	L	NH	H	LNHH	32	6	6	100	2022-11-12	NA	NA	NA	NA	NA	NA	NA	NA	NA	NA	NA	NA	NA	NA	NA	NA	NA	NA	NA	NA	NA	NA	NA	NA	NA	NA	269.306	35.4167	61.8981	146.204	357.917	3.65741	15.9722	0	11.1574	1518.75	29.8611	29.0741	174.306
G10	B	L	NH	H	LNHH	33	6	5	83.33	2022-11-12	NA	NA	NA	NA	NA	NA	NA	NA	NA	NA	NA	NA	NA	NA	NA	NA	NA	NA	NA	NA	NA	NA	NA	NA	NA	NA	130.909	165.657	5.10101	20.202	450.909	9.24242	18.3333	2.62626	12.6263	1779.44	83.8384	11.5657	127.071
G10	B	L	NH	H	LNHH	34	6	5	83.33	2022-11-12	0.00489405	0	0.116348	6.38102	0.057633	0.0145104	0.0260683	0.15839	0.0620024	0.0483879	0.247356	0.073925	0.00489405	6.43865	6.86925	0.00212027	0	0.0477996	0.868116	0.024335	0.0062565	0.0111763	0.0638547	0.0261255	0.020522	0.895934	350.222	166.167	14.1111	88.1667	1606.94	11.4444	19.1111	0	27.1667	4638.33	69.0556	18.7222	303.444
G10	B	L	NH	H	LNHH	35	6	6	100	2022-11-12	NA	NA	NA	NA	NA	NA	NA	NA	NA	NA	NA	NA	NA	NA	NA	NA	NA	NA	NA	NA	NA	NA	NA	NA	NA	NA	657.037	64.5679	22.6543	192.901	2033.95	19.2593	26.4198	9.38272	34.8765	6743.46	426.481	50.6173	1049.51
G10	B	L	NH	H	LNHH	36	6	6	100	2022-11-12	NA	NA	NA	NA	NA	NA	NA	NA	NA	NA	NA	NA	NA	NA	NA	NA	NA	NA	NA	NA	NA	NA	NA	NA	NA	NA	481.768	9.54545	2.27273	10.7071	430.455	51.1111	0	5.9596	6.81818	1170.25	37.4747	0	84.3434
G10	B	L	NH	H	LNHH	4	6	6	100	2022-11-03	NA	NA	NA	NA	NA	NA	NA	NA	NA	NA	NA	NA	NA	NA	NA	NA	NA	NA	NA	NA	NA	NA	NA	NA	NA	NA	156.026	56.7094	21.9231	25.0427	1048.46	37.2222	121.923	0	54.8718	2142.39	70.2137	39.5726	286.923
G10	B	L	NH	H	LNHH	5	6	5	83.33	2022-11-03	0.0187014	0	0.153576	0.262078	0	0	0	0.51432	0	0.0553803	0.5697	0.0620462	0.0187014	0.262078	1.00406	0.00804691	0	0.0620462	0.101086	0	0	0	0.180218	0	0.023409	0.30191	313.254	13.1746	72.2222	95.1587	1300	21.1111	18.254	0	61.746	3087.06	115.397	25.6349	282.937
G10	B	L	NH	H	LNHH	6	6	6	100	2022-11-03	0.119741	0.0256106	0.525597	20.6255	0.613921	0.00652808	0.292973	0.0628119	0.359021	0.13809	0.500403	0.316666	0.145351	21.2395	22.7698	0.0491174	0.0109825	0.18344	1.33497	0.207882	0.00282589	0.111589	0.0264564	0.133226	0.0561765	1.37603	144.653	8.50694	15.1389	25.1042	297.292	9.54861	3.64583	3.125	4.0625	2173.72	18.6111	16.0069	156.076
G10	B	L	NH	H	LNHH	7	6	5	83.33	2022-11-04	NA	NA	NA	NA	NA	NA	NA	NA	NA	NA	NA	NA	NA	NA	NA	NA	NA	NA	NA	NA	NA	NA	NA	NA	NA	NA	272.143	39.5238	19.246	3.76984	891.825	25.119	27.9762	9.3254	35.2778	190.635	43.4921	24.2063	196.786
G10	B	L	NH	H	LNHH	8	6	5	83.33	2022-11-04	0.0264225	0.00530764	0.11421	1.64634	0.0337501	0	0.0528109	0.875061	0.0460324	0.00716252	0.935035	0.0665122	0.0317301	1.68009	2.8071	0.0113262	0.00229898	0.0469671	0.422646	0.0144156	0	0.0223504	0.273015	0.0195451	0.00309956	0.580594	315.873	206.508	23.1746	37.0238	90.0397	37.381	5.43651	5.39683	13.1349	1018.17	17.1825	50.119	102.579
G10	B	L	NH	H	LNHH	9	6	6	100	2022-11-04	0.175675	0.0133974	0.147572	15.8927	0.207588	0.0108777	0.127686	0.231228	1.95192	0.0531241	0.422916	0.529885	0.189072	16.1003	18.8117	0.0702873	0.00577978	0.0597801	1.2277	0.0819186	0.00469862	0.0521881	0.0903385	0.470105	0.0224796	1.29692	506.667	239.167	132.685	67.1296	772.778	7.68519	135.926	27.5	168.704	1562.04	73.9815	24.4444	208.796
G10	B	L	NH	H	LNHH	38	NA	NA	NA	NA	0.0385202	0.00878972	0.110199	7.68098	0.169935	0.00639878	0.264114	0.0869962	0.419059	0.0305503	0.38806	0.197401	0.0473099	7.85091	8.81554	0.0164149	0.00380065	0.0454007	0.938569	0.0681617	0.0027701	0.101786	0.036228	0.152	0.0130692	0.991914	NA	NA	NA	NA	NA	NA	NA	NA	NA	NA	NA	NA	NA
G10	A	T	H	B	THB	1	6	6	100	2022-11-01	0.0427738	0.0189101	0.14307	13.4641	1.24179	0.0044033	0.0377382	0.0441567	0.746188	0.0138279	0.100126	0.300164	0.0616839	14.7059	15.7569	0.0181901	0.00813588	0.0580728	1.16029	0.350594	0.00190813	0.0160878	0.0187657	0.242091	0.00596424	1.22419	287.222	0	0	4.25926	16.1111	5	0	7.40741	0	29.6296	17.7778	11.2963	16.4815
G10	A	T	H	B	THB	2	6	6	100	2022-11-01	0.0501397	0.00968885	0.55393	25.2662	0.613294	0.00453961	0.05691	0.0195731	0.623854	0.095123	0.176146	0.401978	0.0598285	25.8795	27.2933	0.0212471	0.00418756	0.191431	1.4194	0.207713	0.00196707	0.024038	0.00841839	0.210547	0.0394629	1.45168	19.4841	0	0	0	2.89683	0	0.634921	0	0	1.66667	0.714286	0	2.10317
G10	A	T	H	B	THB	3	6	5	83.33	2022-11-01	0.0441006	0.00256702	0.237002	17.3978	0.374445	0	0.0400393	0.0808231	0.136144	0.0323527	0.153215	0.147804	0.0466676	17.7722	18.3453	0.0187423	0.00111341	0.0923705	1.26477	0.138127	0	0.0170498	0.0337546	0.0554333	0.0138281	1.28657	477.986	113.611	6.84028	3.99306	175.833	107.465	0.694444	0	9.44444	41.7361	50.5208	11.5278	189.896
G10	A	T	H	B	THB	4	6	5	83.33	2022-11-01	0.0343181	0.0103965	0.150602	13.6347	1.17879	0.0180212	0.015952	0.0353008	0.42218	0.0180212	0.0872951	0.21388	0.0447146	14.8135	15.5183	0.0146541	0.00449182	0.0609253	1.16538	0.338215	0.00775681	0.00687317	0.0150665	0.152955	0.00775681	1.21797	263.713	36.462	1.69591	24.2398	313.099	17.7485	0.994152	0	50.8187	176.433	54.2982	1.52047	200.175
G10	A	T	H	B	THB	5	6	6	100	2022-11-01	0.132178	0.022706	0.518819	23.7248	1.08399	0.00796459	0.0155898	0.093978	2.22295	0	0.117532	0.689759	0.154884	24.8088	27.823	0.0539148	0.00975079	0.181506	1.39313	0.318895	0.00344528	0.00671833	0.0390086	0.508253	0	1.45974	82.3148	2.22222	9.44444	1.2037	373.611	9.62963	40	0	3.84259	15.9259	41.25	15.4167	168.565
G10	A	T	H	B	THB	6	6	6	100	2022-11-01	0.162038	0.00916081	0.574392	33.8594	1.10387	0.00243416	0.076568	0.0791054	1.00967	0.0868491	0.244957	0.500238	0.171198	34.9633	36.9635	0.0652202	0.00396038	0.197113	1.54232	0.32302	0.00105586	0.0320415	0.0330638	0.303126	0.0361692	1.57937	575.202	21.8182	14.2929	4.59596	353.939	6.31313	4.64646	0	29.7475	149.899	178.939	80.5556	246.162
G10	A	T	H	B	THB	7	6	4	66.67	2022-11-02	0.0338219	0.00839865	0.131626	10.0522	0.242334	0.0110417	0.379196	0.137354	1.19881	0.181629	0.70922	0.395891	0.0422206	10.2946	12.3764	0.0144457	0.00363226	0.053703	1.04345	0.0942385	0.00476905	0.139626	0.0558956	0.342188	0.072481	1.12634	162.949	2.94872	0	2.17949	50.8974	1.5812	2.39316	2.17949	2.39316	60.2137	7.05128	0.811966	34.7009
G10	A	T	H	B	THB	8	6	6	100	2022-11-02	0.036132	0.0103691	0.114399	7.50613	0.184382	0.00682921	0.0658802	0.101775	0.305787	0.0235698	0.198054	0.162913	0.0465011	7.69051	8.35526	0.0154151	0.00448008	0.0470408	0.929732	0.0734919	0.00295581	0.0277084	0.0420929	0.115872	0.0101175	0.971056	965.88	145.509	16.7593	8.56481	127.5	30.9259	2.17593	5.23148	29.213	97.5926	12.9167	20.2315	92.9167
G10	A	T	H	B	THB	9	6	6	100	2022-11-02	0.0900284	0.0198162	0.503465	25.2093	0.719855	0.00430848	0.0538912	0.0882861	1.13458	0.244246	0.390732	0.506405	0.109845	25.9292	28.0678	0.0374378	0.0085219	0.177093	1.41846	0.235492	0.00186713	0.0227958	0.0367431	0.329312	0.0949062	1.46341	186.944	54.2063	7.2619	4.60317	511.825	13.0556	11.2698	0	8.4127	55.1587	70.754	12.8571	273.81
G10	A	T	H	B	THB	11	6	6	100	2022-11-02	0.0305002	0.0119692	0.199063	18.65	0.471681	0	0.0780989	0.0328154	0.329709	0.082644	0.193558	0.202598	0.0424695	19.1217	19.8865	0.0130481	0.00516731	0.0788419	1.29336	0.167814	0	0.0326586	0.0140227	0.123757	0.0344857	1.31987	215.794	32.1032	4.84127	6.26984	125.992	4.36508	0	1.8254	42.2222	80.2778	34.9206	1.11111	173.095
G10	A	T	H	B	THB	12	6	6	100	2022-11-02	0.049162	0.00896271	0.254753	15.5591	0.268042	0.00428381	0.0198099	0.0818927	0.629516	0	0.105986	0.310617	0.0581247	15.8271	16.8755	0.0208426	0.00387511	0.0985582	1.21904	0.103134	0.00185646	0.00851924	0.0341842	0.212059	0	1.25226	193.58	39.1049	3.73457	36.8519	810.401	27.1914	1.41975	4.50617	22.8086	329.691	99.5679	2.34568	548.704
G10	A	T	H	B	THB	13	6	6	100	2022-11-05	0.063292	0.00925673	0.115548	9.89994	0.148758	0.0154704	0.232771	0.589613	0.658115	0.0351564	0.873011	0.267103	0.0725487	10.0487	11.7679	0.0266525	0.00400166	0.0474882	1.03742	0.0602285	0.00666727	0.0908824	0.201291	0.219615	0.015006	1.10612	342.778	85.5556	15	7.59259	272.037	15.1852	22.7778	17.5926	6.66667	59.8148	86.1111	15.9259	283.148
G10	A	T	H	B	THB	14	6	1	16.67	2022-11-05	0.0808003	0.00610604	0.0895005	8.86139	0.206281	0.00381328	0.0128066	0.0814774	0.665265	0	0.0980973	0.258711	0.0869063	9.06767	10.0074	0.0337454	0.00264376	0.0372274	0.993938	0.0814483	0.00165294	0.00552651	0.0340175	0.221483	0	1.04169	210	119.841	50.4762	0	516.19	3.57143	135.397	25.6349	20.7143	19.6825	23.5714	53.4921	95.7143
G10	A	T	H	B	THB	15	6	4	66.67	2022-11-05	0.0526512	0.0077692	0.133169	7.36607	0.127019	0.00657312	0.0217802	0.070819	0.322342	0.0466851	0.145857	0.175638	0.0604204	7.49308	8.15487	0.0222845	0.00336108	0.0542945	0.922521	0.0519311	0.00284533	0.00935748	0.0297161	0.121344	0.019816	0.961652	424.954	44.7222	90.463	39.9537	1199.72	29.0741	36.4352	5.83333	25.4167	1822.87	164.074	52.4074	1066.85
G10	A	T	H	B	THB	16	6	3	50	2022-11-05	0.0563368	0.0100664	0.132729	8.52849	0.194611	0.00595928	0.0149657	0.0823053	0.428836	0.0136671	0.116897	0.209108	0.0664032	8.7231	9.46796	0.0238024	0.00434992	0.0541261	0.979024	0.0772264	0.0025804	0.00645138	0.0343498	0.154982	0.00589535	1.01986	317.063	40.2778	23.4524	9.60317	249.921	7.7381	3.25397	8.09524	12.5794	130.278	93.2143	49.7222	305.794
G10	A	T	H	B	THB	17	6	6	100	2022-11-05	0.0358454	0.0180157	0.177198	14.9634	0.439185	0.00927612	0.0252	0.103382	0.873627	0.124442	0.2623	0.343533	0.0538611	15.4025	16.7695	0.0152949	0.00775449	0.0708496	1.20312	0.158117	0.00401	0.0108086	0.0427259	0.272683	0.0509372	1.24968	398.939	16.4646	1.61616	18.6869	603.485	24.3939	3.83838	7.77778	15.9091	404.091	153.434	6.81818	539.444
G10	A	T	H	B	THB	18	6	5	83.33	2022-11-05	0.0222743	0	0.136609	6.81006	0.0740829	0.0123872	0.0198197	0.101549	0.484515	0.0317467	0.165503	0.227196	0.0222743	6.88414	7.69304	0.00956743	0	0.0556112	0.892654	0.0310378	0.00534664	0.00852338	0.0420039	0.171585	0.0135731	0.939172	378.259	9.22222	10.963	12.8889	281.926	3.51852	3.74074	2.03704	5.14815	581.074	96.1111	18.5556	352.926
G10	A	T	H	B	THB	19	6	6	100	2022-11-06	0.0217799	0.00742855	0.15984	12.1954	0.404939	0.00425771	0.633634	0.105272	0.767755	0.0144294	0.757593	0.31182	0.0292084	12.6003	14.3147	0.00935734	0.00321425	0.0643982	1.12042	0.147657	0.00184517	0.213155	0.043469	0.247422	0.00622182	1.18511	433	22.0556	7.88889	37.6667	202.944	13.1111	1.77778	22	15.1667	1635.56	58.5556	10.8333	279.556
G10	A	T	H	B	THB	20	6	6	100	2022-11-06	0.0982377	0.0405214	0.194166	18.4244	0.421403	0.0128218	0.0350046	0.0568724	0.965392	0.0596468	0.164346	0.370514	0.138759	18.8458	20.3084	0.0406964	0.017251	0.0770648	1.28835	0.152717	0.00553303	0.0149423	0.0240225	0.293449	0.0251611	1.32855	328.148	30.3086	10.7407	35.1235	332.222	2.83951	3.82716	5.67901	20.1852	1285.68	96.6667	13.4568	254.136
G10	A	T	H	B	THB	22	6	5	83.33	2022-11-06	0.063043	0.00851946	0.140572	14.4104	0.305188	0.0112396	0.0275413	0.154363	0.865057	0.0902237	0.283367	0.327815	0.0715625	14.7156	16.0762	0.0265508	0.00368428	0.0571226	1.18781	0.115673	0.00485407	0.0117993	0.0623423	0.270692	0.0375156	1.23239	429.028	14.0278	30.8333	8.33333	523.472	26.6667	23.1944	22.7778	0	112.917	119.444	35.5556	195.833
G10	A	T	H	B	THB	23	6	6	100	2022-11-06	0.0417424	0.0142424	0.157089	16.0021	0.30387	0.00626726	0.0216078	0.0769783	0.868234	0.0312636	0.136117	0.334798	0.0559848	16.306	17.5234	0.0177604	0.00614174	0.0633666	1.2305	0.115234	0.00271334	0.00928419	0.032207	0.271431	0.0133697	1.26772	385.333	23.1111	33.8333	60.1667	703.833	45.2778	15.1667	10.3889	6.72222	1336.39	300.167	54.6667	726.444
G10	A	T	H	B	THB	24	6	5	83.33	2022-11-06	0.05609	0.0200389	0.22388	16.7245	0.451054	0.00928138	0	0.163386	0.660982	0.0935843	0.266251	0.308104	0.0761289	17.1756	18.4028	0.0237009	0.00861673	0.0877387	1.24857	0.161684	0.00401226	0	0.0657237	0.220365	0.0388523	1.28787	974.519	9.96296	18.1481	134.704	273.444	0	2.11111	18.7407	10.037	2307.93	101.63	16.4074	568.963
G10	A	T	H	B	THB	25	6	4	66.67	2022-11-09	0.0353328	0.00521581	0.111408	4.61567	0.138958	0.00487257	0.034414	0.0547647	0.301954	0.051021	0.145072	0.160469	0.0405486	4.75463	5.35361	0.01508	0.00225931	0.0458734	0.749402	0.0565076	0.00211099	0.0146944	0.0231556	0.114596	0.0216114	0.803021	71.746	32.2222	22.4206	9.40476	287.341	0	8.01587	3.80952	3.33333	190.913	94.3651	12.9365	191.627
G10	A	T	H	B	THB	26	6	6	100	2022-11-09	0.0445981	0.00844516	0.117429	5.48269	0.0642801	0	0.0451576	0.0237971	0.326552	0.0855069	0.154462	0.170944	0.0530432	5.54697	6.19845	0.0189492	0.00365228	0.0482198	0.811755	0.027056	0	0.0191818	0.0102139	0.122724	0.0356326	0.857239	97.1212	43.8889	7.12121	93.5859	1012.78	28.5859	5.25253	5.50505	3.73737	974.747	140.202	12.2727	409.747
G10	A	T	H	B	THB	27	6	6	100	2022-11-09	0.0426576	0.00724561	0.117113	6.8345	0.117533	0.00881276	0	0.0691966	0.257941	0	0.0780094	0.147757	0.0499032	6.95203	7.455	0.0181417	0.00313538	0.0480971	0.894011	0.0482604	0.00381057	0	0.0290576	0.0996603	0	0.927113	52.1296	14.2593	0	3.93519	549.769	3.05556	1.15741	7.17593	27.7315	20.6944	54.5833	0.416667	214.676
G10	A	T	H	B	THB	28	6	5	83.33	2022-11-09	0.0423762	0.00343789	0.103703	5.8186	0.122538	0.00978631	0.0172452	0.204169	0.122193	0.0373193	0.26852	0.0929195	0.0458141	5.94114	6.48137	0.0180245	0.0014905	0.0428521	0.833695	0.050201	0.00422948	0.00742565	0.0806876	0.0500674	0.0159125	0.873981	197.121	12.5253	12.2222	13.2323	541.919	5.50505	11.0101	4.34343	4.79798	181.212	161.364	12.2727	300.051
G10	A	T	H	B	THB	29	6	4	66.67	2022-11-09	0.0101308	0.00309668	0.125014	6.6601	0.101665	0.00766427	0.018802	0.110719	0.241711	0.0378541	0.175039	0.145178	0.0132274	6.76177	7.31676	0.0043776	0.00134279	0.0511579	0.884235	0.0420496	0.00331586	0.0080898	0.0456042	0.0940205	0.0161363	0.919954	77.5556	27.1481	6.51852	34.2593	258.407	15.7407	1.40741	5.07407	7.22222	296.63	103.037	2.37037	291.407
G10	A	T	H	B	THB	30	6	6	100	2022-11-09	0.0163516	0.00505721	0.109929	8.26183	0.21639	0.0040474	0.00708973	0.0246546	0.818497	0.0232181	0.0590098	0.305008	0.0214088	8.47822	9.48706	0.00704396	0.00219078	0.0452953	0.966697	0.085073	0.00175422	0.00306817	0.0105775	0.259713	0.00996822	1.02065	225.333	29.8333	28.6667	12.7222	1431	31.9444	51.5556	7.38889	2.11111	65.3889	179.333	23.6667	521.222
G10	A	T	H	B	THB	31	6	5	83.33	2022-11-10	0.0185985	0.00487124	0.130572	8.26129	0.14122	0.00405408	0.0295213	0.0948253	0.31067	0.0231121	0.151513	0.170792	0.0234697	8.40251	9.01874	0.00800302	0.00211042	0.0532982	0.966672	0.0573692	0.00175711	0.0126353	0.0393448	0.117493	0.00992321	1.00081	273.03	61.7677	6.41414	128.687	672.828	17.2222	0.959596	3.63636	42.3737	1523.79	275.96	3.28283	564.293
G10	A	T	H	B	THB	32	6	6	100	2022-11-10	0.0212028	0.00482131	0.132097	6.94281	0.162599	0.00456552	0.0173227	0.0295025	0.634136	0.0746042	0.125995	0.267172	0.0260241	7.10541	8.02366	0.00911199	0.00208884	0.0538836	0.899974	0.0654301	0.00197827	0.00745873	0.0126274	0.213288	0.0312486	0.955383	367.292	33.9583	10.3472	6.73611	223.056	5.625	2.15278	15.4167	8.81944	116.042	133.681	15.6944	299.931
G10	A	T	H	B	THB	33	6	6	100	2022-11-10	0.0073981	0.0023891	0.123895	9.77031	0.242907	0.00468949	0.0659911	0.0781805	0.308021	0.0482101	0.197071	0.16734	0.00978719	10.0132	10.652	0.00320113	0.00103633	0.0507256	1.03223	0.0944385	0.00203186	0.0277536	0.0326915	0.116615	0.0204483	1.0664	1098.22	120.222	47.4444	78.1111	3971.89	21.5556	133.556	0	21.5556	1123	304.778	136.556	1057.33
G10	A	T	H	B	THB	34	6	5	83.33	2022-11-10	0.0391528	0.00879546	0.15483	10.5138	0.347461	0.00591289	0.0749421	0.0855341	1.3058	0.123819	0.290208	0.42534	0.0479483	10.8612	12.66	0.0166794	0.00380312	0.062518	1.06122	0.129516	0.00256038	0.0313851	0.0356435	0.362822	0.0506963	1.13545	1247.08	81.6667	30.4167	45.2778	461.111	25.1389	33.8889	0	28.0556	328.889	305.556	34.8611	524.583
G10	A	T	H	B	THB	35	6	6	100	2022-11-10	0.0304494	0.00497295	0.127981	4.22134	0.141054	0.00536373	0.0222155	0.0458707	0.226116	0.0608992	0.134349	0.140833	0.0354223	4.36239	4.88626	0.0130267	0.00215437	0.0523017	0.717782	0.0573062	0.00232321	0.00954248	0.019478	0.0885317	0.0256741	0.76984	352.46	5.47619	23.4921	0	8.96825	7.22222	5.71429	12.7778	4.20635	8.57143	14.6032	4.20635	28.0952
G10	A	T	H	B	THB	36	6	3	50	2022-11-10	0.0299939	0.00281351	0.107632	5.01803	0.12094	0	0.0362984	0.0292545	0.311666	0.0486979	0.114251	0.162219	0.0328075	5.13897	5.70533	0.0128347	0.00122018	0.0443955	0.779454	0.0495823	0	0.0154848	0.0125228	0.117823	0.0206504	0.82642	185.317	43.6508	12.6984	0	5.39683	8.80952	0.793651	10.7937	32.0635	26.3492	40.4762	13.9683	33.4127
G10	A	T	H	B	THB	10	6	6	100	2022-11-02	NA	NA	NA	NA	NA	NA	NA	NA	NA	NA	NA	NA	NA	NA	NA	NA	NA	NA	NA	NA	NA	NA	NA	NA	NA	NA	93.7654	0	3.51852	0	261.296	5.24691	16.2346	5.37037	0	54.0123	16.2346	1.35802	80.9259
G10	A	T	H	B	THB	21	6	5	83.33	2022-11-06	NA	NA	NA	NA	NA	NA	NA	NA	NA	NA	NA	NA	NA	NA	NA	NA	NA	NA	NA	NA	NA	NA	NA	NA	NA	NA	606.157	34.9074	24.3056	45.1389	980.046	11.2037	7.91667	17.2685	22.037	899.259	114.352	24.4444	513.981
G10	B	T	H	B	THB	1	1	1	100	2022-11-03	0.142223	0.0542857	0.196004	17.6114	0.369611	0.00895539	0.0107137	0.0396075	0.132406	0.023067	0.0823436	0.131735	0.196509	17.981	18.5882	0.057751	0.0229583	0.0777327	1.26978	0.136597	0.00387197	0.00462816	0.0168694	0.0540022	0.00990408	1.292	720.889	46.7778	74.6667	29.5556	271.667	88.0556	10.5	0	105.556	625	26.3333	11.2778	94.6111
G10	B	T	H	B	THB	10	6	5	83.33	2022-11-04	NA	NA	0.170252	17.3881	0.917705	0.00552765	0.0847786	0.0847343	1.41242	0.183202	0.358242	0.450732	NA	18.3058	NA	NA	NA	0.0682794	1.26454	0.282782	0.00239402	0.0353411	0.0353234	0.382453	0.0730588	NA	66.1111	2.40741	1.85185	1.2963	10	0.185185	0.555556	30	18.3333	25.9259	5	32.963	14.4444
G10	B	T	H	B	THB	11	6	6	100	2022-11-04	0.0327172	0.0323127	0.521609	17.4717	1.40414	0.0110269	0.0192969	0.106473	1.39492	0.114717	0.251513	0.561594	0.0650299	18.8758	21.1089	0.0139814	0.0138113	0.182303	1.26651	0.38096	0.00476269	0.00830069	0.0439408	0.379291	0.0471646	1.34457	591.991	87.5463	63.9815	9.90741	69.213	30.463	2.08333	5.74074	18.9352	422.963	16.6204	29.3056	90.5093
G10	B	T	H	B	THB	12	6	5	83.33	2022-11-04	0.112809	0.0325899	0.205641	15.0729	0.377109	0.0178919	0.038329	0.196927	0.881306	0.0508695	0.304018	0.355678	0.145399	15.45	16.9864	0.0464206	0.0139279	0.0812181	1.2061	0.138968	0.00770166	0.016335	0.0780678	0.27446	0.0215488	1.25494	110.817	43.5294	11.2092	3.79085	24.8693	22.5817	1.27451	3.46405	5.88235	33.7255	16.0131	16.0458	71.6013
G10	B	T	H	B	THB	13	6	6	100	2022-11-07	0.0347368	0.0216603	0.102432	3.7374	0.158711	0.0203153	0.0105798	0.12065	0.12813	0.0379706	0.189516	0.0947111	0.0563971	3.89611	4.37259	0.0148299	0.00930652	0.042352	0.67554	0.0639753	0.00873439	0.00457062	0.0494699	0.0523591	0.0161851	0.730183	NA	NA	NA	NA	NA	NA	NA	NA	NA	NA	NA	NA	NA
G10	B	T	H	B	THB	14	6	6	100	2022-11-07	NA	0.306671	0.129145	9.00679	0.0799374	0.00872477	0.0343451	0.062719	0.145125	0.0108117	0.116601	0.111603	NA	9.08673	NA	NA	0.116166	0.0527497	1.00029	0.0333986	0.00377269	0.0146655	0.0264185	0.0588531	0.00467024	NA	101.966	33.4188	14.7863	2.39316	74.5299	22.735	6.11111	14.5726	55	7.39316	8.4188	9.44444	135.513
G10	B	T	H	B	THB	15	5	5	100	2022-11-07	0.0162694	0.00509377	0.167996	6.19324	0.116884	0.00627757	0.0204949	0.0458611	0.220786	0.0558127	0.128446	0.154081	0.0213632	6.31012	6.84871	0.00700885	0.00220658	0.0674414	0.856924	0.0480083	0.00271779	0.00881083	0.019474	0.0866395	0.0235869	0.894798	160.667	21.9444	31.3889	6.66667	595.778	27.5556	55.4444	19.3333	12.1111	200.778	85.8333	6.61111	216.5
G10	B	T	H	B	THB	16	6	4	66.67	2022-11-07	NA	NA	0.144477	15.8723	0.508758	0.00235394	0.0179915	0.00750544	0.312281	0.0108939	0.0387447	0.176634	NA	16.381	NA	NA	NA	0.0586071	1.22717	0.17862	0.0010211	0.00774414	0.0032474	0.118027	0.00470556	NA	758.254	132.063	24.6032	3.49206	59.8413	23.7302	1.5873	15.3175	26.2698	52.3016	6.98413	20	59.6825
G10	B	T	H	B	THB	17	6	6	100	2022-11-07	0.0764988	0.154329	0.133934	7.43005	0.172704	0.00549445	0.0300949	0.0356521	0.302489	0.0622026	0.133444	0.169362	0.230828	7.60275	8.40345	0.0320136	0.0623297	0.0545878	0.92583	0.0691883	0.00237968	0.0128772	0.0152139	0.114774	0.0262074	0.973287	94.0741	62.8704	9.81481	2.03704	29.8148	5.74074	1.85185	22.5926	0	12.963	4.53704	15.6481	32.3148
G10	B	T	H	B	THB	19	6	6	100	2022-11-08	0.0616463	0.0196812	0.104487	6.62752	0.139489	0.00613823	0.0537795	0.0350637	0.0696665	0.018188	0.113169	0.072409	0.0813276	6.76701	7.13566	0.0259799	0.00846443	0.0431606	0.882383	0.0567102	0.00265765	0.0227497	0.0149671	0.0292484	0.00782799	0.910393	75.0694	36.1806	5.13889	2.08333	36.9444	3.33333	3.75	9.72222	11.3889	7.01389	10.9722	7.36111	40.0694
G10	B	T	H	B	THB	2	6	3	50	2022-11-03	0.0752648	0.0408517	0.499752	21.7175	1.19665	0	0.101565	0.0155212	0.408337	0.0205148	0.137601	0.324726	0.116117	22.9142	24.076	0.0315154	0.0173888	0.176019	1.35636	0.341762	0	0.0420101	0.00668898	0.148707	0.00881931	1.39926	405.278	136.944	0	6.38889	5.27778	11.9444	0	20.5556	16.6667	18.6111	8.61111	11.1111	8.05556
G10	B	T	H	B	THB	20	6	6	100	2022-11-08	0.0939148	0.033219	0.10334	8.05237	0.460042	0	0.0292702	0.017784	0.509444	0.0250122	0.0720665	0.221526	0.127134	8.51241	9.3244	0.0389835	0.0141924	0.0427093	0.956762	0.164365	0	0.0125294	0.00765562	0.178817	0.010729	1.01386	93.5317	87.1032	5.55556	2.42063	8.65079	9.40476	0.753968	7.81746	18.8889	7.89683	4.20635	16.3492	22.2222
G10	B	T	H	B	THB	21	6	6	100	2022-11-08	0	0.0202656	0.146638	0.351219	0.0237387	0	0.0371455	0.025121	0	0	0.0622665	0.0594264	0.0202656	0.374957	0.604128	0	0.00871323	0.0594264	0.130726	0.0101891	0	0.0158397	0.0107751	0	0	0.205239	342.063	30.873	9.7619	2.38095	59.9206	25.3968	2.69841	15	10.5556	21.5079	4.92063	13.4921	35.7143
G10	B	T	H	B	THB	22	6	6	100	2022-11-08	NA	NA	NA	NA	NA	NA	NA	NA	NA	NA	NA	NA	NA	NA	NA	NA	NA	NA	NA	NA	NA	NA	NA	NA	NA	NA	143.889	62.6587	13.373	2.81746	24.9206	6.66667	2.22222	8.05556	12.5794	59.0873	7.77778	2.65873	17.0238
G10	B	T	H	B	THB	23	6	6	100	2022-11-08	0.0692757	0.0181836	0.118956	5.29745	0.0662546	0.00643885	0.0143417	0.0252789	0.154587	0.0218505	0.0679099	0.111239	0.0874594	5.36371	5.79262	0.0290897	0.00782611	0.0488128	0.799165	0.0278609	0.00278739	0.00618427	0.010842	0.0624266	0.00938737	0.832037	509.286	120.476	19.0476	3.88889	121.905	23.8889	3.09524	13.3333	7.69841	52.2222	9.92063	22.2222	99.7619
G10	B	T	H	B	THB	24	6	6	100	2022-11-11	NA	0.300954	0.0980314	5.87456	0.0849322	0.0056655	0.0271619	0.03046	0.235394	0.0113941	0.0746815	0.13242	NA	5.9595	NA	NA	0.114262	0.0406148	0.837245	0.0354026	0.00245355	0.0116389	0.0130311	0.0918053	0.00492042	NA	99.4907	55.787	13.6111	2.96296	74.7685	7.22222	13.7037	9.81481	11.25	180.833	12.7315	12.2685	60.6944
G10	B	T	H	B	THB	25	6	5	83.33	2022-11-11	0.0338113	0.00630758	0.130619	6.76208	0.167944	0.00700987	0.0197999	0.0546162	0.260881	0.031824	0.11325	0.15399	0.0401188	6.93003	7.4749	0.0144413	0.00273074	0.0533162	0.889978	0.0674221	0.00303373	0.00851497	0.0230944	0.100674	0.0136056	0.928134	2019.6	96.6667	181.97	8.0303	523.333	81.0101	70.7576	0	36.9192	141.616	48.1818	24.5455	201.919
G10	B	T	H	B	THB	26	6	6	100	2022-11-11	NA	NA	NA	NA	NA	NA	NA	NA	NA	NA	NA	NA	NA	NA	NA	NA	NA	NA	NA	NA	NA	NA	NA	NA	NA	NA	374.753	73.8272	80	29.321	301.235	61.6049	31.9753	0	30.6173	439.074	100.679	32.963	315.37
G10	B	T	H	B	THB	27	6	5	83.33	2022-11-11	0.0433154	0.0173433	0.113838	10.335	0.443036	0.00574539	0.0282102	0.00655375	0.219298	0.0415355	0.0820448	0.132932	0.0606587	10.7781	11.2539	0.0184156	0.00746754	0.046822	1.05442	0.159277	0.00248805	0.0120819	0.00283697	0.0861098	0.0176741	1.08827	2231.98	108.413	283.968	0	74.2063	124.365	15	8.88889	146.905	28.3333	10.0794	46.4286	120.952
G10	B	T	H	B	THB	28	6	6	100	2022-11-11	0.0617451	0.0141568	0.113765	5.41355	0.0799995	0.00310335	0.0527044	0.0718178	0.0751478	0.0459314	0.173557	0.0782617	0.0759019	5.49355	5.93192	0.0260203	0.00610509	0.0467935	0.807098	0.0334235	0.00134568	0.0223064	0.030121	0.0314682	0.0195032	0.840853	142.02	24.9495	26.4646	4.49495	23.5354	7.37374	5.45455	4.29293	21.0606	17.5758	5.90909	13.5859	45.303
G10	B	T	H	B	THB	29	6	6	100	2022-11-11	NA	NA	NA	NA	NA	NA	NA	NA	NA	NA	NA	NA	NA	NA	NA	NA	NA	NA	NA	NA	NA	NA	NA	NA	NA	NA	359.192	31.3131	3.13131	3.38384	393.182	44.1414	30.5556	5.50505	30.9596	69.1919	27.4747	22.7778	133.232
G10	B	T	H	B	THB	3	6	4	66.67	2022-11-03	0.0449368	0.019455	0.192417	8.79289	0.0636817	0.00650276	0.0694259	0.0468662	0.515996	0.126658	0.249453	0.257126	0.0643918	8.85657	9.87883	0.01909	0.00836804	0.076428	0.990911	0.0268117	0.00281497	0.0291507	0.0198912	0.180698	0.0517921	1.03658	477.153	29.0972	65.1389	4.09722	600.347	119.931	29.5833	3.47222	15.0694	119.097	46.6667	14.6528	321.667
G10	B	T	H	B	THB	30	6	6	100	2022-11-11	0.0292524	0.0175232	0.115386	6.05107	0.100382	0.00470076	0.0561226	0.0086376	0.154373	0.0428832	0.112344	0.109772	0.0467755	6.15145	6.58033	0.0125219	0.00754432	0.0474254	0.848255	0.0415436	0.00203673	0.0237143	0.00373515	0.0623463	0.0182357	0.879688	146.806	23.3333	10.625	6.04167	134.167	16.4583	6.80556	7.77778	3.47222	116.806	22.2917	8.47222	75.4861
G10	B	T	H	B	THB	31	6	6	100	2022-11-12	NA	NA	NA	NA	NA	NA	NA	NA	NA	NA	NA	NA	NA	NA	NA	NA	NA	NA	NA	NA	NA	NA	NA	NA	NA	NA	122.889	252.833	13.3333	6.61111	88.6667	13.3333	11.3333	4.88889	51.3889	119.889	30.6111	11.5	103.667
G10	B	T	H	B	THB	32	6	5	83.33	2022-11-12	NA	0.136878	0.118215	3.99387	0.0813206	0.00622605	0.127248	0.123225	0.35325	0.00840611	0.265105	0.179903	NA	4.07519	NA	NA	0.055714	0.0485255	0.698437	0.0339545	0.00269555	0.0520193	0.0504668	0.131378	0.00363547	NA	44.1111	0	6.38889	1.16667	50.2222	8.72222	8.05556	5.61111	4.83333	18.3333	12	15.3889	78.8333
G10	B	T	H	B	THB	33	6	5	83.33	2022-11-12	NA	NA	NA	NA	NA	NA	NA	NA	NA	NA	NA	NA	NA	NA	NA	NA	NA	NA	NA	NA	NA	NA	NA	NA	NA	NA	493.056	20.8796	51.0648	2.40741	70.8796	34.7685	7.4537	0	19.6296	38.9815	16.0648	33.0556	95.7407
G10	B	T	H	B	THB	34	1	1	100	2022-11-12	NA	NA	NA	NA	NA	NA	NA	NA	NA	NA	NA	NA	NA	NA	NA	NA	NA	NA	NA	NA	NA	NA	NA	NA	NA	NA	311.838	8.07692	3.50427	23.3761	1034.19	24.7009	13.0769	5.25641	7.30769	360.128	131.752	11.2393	181.368
G10	B	T	H	B	THB	35	3	2	66.67	2022-11-12	0.0140336	0.00408544	0.133634	4.82543	0.196834	0.0114534	0.0235206	0.058788	0.169145	0.0639306	0.157693	0.122341	0.018119	5.02226	5.50085	0.00605235	0.00177067	0.0544729	0.765328	0.0780338	0.00494586	0.0100966	0.024809	0.0678682	0.0269133	0.81297	362.639	85	35.5556	26.3889	621.389	15.1389	31.6667	13.4722	8.33333	512.917	76.8056	59.4444	384.861
G10	B	T	H	B	THB	36	6	6	100	2022-11-12	NA	NA	NA	NA	NA	NA	NA	NA	NA	NA	NA	NA	NA	NA	NA	NA	NA	NA	NA	NA	NA	NA	NA	NA	NA	NA	1949.54	7.26852	70.6481	3.7963	453.519	180.231	15.6481	0	26.4352	89.6759	25.9259	29.2593	246.944
G10	B	T	H	B	THB	37	5	5	100	2022-11-03	NA	NA	NA	NA	NA	NA	NA	NA	NA	NA	NA	NA	NA	NA	NA	NA	NA	NA	NA	NA	NA	NA	NA	NA	NA	NA	139.278	0	39.3333	4.33333	394.444	32	30.1111	7.11111	3.72222	60.5	33.7222	58.7778	237.611
G10	B	T	H	B	THB	39	5	3	60	2022-11-07	NA	NA	NA	NA	NA	NA	NA	NA	NA	NA	NA	NA	NA	NA	NA	NA	NA	NA	NA	NA	NA	NA	NA	NA	NA	NA	610.208	98.3333	21.1111	0	11.4583	59.0972	0	28.9583	33.125	6.45833	2.91667	7.36111	21.0417
G10	B	T	H	B	THB	4	3	2	66.67	2022-11-03	0.0106049	0	0.188789	0.218863	0	0.00428358	0	0.507056	0	0.00816226	0.519502	0.0751047	0.0106049	0.218863	0.937758	0.0045814	0	0.0751047	0.0859548	0	0.00185636	0	0.178129	0	0.00353043	0.2873	NA	NA	NA	NA	NA	NA	NA	NA	NA	NA	NA	NA	NA
G10	B	T	H	B	THB	6	6	2	33.33	2022-11-03	NA	NA	0.135419	15.0161	0.23976	0.00818206	0.0238157	0.0742302	0.336261	0.0299876	0.136216	0.181048	NA	15.2558	NA	NA	NA	0.0551563	1.20456	0.0933377	0.00353897	0.0102218	0.0310974	0.125891	0.012832	NA	164.611	310.889	32.8333	0	35.7222	20.3333	6.05556	0	36.1667	11.6667	6.66667	9.5	57.6667
G10	B	T	H	B	THB	7	6	3	50	2022-11-04	0.0350265	0.0204489	0.136904	10.8169	0.428217	0.00935903	0.0196217	0.103247	0.488333	0.0220913	0.154319	0.228424	0.0554754	11.2451	12.0801	0.0149515	0.00879126	0.0557239	1.0725	0.154794	0.00404567	0.00843906	0.0426727	0.1727	0.00948968	1.11661	161.574	127.315	8.51852	3.24074	33.287	22.6852	1.80556	7.22222	18.6574	12.8241	14.5833	11.3426	46.9444
G10	B	T	H	B	THB	8	6	6	100	2022-11-04	NA	NA	0.154707	18.6081	0.714628	0.0113464	0.0333041	0.164317	0.406312	0	0.208968	0.210554	NA	19.3227	NA	NA	NA	0.062472	1.29243	0.23417	0.00489995	0.0142281	0.0660713	0.148082	0	NA	178.974	17.5641	11.1966	1.88034	13.5043	14.4017	2.35043	7.30769	41.7094	8.11966	4.1453	18.7607	58.5897
G10	B	T	H	B	THB	9	6	6	100	2022-11-04	NA	NA	0.137762	8.44868	0.430073	0.00454658	0.031293	0.0560807	0.368569	0.112995	0.204915	0.192318	NA	8.87875	NA	NA	NA	0.0560512	0.975371	0.155358	0.00197008	0.0133821	0.0236971	0.136267	0.0464932	NA	704.921	34.6825	30.3968	3.96825	46.1111	86.1111	2.61905	0	21.5079	13.4127	8.33333	18.7302	84.2063
G10	B	T	H	B	THB	5	NA	NA	NA	NA	0.0789255	0.0216402	0.14812	9.06072	0.264328	0.00706995	0.0673411	0.142585	0.126175	0.00735732	0.224354	0.111593	0.100566	9.32505	9.92427	0.0329915	0.00929797	0.0599872	1.00263	0.10186	0.00305964	0.0283032	0.0578887	0.051606	0.00318355	1.03839	NA	NA	NA	NA	NA	NA	NA	NA	NA	NA	NA	NA	NA
G10	B	T	H	B	THB	18	NA	NA	NA	NA	0.075751	0.0241047	0.128119	5.75315	0.19506	0.00487853	0.0340071	0.0317898	0.134664	0.0324266	0.103102	0.107222	0.0998558	5.94821	6.41395	0.0317118	0.0103444	0.052355	0.829507	0.0773896	0.00211357	0.0145235	0.0135912	0.0548673	0.0138592	0.87005	NA	NA	NA	NA	NA	NA	NA	NA	NA	NA	NA	NA	NA
G10	A	T	H	H	THH	1	6	6	100	2022-11-01	NA	NA	NA	NA	NA	NA	NA	NA	NA	NA	NA	NA	NA	NA	NA	NA	NA	NA	NA	NA	NA	NA	NA	NA	NA	NA	458.111	34.3889	32.8333	3.22222	20.2222	10.7222	0.777778	0	6.66667	16.8333	8.66667	6.55556	17.6667
G10	A	T	H	H	THH	11	6	6	100	2022-11-02	0.0638033	0.0142384	0.110774	7.93037	0.244487	0.019455	0.0279923	0.608251	0.243087	0.0318983	0.687597	0.140127	0.0780417	8.17486	9.29436	0.0268613	0.00614006	0.0456257	0.95087	0.0949904	0.00836808	0.0119899	0.206354	0.0945014	0.0136369	1.0126	839.316	30.3846	14.9573	3.37607	97.3077	46.1538	0.42735	0	20.8974	28.4615	43.2479	0	78.9316
G10	A	T	H	H	THH	12	6	3	50	2022-11-02	0.221727	0.0687371	0.49122	14.8565	0.335717	0.0184148	0.249435	0.156208	0.217197	NA	0.424057	0.258903	0.290464	15.1922	16.6151	0.0869742	0.0288709	0.173542	1.20021	0.125715	0.00792471	0.0967136	0.0630358	0.0853609	NA	1.24589	676.778	18.4444	50.1111	17.1111	1724	87.5556	32.3333	8.88889	20.3333	1244.78	198.111	66.7778	551.444
G10	A	T	H	H	THH	13	6	6	100	2022-11-05	0.086127	0.0168243	0.178064	12.4669	0.808238	0.0322061	0.0957433	0.118568	1.01958	0.0544365	0.300954	0.37643	0.102951	13.2751	14.8767	0.0358806	0.00724591	0.0711688	1.12927	0.257256	0.0137664	0.0397088	0.0486624	0.305262	0.0230204	1.20076	464.346	39.3791	36.8627	5.39216	354.02	52.2222	7.71242	3.33333	61.1765	103.529	67.2549	24.0196	291.634
G10	A	T	H	H	THH	14	6	6	100	2022-11-05	0.049948	0.0106641	0.113092	12.2362	0.424678	0.00919884	0.0281425	0.110721	0.248889	0.0285263	0.176589	0.143055	0.0606121	12.6608	13.26	0.0211678	0.00460685	0.046531	1.12176	0.153717	0.00397674	0.0120533	0.045605	0.0965237	0.0122154	1.15412	947.278	82.1111	33.2778	5.38889	249.167	24.1111	15.7222	0	83.2222	47.5	18.2222	12.7778	197.444
G10	A	T	H	H	THH	15	6	5	83.33	2022-11-05	0.0661929	0.0137321	0.117585	8.87535	0.282531	0.0159918	0.0912092	0.190678	0.281279	0.0800716	0.377951	0.155924	0.079925	9.15788	10.0146	0.0278358	0.00592321	0.0482805	0.994552	0.108068	0.00689022	0.037908	0.0757944	0.107644	0.0334526	1.04197	779.111	111.833	80.2778	9.88889	137.5	22.1111	12.2778	0	175.111	157.722	13.1667	31.9444	69.3333
G10	A	T	H	H	THH	16	6	6	100	2022-11-05	0.107782	0.0244934	0.179256	16.6661	0.582883	0.0163764	0.116236	0.111496	0.969461	0.0352592	0.279368	0.365955	0.132275	17.249	18.8093	0.0444543	0.0105091	0.0716081	1.24714	0.199449	0.00705458	0.047756	0.0459081	0.294347	0.0150491	1.29687	152.821	21.0684	6.53846	64.359	452.222	7.35043	4.70085	4.44444	55.641	1549.91	73.8889	8.76068	290.043
G10	A	T	H	H	THH	17	6	6	100	2022-11-05	0.0812305	0.013956	0.152344	6.02337	0.199155	0.0136277	0.0551783	0.0996979	0.211929	0.0278496	0.196354	0.145059	0.0951865	6.22253	6.87834	0.0339183	0.00601912	0.0615822	0.846546	0.0788752	0.00587847	0.0233259	0.0412734	0.0834772	0.0119296	0.896435	398.951	41.1111	25.3086	3.39506	71.7284	14.6914	3.95062	5.80247	9.38272	27.0988	12.7778	0.123457	53.7654
G10	A	T	H	H	THH	18	6	6	100	2022-11-05	0.0650198	0.014976	0.171591	16.0874	0.443161	0.0324714	0.154238	0.361069	0.844497	0.121539	0.669316	0.334654	0.0799958	16.5306	18.296	0.0273577	0.00645578	0.0687759	1.23268	0.159315	0.013878	0.0622954	0.13388	0.265878	0.0498142	1.28547	424.321	38.9506	25.4938	3.88889	121.235	33.8889	1.35802	0	16.8519	199.506	21.0494	9.19753	122.407
G10	A	T	H	H	THH	19	6	5	83.33	2022-11-06	0.0548425	0.0195534	0.150754	9.35008	0.403406	NA	0.0359125	0.428431	0.151339	0.0255184	NA	0.122186	0.0743959	9.75349	NA	0.0231876	0.00840998	0.0609825	1.01494	0.147183	NA	0.0153231	0.154859	0.0612033	0.0109435	NA	603.241	532.963	108.333	12.037	244.537	4.25926	11.7593	34.8148	301.944	357.13	41.5741	27.3148	276.111
G10	A	T	H	H	THH	2	6	6	100	2022-11-01	0.167897	0.0423179	0.0951067	6.35105	0.236522	0.0143683	0.139982	0.292329	2.52728	0.354857	0.801537	0.586896	0.210215	6.58757	10.2217	0.0674045	0.0180002	0.0394564	0.866349	0.0922018	0.00619569	0.056898	0.111373	0.54744	0.131894	1.05006	586.019	23.1481	42.5	0	10.8333	19.2593	1.38889	6.11111	69.537	10.463	8.51852	16.1111	74.3519
G10	A	T	H	H	THH	20	6	6	100	2022-11-06	0.0909034	0.0167916	0.23661	19.1863	0.550362	0.0267006	0.0694349	0.475563	0.25406	0.0952159	0.666914	0.190551	0.107695	19.7366	21.0019	0.0377863	0.00723194	0.0922329	1.30506	0.190433	0.0114438	0.0291543	0.168958	0.0983182	0.0394997	1.34246	214.222	35.2222	17.8889	7	230	0	5.88889	20.7778	246	383.444	30.6667	37.6667	274.778
G10	A	T	H	H	THH	21	6	6	100	2022-11-06	0.047135	0.00582669	0.13748	6.6476	0.319487	0.0120382	0.0801224	0.0259659	0.781536	0.0783756	0.196502	0.306738	0.0529617	6.96708	8.13556	0.0200027	0.00252316	0.0559437	0.883525	0.120405	0.00519691	0.033473	0.0111329	0.250795	0.03277	0.960735	877.111	44.8889	90	66.1111	163.556	61	27.1111	30	40.1111	4052.67	88.8889	22	486
G10	A	T	H	H	THH	22	6	6	100	2022-11-06	0.0269184	0.00922086	0.131647	12.9483	0.551125	0.00551107	0.0153635	0.0639225	0.167712	0.015351	0.100148	0.121047	0.0361393	13.4994	13.9351	0.011536	0.00398622	0.0537109	1.14452	0.190647	0.00238685	0.00662154	0.02691	0.0673357	0.0066162	1.17421	1094.01	89.6296	142.593	4.1358	822.716	83.7037	48.3951	11.0494	49.6914	42.963	90.3086	24.0741	380.988
G10	A	T	H	H	THH	23	6	6	100	2022-11-06	0.0428998	0.0161128	0.144379	9.37702	0.421396	0.025923	0.0104211	0.179662	0.298202	0	0.216006	0.171912	0.0590126	9.79841	10.516	0.0182426	0.00694193	0.0585697	1.01607	0.152715	0.0111148	0.00450242	0.0717575	0.113342	0	1.0613	512.863	16.3675	76.7094	93.4615	995.94	40.2564	25.6838	7.73504	54.1026	3892.44	193.419	30.8974	523.761
G10	A	T	H	H	THH	24	6	6	100	2022-11-06	0.0258661	0.0204407	0.136912	7.55998	0.313987	0.00909684	0.119291	0.0784858	0.0600224	0.0124254	0.219299	0.0810419	0.0463068	7.87397	8.33651	0.0110907	0.00878776	0.0557269	0.932473	0.118591	0.00393285	0.0489432	0.0328144	0.025315	0.00536303	0.970185	326.111	97.8333	67.1667	47.0556	111.889	27.4444	5.5	9.38889	152.5	1147.94	24.7222	10.8889	75.8333
G10	A	T	H	H	THH	25	6	5	83.33	2022-11-09	0.0923127	0.0088155	0.100712	4.45749	0.145777	0.0053175	0.0443797	0.0811138	0.157743	0.0256091	0.15642	0.105286	0.101128	4.60327	5.11927	0.038347	0.00381175	0.0416735	0.736993	0.0591002	0.00230324	0.0188584	0.0338714	0.0636123	0.0109819	0.7867	101.704	271.704	5.14815	46.2222	80.7778	10.4444	0	7.18519	153.593	342.259	15.3333	1.14815	40.2593
G10	A	T	H	H	THH	26	6	6	100	2022-11-09	0.098698	0.0314357	0.114678	9.1957	0.267612	0	0.0590704	0.012675	0.275229	0.227575	0.29932	0.152738	0.130134	9.46331	10.2827	0.0408784	0.0134422	0.0471494	1.00842	0.102986	0	0.0249248	0.00547008	0.105588	0.0890481	1.05241	60	0	9.25926	1.2037	4.62963	0	0	9.53704	36.5741	8.24074	1.48148	4.53704	4.72222
G10	A	T	H	H	THH	27	6	6	100	2022-11-09	0.0377824	0.00599362	0.105953	3.61623	0.0532434	0.0120201	0.0210015	0.12068	0.0361775	0.053789	0.20749	0.0591706	0.043776	3.66947	4.06287	0.0161063	0.00259523	0.0437365	0.664287	0.0225287	0.00518912	0.00902639	0.0494816	0.0154341	0.0227537	0.704397	NA	NA	NA	NA	NA	NA	NA	NA	NA	NA	NA	NA	NA
G10	A	T	H	H	THH	28	6	5	83.33	2022-11-09	0.215532	0.0222112	0.11104	1.68837	0.0403982	0.00338204	0.0546647	0.0953182	0.109592	0.056262	0.209627	0.0908928	0.237743	1.72877	2.39677	0.0847663	0.00954062	0.0457297	0.429489	0.0171996	0.00146632	0.0231144	0.0395403	0.0451631	0.0237717	0.531066	415.741	17.963	9.44444	0	49.537	16.3889	4.62963	9.72222	48.4259	25.8333	9.72222	4.53704	21.2037
G10	A	T	H	H	THH	29	6	6	100	2022-11-09	0.138585	0.0143308	0.107329	2.42088	0.0677654	0.0161944	0.020735	0.182904	0.234174	0.0149246	0.234758	0.135653	0.152916	2.48864	3.21782	0.0563655	0.00617962	0.0442767	0.534137	0.0284759	0.00697681	0.00891299	0.0729496	0.0913762	0.00643379	0.625088	45	83.2051	17.3504	1.75214	243.12	2.60684	2.52137	2.4359	21.1966	12.735	20.1709	2.22222	56.0684
G10	A	T	H	H	THH	3	6	6	100	2022-11-01	0.0479789	0.00759017	0.145378	10.6511	0.23131	0.00763439	0.0757477	0.146191	0.313173	0.0954898	0.325063	0.177271	0.0555691	10.8824	11.7216	0.0203525	0.00328392	0.0589487	1.06637	0.0903675	0.00330298	0.0317104	0.0592569	0.118322	0.0396083	1.10454	695.069	22.8472	34.0972	29.9306	465.347	32.9861	0.694444	3.88889	33.125	980.764	37.0139	1.45833	158.958
G10	A	T	H	H	THH	30	6	5	83.33	2022-11-09	0.0637476	0.0247131	0.114268	5.93948	0.167456	0.00640122	0.0917732	0.0525329	0.468665	0.20787	0.358577	0.213912	0.0884607	6.10694	7.13691	0.0268386	0.0106023	0.0469896	0.841327	0.0672404	0.00277116	0.0381324	0.0222357	0.166923	0.0820202	0.91046	233	64.6667	6	0	69.8889	14.8889	4	0	5.22222	15.1111	15.5556	4.55556	21.4444
G10	A	T	H	H	THH	31	6	5	83.33	2022-11-10	0.103754	0.0193771	0.123064	6.36432	0.137055	0.0197729	0.0845782	0.224127	0.764691	0.0636654	0.392144	0.297073	0.123131	6.50137	7.9044	0.0428723	0.00833486	0.0504043	0.867133	0.0557814	0.00850345	0.0352609	0.0878266	0.246669	0.026805	0.949605	1.82099	0.679012	0	0	0	0	0	1.23457	0	1.01852	0	0	0.339506
G10	A	T	H	H	THH	32	6	6	100	2022-11-10	0.0361842	0.00627403	0.110718	0.751454	0.0451581	0.00310218	0.0098837	0.0638329	0.0661444	0.0193214	0.0961402	0.0734198	0.0424583	0.796612	1.11207	0.015437	0.00271626	0.0456038	0.243399	0.019182	0.00134517	0.00427136	0.0268734	0.027816	0.00831114	0.324709	364.524	40.6349	17.7778	4.12698	80.2381	24.9206	13.0952	0	67.4603	311.667	8.4127	5.39683	41.5079
G10	A	T	H	H	THH	33	6	6	100	2022-11-10	0.0300309	0.00567454	0.146362	6.15287	0.135378	0.0123487	0.109344	0.0605967	0.312025	0.0876062	0.269896	0.177264	0.0357054	6.28824	7.05223	0.0128502	0.00245746	0.059322	0.85448	0.0551404	0.00533014	0.0450663	0.0255503	0.117942	0.0364717	0.905916	593.542	50.4861	19.5139	6.18056	128.958	4.23611	1.52778	0	30.2083	148.264	15.9028	4.16667	91.3194
G10	A	T	H	H	THH	34	6	6	100	2022-11-10	0.0194696	0.00915552	0.137324	9.67152	0.37697	0.0143509	0.121016	0.151747	0.395454	0.111002	0.398116	0.2006	0.0286251	10.0485	11.008	0.00837429	0.0039581	0.0558843	1.02823	0.138925	0.0061882	0.049612	0.061357	0.144715	0.0457147	1.07947	596.616	21.0101	4.69697	0	4.54545	29.5455	0	0	24.798	64.7475	2.72727	3.48485	6.76768
G10	A	T	H	H	THH	35	6	5	83.33	2022-11-10	0.0414345	0.0176032	0.105529	5.93592	0.229461	0.00967323	0.16066	0.0489833	0.228774	0.0395308	0.258848	0.133042	0.0590378	6.16538	6.81757	0.017632	0.00757848	0.0435701	0.841104	0.0897147	0.00418084	0.0647051	0.0207686	0.0894719	0.0168374	0.893072	490.794	521.27	21.3492	2.77778	36.1905	2.53968	0	13.8095	80.9524	78.0159	7.30159	7.38095	26.9048
G10	A	T	H	H	THH	36	6	6	100	2022-11-10	0.0192927	0.00244342	0.11908	2.85548	0.154134	0.0186598	0.0579934	0.183187	0.237282	0.123358	0.383198	0.14133	0.0217362	3.00962	3.77092	0.00829893	0.00105987	0.048861	0.586079	0.0622563	0.00802917	0.024483	0.0730535	0.0924687	0.050518	0.678602	458.254	318.492	28.6508	8.01587	12.8571	0	2.85714	18.5714	201.429	132.54	4.36508	15	17.1429
G10	A	T	H	H	THH	38	5	3	60	2022-11-02	NA	NA	NA	NA	NA	NA	NA	NA	NA	NA	NA	NA	NA	NA	NA	NA	NA	NA	NA	NA	NA	NA	NA	NA	NA	NA	358.333	88.4028	4.23611	20.8333	849.861	14.5833	2.01389	7.08333	29.7917	176.319	75	5.34722	373.889
G10	A	T	H	H	THH	4	6	6	100	2022-11-01	NA	NA	NA	NA	NA	NA	NA	NA	NA	NA	NA	NA	NA	NA	NA	NA	NA	NA	NA	NA	NA	NA	NA	NA	NA	NA	241.709	83.4615	13.3333	1.83761	292.949	38.4188	18.8462	0	13.1197	36.2821	31.0256	5.89744	143.077
G10	A	T	H	H	THH	5	6	6	100	2022-11-01	0.0481782	0.00582998	0.146741	7.09275	0.145727	0.0189109	0.0296282	0.103331	0.669047	0.0396647	0.191535	0.281934	0.0540082	7.23848	8.29981	0.0204351	0.00252458	0.0594655	0.908096	0.0590812	0.00813623	0.0126804	0.0427058	0.222469	0.0168933	0.968474	347.5	2.01389	8.40278	3.81944	80.5208	23.4028	0.625	3.95833	4.51389	235.347	8.57639	4.58333	35.9375
G10	A	T	H	H	THH	6	6	6	100	2022-11-01	0.0605367	0.0164882	0.124157	15.7136	0.927074	0	0.0531194	0.0373661	1.3034	0.05109	0.141576	0.413196	0.0770249	16.6406	18.2868	0.0255257	0.00710235	0.0508271	1.22307	0.284898	0	0.0224776	0.0159321	0.362369	0.0216399	1.28526	202.5	42.0486	21.6667	40.7986	504.028	21.1806	5.59028	4.96528	4.51389	1466.25	77.3958	4.65278	177.674
G10	A	T	H	H	THH	7	6	6	100	2022-11-02	0.0594484	0.0224701	0.148058	10.1528	0.288785	0.0191996	0.0180391	0.340418	0.409177	0.0330578	0.410714	0.208929	0.0819185	10.4416	11.4915	0.0250798	0.00965064	0.059964	1.04739	0.110181	0.00825926	0.00776446	0.12724	0.148965	0.0141246	1.09661	432.741	135.667	10.8148	0	11.5556	16.8148	0.592593	0	83.3704	15.2593	1.55556	3.14815	29.2963
G10	A	T	H	H	THH	8	6	5	83.33	2022-11-02	0.130599	0.0179776	0.426504	22.1404	0.388986	0.0125446	0.0792955	0.132885	0.673934	0.0359882	0.260713	0.378011	0.148577	22.5294	24.0391	0.0533088	0.0077382	0.154273	1.36437	0.142698	0.00541416	0.0331403	0.0541858	0.223738	0.0153548	1.39862	398.704	6.43519	2.77778	12.7315	1381.02	67.1296	10.1389	3.98148	4.30556	600.741	179.861	16.6204	740.463
G10	A	T	H	H	THH	9	6	4	66.67	2022-11-02	0.0453557	0.0052517	0.1452	11.7146	0.356649	0.0113403	0.158609	0.151567	0.159536	0.0270597	0.348576	0.123165	0.0506074	12.0713	12.7752	0.0192641	0.00227481	0.0588812	1.1043	0.132468	0.00489733	0.0639369	0.0612892	0.0642842	0.0115957	1.1391	356.111	43.4722	8.19444	19.5833	5.13889	9.16667	0.138889	14.8611	206.528	35.1389	5.13889	2.08333	15
G10	B	T	H	H	THH	1	6	6	100	2022-11-03	0.0331855	0.0145312	0.403938	9.7632	0.275029	0.00812103	0.0813885	0.0527082	0.472529	0.0958529	0.238071	0.315412	0.0477166	10.0382	11.2005	0.0141783	0.00626539	0.147348	1.03194	0.10552	0.00351267	0.0339817	0.022308	0.168064	0.0397522	1.08638	755.648	0	87.8704	0	351.019	16.9444	52.963	0	67.5	227.593	13.4259	18.2407	203.796
G10	B	T	H	H	THH	10	6	6	100	2022-11-04	0.0668991	0.0184543	0.492985	25.6476	1.43554	0.0198224	0.0746733	0.191674	1.28175	0.171331	0.4575	0.532323	0.0853534	27.0831	29.4007	0.0281233	0.00794155	0.174055	1.42566	0.386596	0.00852453	0.0312764	0.0761574	0.358267	0.0686796	1.48288	119.815	39.7222	0	3.24074	237.037	7.31481	3.42593	0	7.87037	25	27.1296	5.55556	98.5185
G10	B	T	H	H	THH	11	6	3	50	2022-11-04	NA	NA	0.169672	14.1857	0.685467	0.0206766	0.00455948	0.0982511	0.973814	0.0422009	0.165688	0.36337	NA	14.8711	NA	NA	NA	0.0680642	1.18143	0.22672	0.00888814	0.00197566	0.0407017	0.295306	0.0179514	NA	1163.47	279.444	23.3333	6.25	322.083	58.6111	13.75	20.4167	54.0278	40.9722	41.1111	27.7778	103.056
G10	B	T	H	H	THH	12	5	2	40	2022-11-04	NA	NA	NA	NA	NA	NA	NA	NA	NA	NA	NA	NA	NA	NA	NA	NA	NA	NA	NA	NA	NA	NA	NA	NA	NA	NA	832.917	92.0833	87.3611	0	102.361	22.9167	13.3333	9.30556	40.4167	46.25	23.0556	29.4444	84.7222
G10	B	T	H	H	THH	13	6	5	83.33	2022-11-07	0.0246084	0.01364	0.175015	7.09879	0.121123	0.0225275	0.0620409	0.268189	0.398159	0.124159	0.476916	0.2156	0.0382484	7.21992	8.30825	0.0105579	0.00588373	0.0700436	0.90842	0.0496534	0.009675	0.0261412	0.103184	0.145557	0.0508277	0.968868	1707.04	258.889	92.037	11.3889	591.667	72.2222	96.6667	36.5741	34.0741	321.667	40.1852	24.6296	97.4074
G10	B	T	H	H	THH	14	6	5	83.33	2022-11-07	0.0739997	0.00796461	0.123551	6.05115	0.759531	0.0121187	0.0194635	0.10689	0.360994	0.0587648	0.197237	0.184449	0.0819643	6.81068	7.57442	0.0310042	0.00344529	0.0505929	0.84826	0.245397	0.00523146	0.00837169	0.0441045	0.133856	0.0247995	0.933205	495.093	5.27778	14.4444	5.46296	730.509	19.213	18.3333	6.2963	5.50926	298.981	82.5463	6.01852	196.852
G10	B	T	H	H	THH	15	6	6	100	2022-11-07	0.0397223	0.0076476	0.113594	5.68373	0.301653	0.00257627	0.0498982	0.117093	0.327109	0.0511398	0.220708	0.169633	0.0473699	5.98538	6.69416	0.0169174	0.00330868	0.0467269	0.825019	0.114495	0.00111742	0.0211472	0.0480894	0.122907	0.0216605	0.886161	147.222	131.717	12.3232	2.22222	160.152	0.606061	6.26263	8.0303	28.6869	19.3434	24.697	5.55556	60.6566
G10	B	T	H	H	THH	16	6	5	83.33	2022-11-07	0.134955	0.00657463	0.110778	6.9002	0.240589	0.0110142	0.0129292	0.218133	0.30761	0	0.242076	0.162105	0.14153	7.14079	7.94279	0.0549788	0.00284598	0.0456271	0.897638	0.0936281	0.00475727	0.00557909	0.0856946	0.116478	0	0.951473	186.349	100.079	27.3016	5.55556	57.2222	13.6508	5.71429	15.6349	20.873	116.825	153.333	8.73016	48.7302
G10	B	T	H	H	THH	17	6	6	100	2022-11-07	0.0454559	0.00443246	0.160873	13.2937	0.832692	0.00471459	0.0268825	0.0479549	1.0818	0.0301896	0.109742	0.383223	0.0498884	14.1264	15.5287	0.0193057	0.00192074	0.0647846	1.15515	0.26309	0.00204271	0.0115208	0.0203426	0.318438	0.0129172	1.21824	96.2963	112.917	7.17593	8.47222	391.111	17.3611	10.4167	8.88889	8.10185	164.583	68.7963	9.12037	59.4444
G10	B	T	H	H	THH	18	6	6	100	2022-11-07	NA	NA	NA	NA	NA	NA	NA	NA	NA	NA	NA	NA	NA	NA	NA	NA	NA	NA	NA	NA	NA	NA	NA	NA	NA	NA	257.778	18.9583	15.2778	0	0	0	0	10.9028	8.26389	11.1111	1.94444	2.08333	0.902778
G10	B	T	H	H	THH	19	6	6	100	2022-11-08	0.0767432	0.0208423	0.142584	12.6616	0.630384	0.00212913	0.0229063	0.057955	1.27118	0.0394069	0.122397	0.41414	0.0975855	13.2919	14.9257	0.0321122	0.00895866	0.0578883	1.1355	0.21229	0.000923687	0.00983586	0.0244672	0.356252	0.0167856	1.2021	245.093	29.0741	5.37037	10.2778	106.204	8.7963	9.25926	19.8148	4.16667	115.648	32.5926	9.72222	55.463
G10	B	T	H	H	THH	2	6	6	100	2022-11-03	0.0669875	0.0272305	0.147301	15.3473	0.86579	0.00950534	0.0700992	0.17256	1.51443	0.0558077	0.307973	0.460117	0.0942179	16.2131	18.277	0.0281593	0.0116679	0.0596772	1.21345	0.270863	0.00410862	0.029424	0.0691352	0.400439	0.0235848	1.28504	399.048	47.381	46.5079	38.8095	11.9048	27.3016	2.22222	0	68.9683	1270.56	67.3016	18.5714	27.8571
G10	B	T	H	H	THH	20	6	6	100	2022-11-08	0.227706	0.132334	0.151341	8.6051	0.134185	0.00339137	0.0615991	0.0136382	1.10609	0.0873866	0.166015	0.384681	0.360039	8.73929	10.5228	0.0890943	0.0539744	0.0612038	0.982502	0.0546839	0.00147036	0.0259605	0.00588296	0.323478	0.036384	1.06156	276.173	29.5679	22.9012	48.8889	825.617	5.80247	36.7284	7.53086	71.2963	4430.06	69.5679	24.6296	410.988
G10	B	T	H	H	THH	21	6	6	100	2022-11-08	0.0143994	0.00423032	0.112234	2.27509	0.0337241	0.0226731	0.035233	0.316758	0.0649276	0.0333716	0.408036	0.0735163	0.0186297	2.30881	2.91264	0.00620896	0.00183333	0.0461962	0.515223	0.0144046	0.00973684	0.0150381	0.119506	0.0273201	0.0142565	0.59247	164.097	10.5556	7.77778	2.36111	742.5	27.5694	32.5694	5.41667	34.3056	162.847	115	3.88889	66.5278
G10	B	T	H	H	THH	22	6	5	83.33	2022-11-08	0.0410371	0.00728533	0.0967696	4.39453	0.149913	0.00316082	0.0152926	0.112477	0.322899	0.0627924	0.193722	0.161642	0.0483224	4.54445	5.20616	0.0174662	0.00315251	0.0401154	0.731954	0.0606651	0.00137056	0.00659122	0.0462909	0.121527	0.0264484	0.792823	204.074	49.5679	27.2222	51.358	285.309	14.321	15.679	5.55556	42.8395	1989.26	244.815	12.5309	169.012
G10	B	T	H	H	THH	23	6	6	100	2022-11-08	NA	NA	NA	NA	NA	NA	NA	NA	NA	NA	NA	NA	NA	NA	NA	NA	NA	NA	NA	NA	NA	NA	NA	NA	NA	NA	185.808	189.394	16.0101	228.131	1380.25	0	16.5152	13.4343	7.82828	0	160.303	12.2222	374.495
G10	B	T	H	H	THH	24	6	4	66.67	2022-11-11	0.0855248	0.0118402	0.14704	4.25455	0.0736297	0.0100275	0.0150466	0.11096	0.501036	0.0552944	0.191328	0.23597	0.0973651	4.32818	5.26495	0.0356398	0.00511195	0.0595787	0.720536	0.0308545	0.0043332	0.00648598	0.0456983	0.176391	0.0233736	0.796918	189.444	28.8889	0	5	51.6667	6.48148	4.44444	13.5185	8.14815	33.5185	19.4444	7.59259	44.2593
G10	B	T	H	H	THH	25	6	6	100	2022-11-11	0.018164	0.00561291	0.120302	5.89331	0.221597	0.0216673	0.0102332	0.268396	1.01175	0	0.300296	0.35291	0.023777	6.11491	7.57103	0.00781775	0.00243084	0.0493351	0.838428	0.086928	0.00930951	0.00442165	0.103255	0.303575	0	0.933033	341.173	56.4815	26.2346	9.19753	788.704	15.679	50.1235	19.4444	329.259	197.099	68.4568	26.0494	194.877
G10	B	T	H	H	THH	26	6	6	100	2022-11-11	0.00222929	0.00603874	0.11784	6.41446	0.622871	0.013664	0.0128473	0.123756	0.091295	0.0142362	0.164504	0.0863219	0.00826803	7.03733	7.41923	0.000967091	0.0026147	0.0483798	0.870079	0.210284	0.00589402	0.00554397	0.050672	0.0379422	0.00613913	0.925273	583.111	27.3704	11.3704	30.4444	1863.59	28.6667	28.3333	8.85185	24.1852	534.185	109.037	16.7778	530.63
G10	B	T	H	H	THH	27	6	5	83.33	2022-11-11	0.0059837	0.00237443	0.116276	6.31509	0.230357	0.00590077	0	0.0785147	0.333552	0.0125194	0.0969349	0.172782	0.00835813	6.54545	7.10057	0.00259094	0.00102998	0.0477716	0.86422	0.0900312	0.00255514	0	0.0328261	0.12501	0.00540335	0.908516	354	45.1667	18.6667	74.3333	3467	28.9444	112.389	10.5556	64.0556	2788.33	135.389	50.5556	513.944
G10	B	T	H	H	THH	28	6	5	83.33	2022-11-11	0.0175982	0.00318342	0.113377	4.75579	0.230471	0.00309379	0.0167181	0.0402177	0.351805	0.0337201	0.0937496	0.177556	0.0207816	4.98626	5.56598	0.00757632	0.00138035	0.0466422	0.760105	0.0900713	0.00134154	0.00720056	0.0171242	0.130914	0.0144029	0.817299	266.984	141.587	22.619	12.4603	690.556	41.8254	36.746	8.01587	16.6667	243.333	93.7302	16.6667	228.889
G10	B	T	H	H	THH	29	6	4	66.67	2022-11-11	0.0328934	0.0064342	0.0995518	5.97956	0.148197	0.00273071	0.00920512	0.0833606	0.059154	0.00988103	0.105177	0.0661748	0.0393276	6.12775	6.43097	0.0140555	0.00278539	0.0412157	0.843828	0.0600166	0.00118431	0.00397944	0.034773	0.0249591	0.00427021	0.871045	273.958	65.2083	13.9583	68.2639	867.014	36.1806	18.2639	0	14.0278	1886.88	72.7778	40.625	346.042
G10	B	T	H	H	THH	3	6	6	100	2022-11-03	0.144772	0.137212	0.390771	32.4436	NA	0.0404681	0.469182	0.494557	2.33579	0.50455	1.50876	0.666454	0.281984	NA	NA	0.0587189	0.0558415	0.143256	1.52431	NA	0.0172288	0.167076	0.174513	0.523199	0.177406	NA	1685.83	0	15	15.1389	930.139	171.806	13.4722	0	18.3333	905.694	224.583	30.9722	290.417
G10	B	T	H	H	THH	30	6	5	83.33	2022-11-11	NA	NA	NA	NA	NA	NA	NA	NA	NA	NA	NA	NA	NA	NA	NA	NA	NA	NA	NA	NA	NA	NA	NA	NA	NA	NA	377.454	113.148	52.5	17.037	415	47.5	90.8796	8.24074	59.9074	540.787	57.6389	56.8981	228.843
G10	B	T	H	H	THH	31	6	3	50	2022-11-12	NA	NA	NA	NA	NA	NA	NA	NA	NA	NA	NA	NA	NA	NA	NA	NA	NA	NA	NA	NA	NA	NA	NA	NA	NA	NA	496.111	45	32.9798	37.3232	139.141	38.0303	49.5455	17.0202	18.1313	1115.86	8.0303	22.0707	114.697
G10	B	T	H	H	THH	32	6	4	66.67	2022-11-12	0.0341144	0.00992752	0.146688	8.87522	0.463829	0.0219885	0.0289199	0.375103	0.316262	0	0.426011	0.178788	0.0440419	9.33905	10.2721	0.0145686	0.00429021	0.0594454	0.994547	0.16549	0.00944602	0.0123816	0.138335	0.119342	0	1.052	571.722	18.4444	37.7778	51.7778	1164.67	4.83333	25.3333	8.94444	25.8333	1385.28	89.7778	10.8333	393.5
G10	B	T	H	H	THH	33	6	6	100	2022-11-12	NA	NA	NA	NA	NA	NA	NA	NA	NA	NA	NA	NA	NA	NA	NA	NA	NA	NA	NA	NA	NA	NA	NA	NA	NA	NA	3946.11	38.1746	63.8095	53.8889	800.079	131.587	28.8095	11.3492	22.6984	1661.75	68.5714	31.2698	558.651
G10	B	T	H	H	THH	34	6	4	66.67	2022-11-12	NA	NA	NA	NA	NA	NA	NA	NA	NA	NA	NA	NA	NA	NA	NA	NA	NA	NA	NA	NA	NA	NA	NA	NA	NA	NA	336.875	18.4028	22.7778	160.208	1719.31	21.3889	34.7222	0	72.5694	5620.07	160.486	108.681	454.583
G10	B	T	H	H	THH	35	6	5	83.33	2022-11-12	NA	NA	NA	NA	NA	NA	NA	NA	NA	NA	NA	NA	NA	NA	NA	NA	NA	NA	NA	NA	NA	NA	NA	NA	NA	NA	473.944	77.0556	53.5	11.2222	123.5	72.2222	73.5556	0	79.7778	169.778	53.3333	23.0556	50.7778
G10	B	T	H	H	THH	36	6	5	83.33	2022-11-12	0.0359829	0.018834	0.100658	7.23264	0.199196	0.00499937	0.0106892	0.0483415	1.05801	0.0222108	0.086241	0.3551	0.0548169	7.43183	8.73156	0.0153526	0.00810342	0.0416526	0.915539	0.0788902	0.00216579	0.00461764	0.0205028	0.313447	0.00954048	0.988182	246.27	128.254	56.746	19.3651	403.889	19.2063	80.5556	5.55556	350.238	289.762	258.492	25.0794	675.635
G10	B	T	H	H	THH	37	5	5	100	2022-11-03	NA	NA	NA	NA	NA	NA	NA	NA	NA	NA	NA	NA	NA	NA	NA	NA	NA	NA	NA	NA	NA	NA	NA	NA	NA	NA	158.241	40.5093	4.39815	115.509	1354.44	31.9907	1.89815	2.68519	9.90741	2728.38	109.259	0	378.472
G10	B	T	H	H	THH	38	5	5	100	2022-11-04	NA	NA	NA	NA	NA	NA	NA	NA	NA	NA	NA	NA	NA	NA	NA	NA	NA	NA	NA	NA	NA	NA	NA	NA	NA	NA	425.463	53.9815	43.6574	7.22222	359.306	27.1296	8.28704	0	14.3519	133.981	46.713	13.5185	186.019
G10	B	T	H	H	THH	4	6	6	100	2022-11-03	0.100756	0.0210799	0.44668	17.2366	0.333813	0.00801868	0.206728	0.0905623	1.12039	0.373518	0.678826	0.486789	0.121835	17.5704	19.9381	0.0416909	0.00905971	0.160373	1.26094	0.125095	0.00346858	0.0816093	0.0376505	0.326417	0.137834	1.32094	268.034	13.8889	59.4444	2.73504	473.761	6.49573	30.2991	0	6.62393	91.453	14.0598	46.8803	187.051
G10	B	T	H	H	THH	5	6	6	100	2022-11-03	NA	NA	NA	NA	NA	NA	NA	NA	NA	NA	NA	NA	NA	NA	NA	NA	NA	NA	NA	NA	NA	NA	NA	NA	NA	NA	1455.71	6.90476	173.571	19.9206	1372.3	142.698	279.524	0	20.9524	1130	146.508	18.0952	291.27
G10	B	T	H	H	THH	7	6	5	83.33	2022-11-04	0.059522	0.0107981	0.141419	14.8233	0.98276	0.0161485	0.0275806	0.079662	0.585487	0.0249181	0.148309	0.257608	0.0703201	15.806	16.7516	0.02511	0.00466442	0.0574453	1.1993	0.29727	0.00695719	0.0118159	0.0332878	0.200163	0.0106892	1.24924	203.796	51.0648	6.94444	7.82407	234.074	21.6667	6.99074	8.47222	10.5093	198.981	13.1481	39.3056	146.806
G10	B	T	H	H	THH	9	6	2	33.33	2022-11-04	0.239475	0.0247649	0.471018	14.4795	0.185088	0.00355634	0.0578101	0.167788	1.43353	0.12303	0.352184	0.553855	0.26424	14.6646	17.1856	0.0932378	0.0106242	0.167618	1.18976	0.0737506	0.00154176	0.0244077	0.0673639	0.386237	0.0503914	1.25973	186.27	240.159	22.6984	52.1429	251.349	9.04762	15.0794	10.0794	69.2063	879.206	48.4127	18.254	130
G10	B	T	H	H	THH	6	NA	NA	NA	NA	0.0551329	0.0246017	0.41319	13.3311	0.467566	0	0.00710988	0.046753	0.44896	0.0227438	0.0766067	0.311257	0.0797345	13.7987	14.8172	0.0233072	0.0105551	0.150201	1.15628	0.166598	0	0.00307686	0.0198442	0.161056	0.00976687	1.19913	NA	NA	NA	NA	NA	NA	NA	NA	NA	NA	NA	NA	NA
G10	B	T	H	H	THH	8	NA	NA	NA	NA	0.11558	0.0250081	0.476312	23.4667	0.649304	0.0115836	0.0847545	0.0742034	1.55859	0	0.170541	0.577179	0.140588	24.116	26.462	0.0475007	0.0107273	0.169178	1.38857	0.217301	0.00500177	0.0353315	0.0310865	0.408	0	1.43873	NA	NA	NA	NA	NA	NA	NA	NA	NA	NA	NA	NA	NA
G10	A	T	NH	B	TNHB	1	6	6	100	2022-11-01	0.0642221	0.0132805	0.122628	12.0691	0.280527	0.00730597	0.0431191	0.110194	0.506841	0.0157039	0.176323	0.228304	0.0775026	12.3496	13.2329	0.0270323	0.00572969	0.050236	1.11625	0.107389	0.00316141	0.0183339	0.045399	0.178068	0.00676712	1.15329	201.815	27.1481	45.5185	3	113.815	17.4444	32.7037	4.11111	54.4074	48.1852	11.5926	15.8519	56.1852
G10	A	T	NH	B	TNHB	2	6	6	100	2022-11-01	0.063828	0.00745869	0.169985	18.6172	0.803803	0.0120796	0.108395	0.0901036	0.462706	0	0.210578	0.233337	0.0712866	19.421	20.3356	0.0268714	0.00322725	0.0681802	1.29264	0.256189	0.00521467	0.0446946	0.0374678	0.165157	0	1.3291	309.145	12.6068	16.1966	40.3419	841.197	8.71795	5.08547	8.07692	11.0256	1190.09	48.2051	25.5556	106.838
G10	A	T	NH	B	TNHB	3	6	6	100	2022-11-01	0.0786324	0.0147669	0.185542	13.2231	0.388228	0.0127567	0.0357613	0.0681039	1.81532	0	0.116622	0.523445	0.0933993	13.6113	15.8222	0.0328735	0.00636629	0.0739168	1.15299	0.142461	0.00550512	0.0152597	0.0286135	0.449528	0	1.22588	281.806	134.757	14.2708	4.79167	221.007	50.4167	26.2847	0	9.93056	47.6389	32.8125	22.9514	124.271
G10	A	T	NH	B	TNHB	4	6	5	83.33	2022-11-01	0.0445864	0.00689557	0.138199	13.9108	0.955605	0.00692894	0.0467321	0.056805	0.547539	0.0231503	0.133616	0.24586	0.051482	14.8664	15.7372	0.0189444	0.00298443	0.0562183	1.1735	0.291281	0.00299882	0.0198356	0.0239948	0.189642	0.00993944	1.22368	174.658	38.2906	45.3846	72.265	179.829	9.91453	12.2222	0	47.5214	1568.93	21.7094	7.09402	109.188
G10	A	T	NH	B	TNHB	5	6	6	100	2022-11-01	0.0593991	0.0192897	0.138997	20.3676	1.1618	0.0200098	0.0813342	0.144193	0.354666	0.0191589	0.264696	0.188355	0.0786888	21.5295	22.3665	0.0250596	0.00829764	0.0565227	1.32976	0.334816	0.00860436	0.03396	0.0584994	0.131832	0.0082419	1.36859	267.531	77.0679	49.784	4.84568	32.5926	6.2037	10.4938	0	13.9506	43.4259	6.60494	6.94444	38.3025
G10	A	T	NH	B	TNHB	6	6	6	100	2022-11-01	0.0174484	0.00958319	0.161276	14.1509	0.627215	0.0122923	0.0719836	0.0536247	0.86308	0.0202565	0.158157	0.335167	0.0270316	14.7781	15.9876	0.00751239	0.00414211	0.0649354	1.18044	0.211445	0.00530594	0.0301881	0.0226859	0.270231	0.00870935	1.23013	434.028	20.1389	9.30556	7.22222	326.528	36.3194	1.94444	12.3611	23.75	87.5	22.7778	10.2778	190.208
G10	A	T	NH	B	TNHB	7	6	4	66.67	2022-11-02	0.0540139	0.0297235	0.490178	14.2974	0.572152	0.00391291	0.0471871	0.106131	0.223631	0.0374284	0.19466	0.260889	0.0837374	14.8695	15.8618	0.0228463	0.0127206	0.173238	1.18462	0.196495	0.00169604	0.0200243	0.0438067	0.0876505	0.0159581	1.2269	481.765	40.8497	36.0458	141.013	887.092	14.3137	31.2418	0	43.366	2218.33	88.3987	11.9935	264.575
G10	A	T	NH	B	TNHB	8	6	6	100	2022-11-02	0.0439302	0.0069835	0.165951	6.64687	0.137861	0.0273067	0.0400962	0.0626572	0.29721	0.035912	0.165972	0.179691	0.0509137	6.78473	7.46478	0.0186715	0.00302236	0.0666804	0.883484	0.0560892	0.0117001	0.0170735	0.0263932	0.11301	0.0153229	0.927615	212.257	32.7778	42.3611	3.50694	15	7.88194	3.26389	0	20.7986	57.5347	20.1736	4.89583	24.4444
G10	A	T	NH	B	TNHB	9	6	6	100	2022-11-02	0.0428886	0.0167527	0.150215	15.8649	0.658266	0.0081297	0.0324456	0.0551451	0.384978	0.045226	0.140946	0.202222	0.0596413	16.5231	17.2589	0.0182379	0.00721535	0.060779	1.22698	0.219654	0.00351641	0.0138672	0.0233122	0.141443	0.0192102	1.26148	153.376	87.4786	22.8632	55.641	101.88	2.13675	19.6581	5.34188	28.6325	495.085	17.0513	16.9658	58.4615
G10	A	T	NH	B	TNHB	10	6	6	100	2022-11-02	0.0840125	0.0142725	0.479642	25.5109	0.664378	0.0199304	0.121418	0.15991	0.354133	0.0614805	0.362739	0.301818	0.0982849	26.1753	27.4701	0.0350343	0.00615464	0.170157	1.42342	0.221252	0.00857052	0.0497677	0.0644242	0.131661	0.025912	1.45439	543.254	153.929	22.8571	54.6429	1062.46	51.3095	34.127	5.99206	32.2619	1636.15	50.1984	25.8333	480.159
G10	A	T	NH	B	TNHB	11	6	6	100	2022-11-02	0.060404	0.0293743	0.158227	13.0572	0.532601	0.0255085	0.0177446	0.0936961	0.415909	0.0485106	0.18546	0.214829	0.0897783	13.5898	14.4392	0.0254714	0.0125733	0.0637937	1.1479	0.185429	0.0109393	0.00763879	0.0388967	0.151035	0.0205728	1.18863	274.747	163.384	19.0404	10.9596	61.1111	16.4646	13.6364	6.11111	23.6364	104.848	10.7576	26.4141	85.6061
G10	A	T	NH	B	TNHB	12	6	6	100	2022-11-02	0.0592876	0.0117875	0.14056	7.73577	0.379283	0.0153241	0.0158474	0.061606	0.662654	0.0220251	0.114803	0.27792	0.0710751	8.11505	9.10414	0.0250139	0.00508931	0.0571182	0.941301	0.139653	0.0066047	0.00682848	0.0259633	0.220802	0.00946156	1.0045	630.139	82.0139	24.2361	3.47222	95.2083	27.0139	3.47222	10.5556	26.3889	31.7361	7.91667	34.6528	35.4861
G10	A	T	NH	B	TNHB	14	6	3	50	2022-11-05	0.0489908	0.011448	0.151925	13.1032	0.605851	0.0131694	0.0105371	0.112233	0.108032	0.0276324	0.163572	0.105977	0.0604389	13.709	14.193	0.0207717	0.00494356	0.0614241	1.14932	0.205705	0.00568207	0.00455226	0.0461957	0.0445525	0.0118378	1.18164	137.063	5.95238	20.873	3.88889	56.1905	2.34127	10.6746	4.24603	48.0159	163.373	14.6032	14.0079	43.7302
G10	A	T	NH	B	TNHB	15	6	6	100	2022-11-05	0.0289809	0.00880119	0.129901	8.34938	0.405137	0.00985807	0.0394019	0.0694157	0.322396	0.0196101	0.138286	0.174402	0.0377821	8.75452	9.38288	0.0124073	0.00380559	0.0530405	0.970783	0.147719	0.00426034	0.0167835	0.0291465	0.121362	0.00843413	1.01632	325.88	119.213	41.6667	42.9167	603.472	11.5278	48.1944	12.2685	84.213	1129.63	76.3889	104.398	177.778
G10	A	T	NH	B	TNHB	16	6	4	66.67	2022-11-05	0	0.00817686	0.106542	5.70147	0.236401	0.00875677	0.369912	0.22864	0.188337	0.0353729	0.642682	0.118907	0.00817686	5.93787	6.88361	0	0.00353672	0.0439678	0.82617	0.0921595	0.00378646	0.136693	0.0894248	0.0749396	0.0150968	0.896725	427.556	32.5556	17.8889	42.1111	1013.06	21.7778	43.7778	17.5556	5.66667	1765.44	105.444	29.2222	246.333
G10	A	T	NH	B	TNHB	17	6	6	100	2022-11-05	0.0406866	0.040139	0.188364	16.1108	1.17605	0.00569451	0.0553295	0.0681846	0.682296	0.0309879	0.160197	0.300852	0.0808256	17.2869	18.3986	0.0173199	0.0170914	0.0749496	1.23327	0.337669	0.00246608	0.0233881	0.0286463	0.225902	0.0132536	1.28777	586.838	27.4359	65.9829	6.06838	142.265	6.66667	20.812	11.5812	3.37607	573.803	21.7094	19.359	61.2821
G10	A	T	NH	B	TNHB	18	6	6	100	2022-11-05	0.0352508	0.0137128	0.13547	9.24946	0.220774	0.0123274	0.0255933	0.0626679	0.274719	0.0161859	0.116775	0.16059	0.0489636	9.47023	10.0462	0.0150456	0.00591492	0.0551757	1.0107	0.0866353	0.00532099	0.0109752	0.0263976	0.105414	0.00697316	1.04321	112.143	17.381	116.27	10.1587	395.635	11.1111	98.3333	17.619	42.8571	209.048	145.317	54.4444	148.095
G10	A	T	NH	B	TNHB	19	6	6	100	2022-11-06	0.0511391	0.0124879	0.156796	11.0123	0.711707	0.0144019	0.0164876	0.0580776	0.435456	0.0339524	0.122919	0.220247	0.063627	11.724	12.5028	0.0216602	0.00538985	0.0632567	1.07963	0.233429	0.00621007	0.00710207	0.0245175	0.15699	0.0145006	1.13042	448.535	14.1414	67.5253	32.1212	915.758	7.52525	45.202	7.17172	6.81818	1796.92	80.6566	97.2222	130.758
G10	A	T	NH	B	TNHB	20	6	5	83.33	2022-11-06	0.011408	0.00367344	0.101199	0.55395	0.0446692	0.0103766	0	0.157407	0.013839	0.013839	0.181623	0.0478349	0.0150814	0.598619	0.910362	0.00492638	0.00159243	0.0418659	0.191437	0.0189788	0.00448329	0	0.0634862	0.00596899	0.00596899	0.281116	167.667	14.1111	15.0556	2.05556	202.722	8.77778	32.0556	12.0556	6.83333	71.1667	16.6111	29.5556	13.6111
G10	A	T	NH	B	TNHB	22	6	6	100	2022-11-06	0.0606534	0.0205818	0.123791	9.88031	0.382833	0.00544089	0.0193336	0.0519455	0.296656	0.0125275	0.0892474	0.16351	0.0812352	10.2631	10.8541	0.0255735	0.00884782	0.0506854	1.03664	0.14077	0.00235654	0.00831632	0.0219932	0.112825	0.00540683	1.07387	266.616	37.9798	56.9697	2.52525	205.859	25.7071	96.4141	13.2323	89.798	89.596	43.3838	97.2222	73.2828
G10	A	T	NH	B	TNHB	24	6	6	100	2022-11-06	0.0242051	0.0133802	0.150317	9.88863	0.754762	0.018327	0.0426713	0.107817	0.884157	0.0682594	0.237075	0.335934	0.0375852	10.6434	11.9525	0.0103869	0.00577241	0.0608174	1.03697	0.244218	0.00788728	0.0181474	0.0444682	0.275117	0.0286767	1.11235	263.125	22.7778	40.625	7.56944	1043.89	19.8611	39.0972	19.1667	10.2083	247.014	53.8194	57.2917	248.264
G10	A	T	NH	B	TNHB	25	6	6	100	2022-11-09	0.0431895	0.00845344	0.127046	6.22919	0.344294	0.00744117	0.0245063	0.0434404	0.237681	0.0238811	0.0992689	0.14455	0.0516429	6.57349	7.08912	0.0183632	0.00365585	0.0519416	0.85909	0.128494	0.0032197	0.0105146	0.0184676	0.0926087	0.0102495	0.907901	82.2619	42.7381	87.9365	236.905	334.127	2.18254	62.8968	7.22222	44.4841	2482.34	130.913	21.1111	145.675
G10	A	T	NH	B	TNHB	26	6	5	83.33	2022-11-09	0.0429528	0.00386769	0.115189	7.04208	0.262343	0.0103342	0.0233173	0.0632947	0.348131	0	0.0969463	0.177081	0.0468205	7.30443	7.91151	0.0182646	0.00167648	0.0473484	0.905368	0.101178	0.00446507	0.0100103	0.0266537	0.129732	0	0.949951	68.2963	106.111	17.4074	10.5926	368.926	12.4444	33.6296	4.18519	19.4074	76.4815	21.5926	18.9259	57.8889
G10	A	T	NH	B	TNHB	27	6	6	100	2022-11-09	0.062916	0.00987166	0.106708	9.209	0.75782	0.00444462	0.0114429	0.0232468	0.464428	0.020252	0.0593863	0.209701	0.0727877	9.96682	10.6701	0.0264989	0.00426618	0.0440332	1.00898	0.244974	0.001926	0.00494136	0.00998041	0.165668	0.00870746	1.06708	76.4815	65.9722	46.2037	70.787	309.074	13.5185	188.472	4.16667	26.5741	381.806	16.9444	10.9722	42.1296
G10	A	T	NH	B	TNHB	28	6	6	100	2022-11-09	0.0408999	0.00698112	0.0937269	2.92496	0.165848	0	0.0814385	0.0203262	0.0815273	0.0258859	0.127651	0.0729464	0.047881	3.09081	3.4416	0.017409	0.00302133	0.0389089	0.593835	0.0666418	0	0.0340018	0.00873902	0.0340375	0.011099	0.647539	112.222	140.202	3.88889	13.8384	431.414	3.38384	2.12121	5.25253	12.3232	149.293	32.2727	3.63636	86.5657
G10	A	T	NH	B	TNHB	29	6	6	100	2022-11-09	0.0533836	0.00441862	0.11267	2.35181	0.0450717	0.00699668	0.0458367	0.0935953	0.0772927	0.0347263	0.181155	0.0787002	0.0578022	2.39688	2.8258	0.0225865	0.00191476	0.0463665	0.52528	0.0191461	0.00302804	0.0194639	0.0388566	0.0323337	0.0148255	0.582723	453.403	324.167	53.4722	35.5556	205.833	3.05556	21.1806	0	498.542	409.722	50.4861	151.875	108.611
G10	A	T	NH	B	TNHB	30	6	6	100	2022-11-09	0.045956	0.00727483	0.118903	5.45946	0.162265	0.0154217	0.0818677	0.243466	0.0958691	0.0527326	0.393488	0.0885512	0.0532308	5.62173	6.28322	0.0195134	0.00314798	0.0487925	0.810196	0.0653052	0.00664643	0.0341742	0.0946339	0.0397587	0.0223181	0.862323	172.564	35.2564	12.3932	27.735	174.744	3.46154	3.63248	7.90598	49.0598	696.838	16.8803	23.1624	94.9573
G10	A	T	NH	B	TNHB	31	6	6	100	2022-11-10	0	0.00252905	0.117106	4.45794	0.234825	0.0127364	0.018943	0.184921	0.118675	0.0278072	0.244408	0.0967982	0.00252905	4.69277	5.17549	0	0.00109697	0.0480944	0.737029	0.0916053	0.00549643	0.0081499	0.0736896	0.0487038	0.0119116	0.790671	145.167	74.8889	21.0556	25.3889	16.1667	0	9.16667	8.66667	41.6667	727.611	14.4444	7.16667	25
G10	A	T	NH	B	TNHB	32	6	3	50	2022-11-10	0.0205952	0.00807263	0.126773	6.21571	0.287247	0.00896199	0.0136025	0.0235689	0.406022	0.0153013	0.0614347	0.199828	0.0286678	6.50296	7.12585	0.00885352	0.00349183	0.0518362	0.858279	0.109662	0.00387481	0.00586768	0.0101171	0.147992	0.00659495	0.909869	995.278	144.722	166.944	51.3889	829.444	26.1111	198.889	0	71.1111	922.222	371.389	102.222	681.389
G10	A	T	NH	B	TNHB	33	6	5	83.33	2022-11-10	0.035407	0.0111802	0.125828	4.45237	0.043482	0.00680535	0.0138548	0.0111128	0.702931	0.0571998	0.0889727	0.282669	0.0465872	4.49585	5.46017	0.0151111	0.00482854	0.0514719	0.736585	0.018485	0.00294551	0.00597575	0.00479959	0.231197	0.0241571	0.810244	236.27	24.4444	29.4444	30	323.333	6.90476	51.9048	13.4921	0	1486.98	37.8571	30	170.952
G10	A	T	NH	B	TNHB	34	6	4	66.67	2022-11-10	0.0141416	0.00531981	0.126165	5.50016	0.168927	0.0172263	0.0431497	0.0645741	0.438557	0.0141629	0.139113	0.209529	0.0194614	5.66909	6.39238	0.00609861	0.00230424	0.0516021	0.812924	0.0677873	0.00741756	0.0183466	0.0271759	0.157927	0.00610772	0.868785	86.8889	25.3333	8	3	104.278	20.8333	8.55556	8.38889	36.9444	34.8333	12.8333	0	85.1667
G10	A	T	NH	B	TNHB	35	6	6	100	2022-11-10	0.0242223	0.00836112	0.126251	4.9597	0.151495	0.00990652	0.0212857	0.0187615	0.287649	0.0495732	0.0995269	0.161433	0.0325834	5.11119	5.6572	0.0103942	0.00361609	0.0516351	0.775224	0.0612619	0.00428118	0.00914723	0.00807253	0.109798	0.0210127	0.823292	240.556	11.25	15.9722	17.0833	816.667	22.2222	20.2778	12.0833	3.47222	336.111	37.3611	72.0833	114.444
G10	A	T	NH	B	TNHB	36	6	5	83.33	2022-11-10	0.0294116	0.0178483	0.144222	5.41048	0.0600458	0.0106166	0.0095641	0.0397804	0.373851	0.0115522	0.0715132	0.19645	0.04726	5.47053	6.10738	0.0125891	0.00768306	0.0585104	0.806891	0.0253246	0.00458641	0.0041339	0.0169416	0.13794	0.00498829	0.851709	159.792	88.6806	15.9722	0	10.625	12.6389	2.70833	0	128.542	10.8333	4.23611	7.08333	16.875
G10	A	T	NH	B	TNHB	13	6	5	83.33	2022-11-05	NA	NA	NA	NA	NA	NA	NA	NA	NA	NA	NA	NA	NA	NA	NA	NA	NA	NA	NA	NA	NA	NA	NA	NA	NA	NA	175.444	7.11111	17.5	2.11111	28.3333	1.55556	3	3.83333	6.05556	8.72222	1.27778	12	24.8889
G10	A	T	NH	B	TNHB	21	6	5	83.33	2022-11-06	NA	NA	NA	NA	NA	NA	NA	NA	NA	NA	NA	NA	NA	NA	NA	NA	NA	NA	NA	NA	NA	NA	NA	NA	NA	NA	515.794	55.5556	58.3333	2.69841	228.73	40	43.254	9.7619	457.937	169.286	51.5079	68.0952	83.3333
G10	A	T	NH	B	TNHB	40	5	5	100	2022-11-06	NA	NA	NA	NA	NA	NA	NA	NA	NA	NA	NA	NA	NA	NA	NA	NA	NA	NA	NA	NA	NA	NA	NA	NA	NA	NA	282.5	20.2778	12.2222	0	124.167	11.9444	10.8333	40.5556	72.2222	38.0556	34.1667	55	76.6667
G10	B	T	NH	B	TNHB	1	1	1	100	2022-11-03	0.039432	0.00915072	0.153689	12.3787	0.478964	0.00575526	0.0283065	0.0749584	0.224542	0.0227613	0.131781	0.150062	0.0485827	12.8576	13.4162	0.0167961	0.00395604	0.0620888	1.12641	0.169958	0.00249231	0.0121226	0.0313916	0.0879737	0.00977428	1.15885	237.778	16.2963	24.213	3.19444	139.12	27.8704	1.99074	0	20.9259	18.5185	24.7222	22.037	103.796
G10	B	T	NH	B	TNHB	10	6	5	83.33	2022-11-04	0.137191	0.0369439	0.153168	17.367	0.967127	0.0100828	0.0115803	0.0414933	0.483981	0.0283504	0.0915068	0.233321	0.174135	18.3341	19.2369	0.0558336	0.0157553	0.0618925	1.26404	0.293832	0.00435698	0.00500038	0.0176565	0.171428	0.0121411	1.30614	952.824	8.93519	27.1296	11.6667	100.648	64.1204	0.694444	5.23148	27.8241	123.148	41.1574	8.47222	114.074
G10	B	T	NH	B	TNHB	11	6	6	100	2022-11-04	0.0853238	0.00614031	0.0141442	0	0.763085	0.0440988	0	0.68768	0.134359	0.0197917	0.75157	0.0608501	0.0914641	0.763085	1.75462	0.0355593	0.00265855	0.0060997	0	0.246273	0.0187416	0	0.22729	0.0547504	0.00851147	0.440062	386.5	15.0556	56.2778	8.33333	1172.11	21.1111	23.3333	10.5	62.3889	451	328.333	49.8889	364.167
G10	B	T	NH	B	TNHB	12	6	6	100	2022-11-04	0.0187435	0.00420747	0.12057	2.28892	0.157245	0	0.246052	0.0764347	0	0.0148447	0.337331	0.0494391	0.022951	2.44616	2.92701	0.00806487	0.00182345	0.0494391	0.517053	0.0634254	0	0.095536	0.0319877	0	0.00639959	0.594062	636.717	29.9495	36.2121	5.80808	278.232	65.3535	5.80808	18.4343	183.232	110.556	62.9798	15.6566	235.253
G10	B	T	NH	B	TNHB	13	6	5	83.33	2022-11-07	0.10238	0.0362588	0.228507	22.5265	1.71565	0	0.0287722	0.0149715	1.40579	0.0763631	0.120107	0.470635	0.138639	24.2422	26.1352	0.0423313	0.0154682	0.0893778	1.37156	0.433874	0	0.0123192	0.00645385	0.381257	0.0319588	1.43353	494.792	171.111	14.0278	0	293.819	6.11111	1.25	30.4861	20.4861	19.4444	32.8472	9.23611	127.986
G10	B	T	NH	B	TNHB	14	6	3	50	2022-11-07	0.0380441	0.0256994	0.198688	19.4446	1.4054	0.00969412	0.0181497	0.0435412	0.664766	0	0.071385	0.300059	0.0637436	20.85	21.8486	0.0162158	0.0110201	0.0787062	1.31058	0.381187	0.00418983	0.00781163	0.0185096	0.221353	0	1.35886	370.111	4.40741	6.48148	12.9259	2899.19	44.2222	12.8519	5.59259	15.4444	268.852	152.111	1.96296	791.37
G10	B	T	NH	B	TNHB	15	6	5	83.33	2022-11-07	0.0710781	0.0210631	0.146948	10.1157	0.270304	0.00332537	0.0325794	0.0183262	0.743822	0.0254442	0.0796751	0.301046	0.0921412	10.386	11.4486	0.0298211	0.0090526	0.0595438	1.04594	0.103908	0.00144179	0.0139234	0.00788693	0.241502	0.010912	1.09512	259.074	31.5432	18.1481	7.03704	823.642	17.963	37.4691	36.1111	14.8148	79.8148	93.9506	76.358	252.284
G10	B	T	NH	B	TNHB	16	6	5	83.33	2022-11-07	NA	NA	NA	NA	NA	NA	NA	NA	NA	NA	NA	NA	NA	NA	NA	NA	NA	NA	NA	NA	NA	NA	NA	NA	NA	NA	166.833	15.5556	19.2778	6.72222	205.5	14.4444	13.8889	11.7222	14.7222	182.833	18.8333	15.4444	143.5
G10	B	T	NH	B	TNHB	17	6	6	100	2022-11-07	0.0563458	0.0120535	0.151821	12.6447	0.460702	0	0.00658117	0.00878253	0.31861	0.0083886	0.0237523	0.181501	0.0683993	13.1054	13.668	0.0238061	0.00520347	0.061385	1.13496	0.164562	0	0.0028488	0.00379755	0.120116	0.00362793	1.16637	337.014	32.1528	13.6111	20.2778	1288.82	35.2778	17.2917	21.5972	45.9028	615.417	96.25	15.2083	540.208
G10	B	T	NH	B	TNHB	18	6	6	100	2022-11-07	0.0348478	0.0105448	0.127906	9.90985	0.351661	0.00337786	0.0209458	0.0383287	0.377965	0.0178814	0.0805338	0.191511	0.0453926	10.2615	10.8933	0.0148765	0.00455559	0.0522729	1.03782	0.130868	0.00146451	0.00900271	0.0163348	0.139238	0.00769718	1.0753	178.69	7.7381	8.80952	35.1587	549.921	24.0079	4.00794	6.94444	5.87302	497.421	88.6508	28.8492	330.913
G10	B	T	NH	B	TNHB	19	6	6	100	2022-11-08	0.0280625	0.00698683	0.135143	9.12739	0.40881	0.00662309	0.020769	0.0681105	0.183069	0.0120525	0.107555	0.128061	0.0350494	9.5362	9.99702	0.0120195	0.00302379	0.0550507	1.0055	0.148852	0.00286689	0.00892747	0.0286162	0.07301	0.00520305	1.04127	132.02	137.879	9.79798	5.30303	88.6364	3.38384	2.22222	15.9091	153.232	123.99	17.4747	10.9596	69.4949
G10	B	T	NH	B	TNHB	2	3	2	66.67	2022-11-03	0.119474	0.0350448	0.4681	19.3137	0.918425	0.00751778	0.0149435	0.0694117	0.594289	0.0327379	0.124611	0.369323	0.154519	20.2321	21.5737	0.0490139	0.0149592	0.166756	1.30779	0.282945	0.00325272	0.00644185	0.0291449	0.202567	0.0139901	1.3536	405.278	16.7593	9.90741	1.85185	931.852	7.22222	16.2963	0	18.1481	16.2037	33.7037	14.1667	257.963
G10	B	T	NH	B	TNHB	20	6	6	100	2022-11-08	0.0509774	0.0230891	0.133182	10.3308	0.565443	0.00277574	0.015613	0.00827159	0.151654	0.0205656	0.047226	0.115622	0.0740664	10.8962	11.3024	0.0215934	0.00991345	0.0542998	1.05426	0.194637	0.00120382	0.00672827	0.00357753	0.0613219	0.00884095	1.08999	288.241	280.741	15.6481	4.53704	229.352	27.6852	48.9815	28.0556	10.9259	99.1667	16.5741	5.18519	75.3704
G10	B	T	NH	B	TNHB	21	6	6	100	2022-11-08	0.017487	0.00692537	0.113361	6.8953	0.251195	0.00530438	0	0.0939969	0.101166	0.0082695	0.107571	0.0884888	0.0244124	7.14649	7.493	0.00752887	0.00299728	0.046636	0.897368	0.0973249	0.00229758	0	0.0390161	0.0418529	0.00357663	0.929061	76.9444	71.4286	1.5873	3.01587	146.151	3.21429	3.13492	5.47619	107.817	44.6429	6.62698	1.38889	50.3571
G10	B	T	NH	B	TNHB	22	6	5	83.33	2022-11-08	NA	NA	NA	NA	NA	NA	NA	NA	NA	NA	NA	NA	NA	NA	NA	NA	NA	NA	NA	NA	NA	NA	NA	NA	NA	NA	175.123	9.75309	15.8025	0	114.815	4.69136	5.61728	10.8025	82.1605	12.7778	7.71605	17.6543	79.3827
G10	B	T	NH	B	TNHB	23	6	6	100	2022-11-08	0.0737592	0.0271609	0.158626	10.9692	0.783402	0.00292252	0.00696235	0.0132762	0.341564	0.0175055	0.0406666	0.191554	0.10092	11.7526	12.3944	0.0309069	0.0116385	0.0639431	1.07807	0.251249	0.00126738	0.00301323	0.00572785	0.127611	0.00753679	1.12692	211.944	86.1111	17.2222	9.16667	68.3333	10.2778	0	38.8889	28.0556	55.8333	17.2222	7.22222	77.7778
G10	B	T	NH	B	TNHB	24	6	6	100	2022-11-11	0.0116744	0.00902867	0.103928	5.62863	0.213526	0.00299934	0.002815	0.034131	0.109307	0.00999329	0.0499387	0.0879925	0.0207031	5.84216	6.12603	0.00504078	0.00390351	0.0429406	0.821424	0.0840491	0.00130065	0.00122082	0.0145756	0.0450518	0.00431849	0.852848	319.815	85	1.2963	9.1358	109.321	42.0988	0.740741	12.4074	5.74074	7.83951	9.1358	2.09877	114.938
G10	B	T	NH	B	TNHB	25	6	5	83.33	2022-11-11	NA	NA	NA	NA	NA	NA	NA	NA	NA	NA	NA	NA	NA	NA	NA	NA	NA	NA	NA	NA	NA	NA	NA	NA	NA	NA	153.611	0.486111	11.1806	2.36111	10.8333	0	1.52778	5.27778	91.5278	16.3194	7.77778	3.88889	48.0556
G10	B	T	NH	B	TNHB	26	6	5	83.33	2022-11-11	0.0211341	0.00846645	0.201003	7.65259	0.385979	0.0109849	0.0259777	0.0872726	0.134057	0.0250135	0.149249	0.134179	0.0296006	8.03857	8.55248	0.00908279	0.00366145	0.0795441	0.937146	0.141757	0.00474465	0.0111379	0.0363384	0.054635	0.0107296	0.980116	142.454	130.833	12.4537	28.9815	96.8056	12.7778	1.75926	9.72222	196.852	509.537	20.2778	10.0463	123.333
G10	B	T	NH	B	TNHB	27	6	5	83.33	2022-11-11	NA	NA	NA	NA	NA	NA	NA	NA	NA	NA	NA	NA	NA	NA	NA	NA	NA	NA	NA	NA	NA	NA	NA	NA	NA	NA	437.722	105.556	11.6111	77.3333	1029.11	40.5	3.38889	2.94444	115.556	917.611	52.8333	1.38889	445.556
G10	B	T	NH	B	TNHB	28	6	4	66.67	2022-11-11	0.0260079	0.00821614	0.119182	8.08683	0.567718	0.00445498	0.0256164	0.0303578	0.369839	0.0411254	0.101555	0.18557	0.0342241	8.65455	9.27935	0.0111507	0.00355365	0.0489008	0.958413	0.195268	0.00193048	0.010985	0.0129881	0.136669	0.017503	1.01197	560.494	80.679	2.28395	5.4321	262.778	42.1605	0.740741	9.75309	44.4444	40.4938	41.358	0	211.42
G10	B	T	NH	B	TNHB	29	6	6	100	2022-11-11	0.00940117	0.0164192	0.108359	7.34272	0.507265	0.0106974	0.0214683	0.080238	0.261859	0.0331201	0.145524	0.145691	0.0258204	7.84999	8.39155	0.0040638	0.00707285	0.0446804	0.921308	0.178189	0.00462113	0.00922488	0.0335194	0.101011	0.0141508	0.972737	105	68.5859	19.7475	11.8182	73.9899	0	15.8586	6.0101	20.3535	450.354	11.4141	12.3737	60
G10	B	T	NH	B	TNHB	30	6	5	83.33	2022-11-11	0.0510744	0.0115782	0.113278	7.98595	0.301951	0.020014	0.0800859	0.016524	0.299652	0.0214978	0.138122	0.160431	0.0626526	8.2879	8.9016	0.0216335	0.00499948	0.0466037	0.953564	0.114594	0.00860612	0.0334583	0.00711763	0.113827	0.00923742	0.995706	56.7901	0	4.75309	0	125.617	2.65432	13.5802	3.64198	7.71605	18.5185	21.2963	5.98765	70.4938
G10	B	T	NH	B	TNHB	31	6	5	83.33	2022-11-12	0.054207	0.0102249	0.129904	5.90968	0.171776	0.00788821	0.268788	0.0574414	0.350215	0.0228761	0.356994	0.183444	0.0644319	6.08145	6.983	0.0229259	0.00441807	0.0530417	0.839458	0.0688444	0.00341236	0.103389	0.0242563	0.130403	0.00982303	0.902166	252.465	28.5417	23.5764	9.93056	719.062	6.25	6.00694	9.6875	14.5486	180.799	113.889	23.7153	282.708
G10	B	T	NH	B	TNHB	32	6	5	83.33	2022-11-12	0.0918141	0.0315244	0.104662	3.86872	0.0268292	0.0115211	0.0288956	0.168526	0.273046	0.228639	0.437582	0.148073	0.123339	3.89555	4.83418	0.0381487	0.0134795	0.0432293	0.687415	0.0114982	0.00497495	0.0123713	0.0676385	0.104844	0.0894244	0.76598	813.571	27.0635	45.6349	13.4127	375.159	15.5556	2.22222	0	107.698	155.714	78.254	2.93651	494.444
G10	B	T	NH	B	TNHB	33	6	4	66.67	2022-11-12	0.0416978	0.0125855	0.143756	8.32704	0.275863	0.0556487	0.0211264	0.223013	0.0731595	0.00991099	0.309699	0.0889978	0.0542834	8.6029	9.1838	0.0177418	0.00543172	0.0583335	0.969744	0.105804	0.0235194	0.00907948	0.0874312	0.0306643	0.0042831	1.00791	508.294	40.4762	63.4921	10	423.968	14.9603	5.19841	9.52381	82.6984	259.087	81.1508	110.952	219.683
G10	B	T	NH	B	TNHB	34	6	6	100	2022-11-12	0.0272464	0.00837592	0.101495	7.95517	0.189442	0.0193474	0.0374359	0.0256072	0.383567	0.0337539	0.116144	0.182983	0.0356223	8.14461	8.78144	0.0116746	0.00362247	0.0419827	0.952074	0.0753433	0.00832222	0.0159613	0.010981	0.141	0.0144172	0.990403	779.213	31.4352	89.213	12.8241	503.75	64.4444	30.7407	0	74.7685	409.306	143.935	35.8333	412.269
G10	B	T	NH	B	TNHB	35	6	6	100	2022-11-12	NA	NA	NA	NA	NA	NA	NA	NA	NA	NA	NA	NA	NA	NA	NA	NA	NA	NA	NA	NA	NA	NA	NA	NA	NA	NA	2074.35	37.1296	233.194	1.75926	163.935	135.417	56.9907	0	29.3519	17.9167	8.84259	79.3981	174.954
G10	B	T	NH	B	TNHB	36	6	6	100	2022-11-12	0.0199403	0.00481455	0.128057	7.2218	0.500028	0.00471576	0.0229015	0.0294688	0.202369	0.0281984	0.0852845	0.132369	0.0247549	7.72183	8.16229	0.00857475	0.00208592	0.0523309	0.914967	0.176099	0.00204322	0.00983383	0.0126132	0.0800379	0.0120769	0.962004	272.465	93.9236	17.9861	7.25694	288.125	3.05556	1.21528	5.86806	83.6458	86.1458	46.9444	1.80556	99.1319
G10	B	T	NH	B	TNHB	37	5	5	100	2022-11-03	NA	NA	NA	NA	NA	NA	NA	NA	NA	NA	NA	NA	NA	NA	NA	NA	NA	NA	NA	NA	NA	NA	NA	NA	NA	NA	269.346	21.2418	46.6013	31.9281	728.431	7.64706	69.4771	0	46.2418	377.941	72.5817	17.8758	182.255
G10	B	T	NH	B	TNHB	4	6	3	50	2022-11-03	0.103441	0.0197875	0.507317	22.2276	1.2819	0.0100165	0.00366423	0.0953817	0.141747	0.0197092	0.128772	0.235775	0.123229	23.5095	24.4106	0.0427493	0.00850967	0.178205	1.36601	0.358296	0.00432846	0.00158845	0.0395655	0.05757	0.00847634	1.40501	260.229	101.765	37.2549	0	29.3464	22.3203	0.751634	0	20.719	10.4575	15.6536	19.902	98.9542
G10	B	T	NH	B	TNHB	5	6	4	66.67	2022-11-03	0.141767	0.0158535	0.491086	19.8615	0.331123	0	0.0162317	0.0496917	0.16208	0.0679935	0.133917	0.238739	0.157621	20.1926	21.1373	0.0575776	0.00683108	0.173503	1.31935	0.124218	0	0.00699274	0.0210618	0.0652361	0.0285686	1.34512	149.744	20.1282	12.3932	0	404.103	19.4872	24.8291	0	76.0684	19.8718	57.4786	52.4786	285.214
G10	B	T	NH	B	TNHB	6	6	4	66.67	2022-11-03	0.111598	0.0559979	0.123012	9.29557	0.101683	0	0.305045	0	0.42003	0.160115	0.46516	0.202682	0.167596	9.39726	10.5731	0.0459479	0.0236631	0.0503842	1.01265	0.0420566	0	0.115625	0	0.152298	0.064501	1.06345	1982.07	37.6667	19.4444	7.55556	739.593	33.0741	9.51852	6.88889	290.667	97.3704	47.963	102.889	440.741
G10	B	T	NH	B	TNHB	7	6	5	83.33	2022-11-04	0.0889458	0.0370604	0.137667	14.3961	1.23664	0.00500774	0.0130075	0.0882626	0.402538	0.0089442	0.115222	0.20293	0.126006	15.6327	16.4142	0.0370062	0.0158041	0.0560151	1.18741	0.349596	0.00216941	0.00561265	0.0367337	0.146915	0.00386715	1.2409	382.593	23.9259	23	3.14815	125.444	4.81481	5.25926	7.2963	24	227.852	21.8148	16.9259	75.7407
G10	B	T	NH	B	TNHB	8	6	6	100	2022-11-04	0.0786365	0.0612076	0.300469	14.5992	1.56567	0.00556108	0.0343494	0.0525486	0.370935	0.00733391	0.099793	0.251117	0.139844	16.1649	17.0759	0.0328751	0.0258004	0.1141	1.1931	0.409202	0.00240846	0.0146673	0.0222421	0.137017	0.00317345	1.2571	662.607	12.9915	19.188	1.66667	68.4188	30.4274	2.05128	11.6239	23.4615	23.5043	14.359	15.8974	69.0171
G10	B	T	NH	B	TNHB	9	6	6	100	2022-11-04	0	0.00781866	0.163078	7.74165	0.67458	0.013842	NA	0.714563	0.47649	0	0.728405	0.234839	0.00781866	8.41623	NA	0	0.0033824	0.0656089	0.941594	0.223906	0.00597029	NA	0.234154	0.16923	0	NA	314.573	28.3333	14.6154	2.00855	550.256	42.3932	0	13.3761	47.3504	118.504	45.7265	1.49573	174.316
G10	A	T	NH	B	TNHB	23	NA	NA	NA	NA	0.0539408	0.0276818	0.168741	16.3514	1.09719	0.0169663	0.0273415	0.112417	1.28243	0.144434	0.301158	0.426116	0.0816225	17.4486	19.2825	0.0228162	0.0118586	0.0677181	1.23933	0.321637	0.00730657	0.0117148	0.0462675	0.358397	0.0585907	1.30712	NA	NA	NA	NA	NA	NA	NA	NA	NA	NA	NA	NA	NA
G10	B	T	NH	B	TNHB	3	NA	NA	NA	NA	0.0230511	0.00961965	0.15388	13.6108	0.373378	0.00326571	0.0258064	0.0562665	0.480027	0.0241548	0.109493	0.23243	0.0326707	13.9842	14.7603	0.00989732	0.00415779	0.0621606	1.16468	0.13779	0.00141597	0.0110654	0.0237735	0.17027	0.0103656	1.19756	NA	NA	NA	NA	NA	NA	NA	NA	NA	NA	NA	NA	NA
G10	A	T	NH	H	TNHH	1	6	6	100	2022-11-01	0.0894117	0.0227979	0.472531	27.9943	NA	0.0154013	0.0110679	0.0467685	2.50532	0	0.0732378	0.712792	0.11221	NA	NA	0.037192	0.00978982	0.168064	1.46231	NA	0.00663772	0.00478033	0.0198507	0.544728	0	NA	200.983	51.8376	78.8034	57.1795	67.5214	2.00855	43.9744	0	8.93162	42.0085	17.265	32.5641	64.1453
G10	A	T	NH	H	TNHH	10	6	6	100	2022-11-02	0.0401819	0.00904934	0.176606	5.01798	0.163175	0.0191465	0.0316326	0.382192	0.0377782	0.0895245	0.522495	0.0867357	0.0492313	5.18115	5.96726	0.0171093	0.0039124	0.0706312	0.77945	0.0656451	0.00823664	0.0135251	0.140568	0.0161045	0.037237	0.843062	255.37	107.185	15.5926	6.18519	109.889	2.18519	3.18519	4.44444	39.2963	121.519	12.7778	17.5926	65.5556
G10	A	T	NH	H	TNHH	11	6	6	100	2022-11-02	NA	NA	NA	NA	NA	NA	NA	NA	NA	NA	NA	NA	NA	NA	NA	NA	NA	NA	NA	NA	NA	NA	NA	NA	NA	NA	251.481	29.7531	8.7037	10.679	413.827	13.1481	1.48148	7.40741	66.0494	88.8272	42.037	6.41975	293.457
G10	A	T	NH	H	TNHH	12	6	4	66.67	2022-11-02	0.0328926	0.00639624	0.147205	13.1685	0.721453	0.00873666	0.0235345	0.141115	0.564938	0.0543257	0.227712	0.254138	0.0392889	13.8899	14.8691	0.0140552	0.00276901	0.059641	1.15132	0.235895	0.0037778	0.0101025	0.0573293	0.194497	0.0229748	1.20055	533.542	43.4722	63.9583	0	80.9028	21.0417	5.90278	10.7639	38.6111	28.8194	32.4306	44.2361	72.8472
G10	A	T	NH	H	TNHH	13	6	6	100	2022-11-05	0.0415712	0.0147615	0.145684	11.0598	0.561406	0.0129325	0.047496	0.167937	0.822025	0.0271874	0.255553	0.319619	0.0563327	11.6212	12.9008	0.017689	0.00636397	0.0590647	1.08134	0.193516	0.00558051	0.0201524	0.0674193	0.260554	0.0116497	1.14304	463	78.037	6.48148	182.556	1059.3	31.7037	1.14815	0	58.963	3366	220	2.7037	566.111
G10	A	T	NH	H	TNHH	14	6	6	100	2022-11-05	0.0532385	0.00890685	0.128223	12.5071	0.526546	0.00727607	0.0589559	0.0417277	0.553245	0	0.10796	0.243635	0.0621453	13.0336	13.8852	0.0225267	0.00385107	0.052395	1.13056	0.18371	0.00314852	0.0248779	0.0177542	0.19124	0	1.17275	156.696	38.4503	32.0468	13.1871	210.234	8.04094	7.69006	0	33.0409	97.6901	23.4795	9.97076	64.7661
G10	A	T	NH	H	TNHH	15	6	5	83.33	2022-11-05	0.0358715	0.0129015	0.115441	6.91103	0.277603	0.0125801	0.0433991	0.186667	0.946642	0.0747911	0.317437	0.336733	0.048773	7.18863	8.61693	0.0153059	0.00556721	0.0474465	0.898233	0.106396	0.00542937	0.0184505	0.0743287	0.289286	0.0313241	0.983036	193.556	9.2963	4	12.4815	244.074	9	0.777778	6.07407	37.1481	428.148	35.5556	1.40741	126.593
G10	A	T	NH	H	TNHH	16	6	6	100	2022-11-05	0.0650183	0.0124903	0.154606	12.0518	0.424963	0.00701929	0.0777445	0.0913732	0.234971	0.131203	0.30734	0.154091	0.0775086	12.4768	13.2512	0.0273571	0.00539087	0.0624339	1.11567	0.153804	0.00303779	0.0325158	0.0379733	0.0916567	0.0535405	1.15385	145	90.3086	21.6049	10.4938	49.3827	10.3086	1.60494	4.81481	20.5556	127.963	15.1235	12.716	28.8889
G10	A	T	NH	H	TNHH	17	6	6	100	2022-11-05	0.020382	0.0762736	0.148042	15.2444	NA	0.0254438	0.0804959	0.187827	0.541186	0.208096	0.501863	0.247813	0.0966556	NA	NA	0.00876279	0.0319227	0.0599579	1.2107	NA	0.0109118	0.0336231	0.0747534	0.187855	0.0821014	NA	256.88	97.906	7.47863	2.09402	82.9487	7.60684	1.88034	7.5641	57.0085	19.7009	8.80342	1.62393	43.2051
G10	A	T	NH	H	TNHH	18	6	6	100	2022-11-05	0.0481966	0.0374056	0.1039	10.9409	0.996013	0.0132386	0.0371434	0.188332	0.5234	0.0323399	0.271054	0.225744	0.0856022	11.9369	12.9209	0.0204427	0.0159486	0.0429299	1.07704	0.300163	0.00571173	0.0158388	0.0749378	0.182814	0.0138227	1.14367	123.69	8.92857	9.28571	5.79365	79.9206	4.7619	0	4.64286	48.4524	51.1508	4.84127	4.96032	44.246
G10	A	T	NH	H	TNHH	19	6	6	100	2022-11-06	0.126236	0.0460169	0.13778	9.2081	0.364764	0.00569362	0.0194532	0.0382895	1.07428	0.033149	0.0965854	0.372925	0.172253	9.57286	11.0538	0.0516293	0.0195387	0.0560582	1.00894	0.135058	0.0024657	0.0083673	0.0163185	0.316867	0.014163	1.08112	604.444	35.8025	13.5185	33.2099	106.235	30.5556	2.90123	9.81481	7.22222	998.704	15.2469	20.5556	59.4444
G10	A	T	NH	H	TNHH	2	6	5	83.33	2022-11-01	0.0942396	0.0137595	0.464623	26.8741	2.51049	0.0104382	0.0360066	0.0858747	1.14433	0.0523268	0.184646	0.497018	0.107999	29.3845	31.2861	0.0391124	0.00593492	0.165726	1.4452	0.545368	0.00450976	0.0153625	0.0357797	0.331292	0.0221506	1.50902	276.25	197.778	0	11.8056	1309.31	45.6944	3.88889	15.2778	164.861	65	96.5278	9.30556	229.167
G10	A	T	NH	H	TNHH	20	6	6	100	2022-11-06	0.0437011	0.0365169	0.163025	17.8099	1.98272	0.00523261	0.0482975	0.0562628	1.61126	0.213247	0.32304	0.482439	0.080218	19.7926	21.9702	0.0185762	0.0155764	0.0655891	1.27439	0.474612	0.00226657	0.0204845	0.023772	0.416849	0.0839492	1.36116	334.333	29.7778	7.22222	18.2222	567.889	23.7778	3.88889	14.6667	7.77778	289.889	30	15.8889	36.5556
G10	A	T	NH	H	TNHH	21	6	5	83.33	2022-11-06	0.0448048	0.0144196	0.108342	7.84111	0.326649	0.00368746	0.0468822	0.0277399	1.13805	0.0260482	0.104358	0.374692	0.0592244	8.16776	9.57773	0.0190352	0.00621763	0.0446737	0.946507	0.122756	0.0015985	0.0198978	0.0118832	0.330018	0.0111678	1.02439	188.571	11.4683	11.4286	89.0476	755.714	9.3254	32.5	20.3968	56.8651	2958.41	128.77	28.8492	412.302
G10	A	T	NH	H	TNHH	22	6	6	100	2022-11-06	0.0987468	0.0347689	0.163698	14.9998	1.44506	0.0100521	0.0382187	0.0366318	0.255468	0.049234	0.134137	0.164646	0.133516	16.4448	17.1316	0.0408976	0.0148434	0.0658402	1.20411	0.388289	0.00434377	0.0162889	0.0156245	0.0988057	0.0208724	1.25844	147.917	40.8796	11.9907	32.6389	233.333	20.4167	0	16.1111	232.5	374.444	79.3056	4.9537	174.12
G10	A	T	NH	H	TNHH	23	6	6	100	2022-11-06	0.0287042	0.0466399	0.193349	18.0611	1.75834	0.0195657	0.064007	0.134512	2.4963	0.183529	0.401613	0.620376	0.0753442	19.8195	22.9861	0.0122905	0.0197973	0.0767673	1.28015	0.440648	0.00841523	0.0269445	0.054809	0.543609	0.0731788	1.37996	81.5432	34.9383	3.02469	3.02469	131.235	3.39506	4.5679	11.358	50.9259	89.8765	31.7284	24.1358	29.1358
G10	A	T	NH	H	TNHH	24	6	3	50	2022-11-06	0.059907	0.0242234	0.16817	16.4602	1.25305	0.0191134	0.0356445	0.110648	1.19003	0.213658	0.379064	0.407956	0.0841304	17.7133	19.5347	0.0252678	0.0103947	0.067506	1.24205	0.352772	0.00822251	0.0152107	0.0455764	0.34045	0.0840963	1.31249	791.759	10.8333	23.0556	2.59259	141.852	7.59259	11.7593	12.2222	12.1296	26.2037	5.64815	27.1296	23.9815
G10	A	T	NH	H	TNHH	25	6	6	100	2022-11-09	0.0312284	0.0032062	0.135448	7.04585	0.249123	0.00385543	0.0702448	0.0441716	0.599177	0.200399	0.31867	0.259064	0.0344346	7.29497	8.3827	0.0133549	0.00139021	0.0551671	0.905572	0.0966051	0.00167117	0.0294831	0.0187719	0.203897	0.0793255	0.972328	167.037	22.2222	13.7037	7.40741	764.259	19.3333	15.8889	10.1111	10.0741	366.704	36.2963	11.6667	368.37
G10	A	T	NH	H	TNHH	26	6	6	100	2022-11-09	0.0909793	0.0260462	0.13483	5.55054	0.197308	0.00831291	0.0328554	0.101996	0.222109	0.0231442	0.166308	0.142041	0.117025	5.74785	6.38812	0.0378165	0.0111669	0.0549308	0.816277	0.078206	0.00359533	0.0140395	0.0421799	0.0871098	0.00993683	0.868534	NA	NA	NA	NA	NA	NA	NA	NA	NA	NA	NA	NA	NA
G10	A	T	NH	H	TNHH	27	6	6	100	2022-11-09	0.0520755	0.0102803	0.113342	9.08842	0.556549	0.00697742	0.0243184	0.0981916	0.292056	0.0112076	0.140695	0.15791	0.0623557	9.64497	10.2534	0.0220469	0.00444186	0.0466288	1.00382	0.192163	0.00301973	0.010435	0.0406781	0.111281	0.00484034	1.05128	20.4938	4.32099	0	0	0	0	0	14.6914	2.83951	2.59259	0	0	1.04938
G10	A	T	NH	H	TNHH	28	6	2	33.33	2022-11-09	0.0817929	0.0137036	0.100595	8.64647	0.257032	0	0.114464	0	0.362086	0.0584956	0.17296	0.175832	0.0954966	8.9035	9.63464	0.0341441	0.00591101	0.0416276	0.984368	0.0993463	0	0.0470661	0	0.134204	0.0246891	1.02672	329.286	589.841	24.6032	98.0159	795.317	3.80952	5.31746	11.0317	129.444	2053.41	194.444	20.2381	382.46
G10	A	T	NH	H	TNHH	29	6	3	50	2022-11-09	0.124622	0.0182754	0.108902	8.13102	0.392055	0	0.0189869	0.0141262	0.12253	0.0121844	0.0452975	0.0950909	0.142898	8.52308	8.9427	0.0510067	0.00786524	0.0448931	0.960519	0.143656	0	0.00816859	0.006092	0.0501978	0.00525966	0.997505	6.5625	0	0	0	2.56944	0	0	1.35417	0	1.45833	0.486111	0	1.14583
G10	A	T	NH	H	TNHH	3	6	5	83.33	2022-11-01	0.157853	0.0537005	0.481562	24.1742	1.42209	0.00703371	0.101876	0.0826761	1.04812	0.061069	0.252655	0.482076	0.211553	25.5963	27.5902	0.0636534	0.0227172	0.17072	1.40096	0.384191	0.00304401	0.0421328	0.0344986	0.311356	0.0257436	1.45622	58.4848	0	0	0.151515	2.37374	0	0	4.79798	0	9.94949	1.66667	0.40404	1.76768
G10	A	T	NH	H	TNHH	30	6	6	100	2022-11-09	0.0551584	0.00586359	0.105357	7.18032	0.177732	0.00373551	0.0295923	0.0254882	0.3119	0.0706721	0.129488	0.161403	0.061022	7.35805	7.96582	0.0233177	0.00253909	0.0435026	0.91277	0.0710465	0.00161929	0.0126653	0.0109307	0.117901	0.0296565	0.95259	29.7009	0	0	0	0	0	0	4.23077	2.60684	57.6068	0	0	0.512821
G10	A	T	NH	H	TNHH	31	6	5	83.33	2022-11-10	0.00433729	0.00277885	0.119699	6.38921	0.279747	0.00741414	0.143749	0.100554	0.101288	0.14006	0.391777	0.0910022	0.00711614	6.66896	7.28884	0.00187959	0.00120517	0.0491014	0.868598	0.107124	0.00320804	0.0583307	0.0416115	0.0419008	0.0569277	0.918494	412.167	35.3333	36.5556	48.7222	162.222	5.22222	34.9444	0	26.5	1426.22	12.1667	30.9444	62.5
G10	A	T	NH	H	TNHH	32	6	5	83.33	2022-11-10	0.0315043	0.00524815	0.123124	6.39081	0.147724	0.00689974	0.0242057	0.0984193	0.221719	0.106559	0.236084	0.137399	0.0367525	6.53854	7.15621	0.0134711	0.00227328	0.0504278	0.868692	0.0598375	0.00298623	0.0103872	0.0407681	0.0869712	0.0439746	0.911489	96.8687	65.1515	6.26263	59.6465	18.9899	2.47475	2.07071	5.85859	57.0202	501.465	24.697	6.91919	23.8889
G10	A	T	NH	H	TNHH	33	4	3	75	2022-11-10	0.0507912	0.00778743	0.104255	6.04739	0.504433	0.00777326	0.0507671	0.12017	0.438378	0.171598	0.350308	0.200943	0.0585786	6.55182	7.50334	0.0215164	0.00336894	0.0430694	0.848028	0.177373	0.00336283	0.0215065	0.0492839	0.157873	0.0687784	0.92959	70.2222	92.1111	8	0	1005.39	1.55556	8.16667	6.44444	55.8333	13.7222	78.8889	26.3333	200.222
G10	A	T	NH	H	TNHH	34	6	5	83.33	2022-11-10	0.0229207	0.00912496	0.129395	9.5374	1.37973	0.00495899	0.0178385	0.011946	0.846369	0.0374661	0.0722097	0.319164	0.0320456	10.9171	11.9971	0.00984196	0.00394495	0.0528457	1.02273	0.376528	0.00214834	0.00767889	0.00515734	0.266319	0.0159739	1.11385	117.778	61.6667	0	10.9091	474.495	19.3939	1.11111	5.60606	39.2929	113.838	76.9697	1.76768	127.222
G10	A	T	NH	H	TNHH	35	6	6	100	2022-11-10	0.108073	0.0282443	0.10512	8.11843	0.0688109	0.00626509	0.457433	0	0.409304	0.0859244	0.549622	0.192414	0.136318	8.18724	9.3876	0.0445685	0.0120963	0.0434095	0.95992	0.0289009	0.00271241	0.163588	0	0.149005	0.0357996	1.01652	379.646	112.475	17.4747	18.6869	242.778	16.0101	4.29293	9.69697	42.0707	239.747	27.4242	18.3333	199.949
G10	A	T	NH	H	TNHH	36	6	6	100	2022-11-10	0.0214839	0.00419684	0.125651	10.9859	0.68382	0.0116913	0.0517794	0.0804436	0.887845	0.108604	0.252518	0.32737	0.0256808	11.6698	12.9615	0.00923154	0.00181885	0.0514037	1.07867	0.226296	0.005048	0.0219247	0.0336021	0.275966	0.0447765	1.14493	189.167	153.287	61.6204	22.7315	161.667	24.4907	9.67593	11.4352	6.43519	209.537	33.287	25	91.9444
G10	A	T	NH	H	TNHH	4	6	5	83.33	2022-11-01	0.0517434	0.00859591	0.514517	25.2693	1.80429	0.00382208	0.0672374	0.0673186	1.21703	0.0382318	0.17661	0.526046	0.0603393	27.0736	29.0421	0.0219098	0.0037172	0.180274	1.41945	0.447823	0.00165674	0.028261	0.0282941	0.345771	0.0162943	1.47773	339.074	243.556	7.40741	38.037	451	14.1481	0.925926	0	73.2963	238.667	24.6296	1.44444	101.815
G10	A	T	NH	H	TNHH	5	6	6	100	2022-11-01	0.0551566	0.00958687	0.563607	12.3788	0.697837	0.00759785	0.11698	0.0618912	0.753497	0.476597	0.663066	0.438033	0.0647435	13.0766	15.1215	0.0233169	0.00414369	0.194128	1.12642	0.229896	0.00328723	0.0480453	0.02608	0.243905	0.169262	1.20741	409.375	11.8056	15.0694	73.6111	143.125	12.3611	3.61111	8.47222	61.1806	1197.29	40.0694	28.8194	128.194
G10	A	T	NH	H	TNHH	6	6	5	83.33	2022-11-01	0.0248401	0.00427686	0.150836	8.91018	0.402637	0.0552982	0.0265314	0.425714	0.406769	0.0743635	0.581907	0.209236	0.029117	9.31281	10.4814	0.0106561	0.00185346	0.0610134	0.996081	0.146945	0.0233752	0.0113723	0.154032	0.148223	0.0311512	1.06	417.991	33.8462	46.6239	16.2821	825.684	11.453	36.0256	0	57.8205	301.154	65.2564	74.7863	275.726
G10	A	T	NH	H	TNHH	7	6	5	83.33	2022-11-02	0.0257112	0.00978534	0.171489	14.2755	1.26121	0.0211036	0.0384363	0.225012	0.624775	0.0175446	0.302096	0.279531	0.0354965	15.5367	16.6706	0.0110251	0.00422906	0.0687382	1.184	0.354341	0.00906979	0.0163798	0.0881403	0.210793	0.00755344	1.24725	561.966	10.4274	16.0684	3.63248	436.496	26.7094	4.74359	5.12821	13.5043	92.1795	5.76923	17.1795	119.573
G10	A	T	NH	H	TNHH	8	6	6	100	2022-11-02	NA	NA	0.514469	16.0053	0.446852	0.013601	0.0308559	0.159059	0.645622	0.0215024	0.225018	0.39659	NA	16.4522	NA	NA	NA	0.18026	1.23059	0.160424	0.00586702	0.0131979	0.0641056	0.21633	0.00923941	NA	369.444	19.3827	5.55556	36.6667	241.605	15.1852	0	0	44.1358	907.099	35.5556	2.53086	94.1975
G10	A	T	NH	H	TNHH	9	6	5	83.33	2022-11-02	0.0186021	0.00282049	0.105286	5.72356	0.190374	0.0112481	0.00913483	0.207919	0.396635	0.0576626	0.285964	0.188557	0.0214226	5.91393	6.72324	0.00800458	0.0012232	0.0434745	0.827599	0.0756835	0.00485771	0.0039492	0.0820377	0.145083	0.0243471	0.8878	134.596	23.4343	5.20202	82.1717	162.172	4.69697	2.67677	3.9899	43.1818	916.061	27.6768	38.3333	70.1515
G10	B	T	NH	H	TNHH	1	6	6	100	2022-11-03	0.107955	0.0685024	0.499063	25.2475	0.68538	0	0.106456	0.0580928	0.616798	0.0340511	0.1986	0.384475	0.176457	25.9329	27.4238	0.0445219	0.0287755	0.17582	1.41909	0.226698	0	0.0439343	0.0245237	0.208656	0.014542	1.45368	143.796	15.5556	3.88889	7.77778	357.778	14.6759	1.94444	2.68519	52.4537	307.361	41.8981	2.63889	74.7222
G10	B	T	NH	H	TNHH	10	6	6	100	2022-11-04	0.0401115	0	0.200507	13.0772	0.227595	0.0361622	0.0122447	0.596019	1.10115	0	0.644426	0.401823	0.0401115	13.3048	15.291	0.0170799	0	0.0793647	1.14851	0.0890552	0.0154278	0.00528551	0.203038	0.322458	0	1.21195	494.008	22.8968	15.1984	3.09524	204.087	35.9524	7.38095	0	27.4206	143.968	18.6905	2.30159	68.7698
G10	B	T	NH	H	TNHH	11	6	6	100	2022-11-04	0.0542934	0.00721059	0.1257	11.1958	0.37962	0.0127776	0.037765	0.141525	0.804416	0.0943624	0.28643	0.30776	0.061504	11.5754	12.8535	0.0229615	0.00312028	0.0514228	1.08621	0.139759	0.00551408	0.016099	0.0574852	0.256337	0.0391612	1.14156	488.827	14.7531	75.2778	114.012	547.191	42.4074	17.0988	5.15432	21.0494	2309.81	91.9753	24.2593	373.889
G10	B	T	NH	H	TNHH	12	5	3	60	2022-11-04	0.0636354	0.0386308	0.469906	19.8264	0.944769	0.0343134	0.1116	0.245686	1.46975	0.196752	0.588352	0.559943	0.102266	20.7712	23.4015	0.0267928	0.0164612	0.16729	1.31861	0.288868	0.0146521	0.0459487	0.0954084	0.392653	0.0780043	1.38742	313.889	15.641	59.3162	8.93162	93.2906	4.18803	4.01709	0	19.5726	121.923	51.6239	44.1026	82.265
G10	B	T	NH	H	TNHH	13	6	6	100	2022-11-07	0.0756294	0.00609265	0.25822	15.7148	0.338276	0.055875	0.116848	0.248007	1.64706	0	0.42073	0.522521	0.0817221	16.0531	18.4608	0.0316627	0.00263798	0.0997565	1.2231	0.126546	0.0236125	0.0479939	0.096217	0.422764	0	1.28916	290.588	52.8105	23.3987	9.21569	686.536	26.5359	14.8366	6.99346	22.6797	509.542	65.5556	25	170.948
G10	B	T	NH	H	TNHH	14	6	6	100	2022-11-07	0.0425703	0.0132263	0.170967	13.1121	0.597458	0.0205818	0.0320389	0.0959118	0.951338	0.0361259	0.184658	0.358877	0.0557966	13.7095	15.0723	0.0181054	0.00570646	0.0685446	1.14959	0.20343	0.00884784	0.0136961	0.0397756	0.290332	0.0154125	1.20608	234.938	7.16049	7.09877	6.54321	1149.69	5.8642	40.7407	2.16049	3.51852	92.7778	39.321	13.5185	213.827
G10	B	T	NH	H	TNHH	15	6	5	83.33	2022-11-07	0.0460714	0.00653703	0.122236	7.76511	0.236301	0.0179557	0.0253946	0.129601	0.339856	0.0129955	0.185947	0.177142	0.0526084	8.00141	8.70206	0.0195613	0.00282976	0.0500842	0.942758	0.0921244	0.00772889	0.010891	0.0529251	0.127058	0.0056075	0.986864	398.294	15.1587	2.93651	2.69841	129.762	2.34127	0.277778	9.52381	7.06349	50.5952	20.5556	0	66.9444
G10	B	T	NH	H	TNHH	16	6	6	100	2022-11-07	0.0165103	0.0051091	0.151621	8.26951	0.788036	0.0239428	0.087898	0.067871	0.407087	0.112886	0.292597	0.20963	0.0216194	9.05755	9.93047	0.00711177	0.0022132	0.0613094	0.967057	0.252376	0.0102757	0.0365882	0.0285188	0.148321	0.0464505	1.03864	NA	NA	NA	NA	NA	NA	NA	NA	NA	NA	NA	NA	NA
G10	B	T	NH	H	TNHH	17	6	6	100	2022-11-07	0.0287809	0.0158386	0.205179	18.0679	0.83626	0.0178631	0.0131542	0.154567	1.52637	0.0911754	0.27676	0.483549	0.0446195	18.9042	20.9571	0.0123229	0.00682473	0.0810517	1.2803	0.263934	0.00768938	0.00567553	0.0624191	0.402497	0.0378946	1.34157	1779	20.5	26.3611	4.63889	708.861	275.167	6.83333	11.4722	9.47222	110.222	57.5833	3.58333	123.833
G10	B	T	NH	H	TNHH	18	6	6	100	2022-11-07	0.0825463	0.0244864	0.161629	11.5038	0.538235	0.00794943	0.0262844	0.186835	0.519749	0.0572767	0.278346	0.246839	0.107033	12.0421	13.1088	0.0344465	0.0105062	0.0650675	1.09704	0.187023	0.00343874	0.0112677	0.0743904	0.181772	0.0241887	1.14949	323.272	118.086	6.48148	0	73.3951	1.11111	1.54321	16.2963	12.8395	15.3704	21.8519	13.2716	58.7037
G10	B	T	NH	H	TNHH	19	6	6	100	2022-11-08	0.0369438	0.0099022	0.0889784	6.31622	0.139949	0.00822645	0.0251174	0.167908	1.15833	0.0515749	0.252827	0.371137	0.046846	6.45617	8.00315	0.0157552	0.00427932	0.0370193	0.864287	0.0568852	0.00355808	0.0107736	0.0674087	0.334118	0.0218402	0.954395	154.815	36.4815	21.0185	7.12963	42.3148	0	7.5	21.3889	52.6852	69.6296	20.6481	12.5	32.037
G10	B	T	NH	H	TNHH	2	6	6	100	2022-11-03	0.0728167	0.0153288	0.119469	7.94828	0.200319	0.00414609	0.0410147	0.117406	0.241554	0.0687507	0.231318	0.142978	0.0881455	8.1486	8.82909	0.0305255	0.0066067	0.0490121	0.95174	0.0792968	0.0017969	0.0174569	0.0482111	0.0939657	0.0288764	0.992513	168.75	22.6389	12.0139	8.40278	242.986	17.2917	10.8333	6.66667	37.8472	388.889	60.8333	30.0694	144.236
G10	B	T	NH	H	TNHH	20	6	4	66.67	2022-11-08	0.0273532	0.0596199	0.0986373	9.53246	1.54418	0.00279836	0.161767	0.0355185	0.618203	0.0673406	0.267424	0.249887	0.0869731	11.0766	12.1479	0.0117198	0.0251501	0.0408544	1.02253	0.405547	0.00121362	0.065119	0.0151579	0.209033	0.028303	1.11886	209.056	70.6667	16	19.3333	75.5	2.11111	3.77778	17.8333	14.5	218.222	9.66667	9.11111	127.5
G10	B	T	NH	H	TNHH	21	6	6	100	2022-11-08	0.0297632	0.00540226	0.144187	10.3	0.0789937	0.0184611	0.29101	0.209799	0.239011	0.201799	0.721068	0.151572	0.0351655	10.379	11.5185	0.0127374	0.00233986	0.0584969	1.05308	0.0330189	0.00794446	0.11093	0.0827131	0.0930753	0.0798317	1.09755	38.7778	17.2222	3.38889	1.05556	35.9444	1.38889	3.72222	7.88889	4.38889	48.6667	23.7778	2	93.5556
G10	B	T	NH	H	TNHH	22	6	6	100	2022-11-08	NA	0.299572	0.158095	8.98303	0.0845724	0.00728372	0.0209858	0.0816037	0.244175	0.0352077	0.145081	0.158626	NA	9.0676	NA	NA	0.1138	0.0637442	0.999262	0.0352586	0.00315181	0.00901972	0.0340681	0.0948815	0.0150275	NA	222.333	26.2222	21	2.66667	107.889	12	47.1111	29.8889	12	46.2222	28.7778	11	141.222
G10	B	T	NH	H	TNHH	23	6	4	66.67	2022-11-08	0.0303956	0.0112157	0.101939	5.41925	0.365095	0.0135075	0.139274	0.204757	0.466036	0.181158	0.538696	0.208302	0.0416113	5.78435	6.93263	0.013004	0.00484381	0.0421576	0.807484	0.135163	0.00582698	0.0566281	0.0808993	0.166144	0.072308	0.899417	407.315	27.4074	2.5	4.49074	138.148	10.2778	6.43519	7.82407	17.6389	75.0926	71.713	4.35185	66.0648
G10	B	T	NH	H	TNHH	24	6	5	83.33	2022-11-11	0.0447692	0.0199706	0.101256	5.30994	0.156376	0.0158666	0.0177086	0.185407	0.1038	0.0312848	0.250267	0.0847785	0.0647398	5.46631	5.98637	0.0190204	0.00858767	0.0418882	0.800025	0.0630989	0.00683666	0.00762344	0.0738674	0.0428903	0.0133786	0.844252	145.926	400.926	18.8889	52.1296	43.5185	4.35185	3.61111	10.1852	93.6111	314.815	99.0741	6.2963	124.537
G10	B	T	NH	H	TNHH	25	6	5	83.33	2022-11-11	0.0275138	0.0029281	0.111	5.45044	0.166123	0	0.308065	0.0141426	0.389595	0.19623	0.518438	0.188602	0.0304419	5.61656	6.66604	0.0117877	0.0012698	0.0457141	0.809589	0.0667444	0	0.116629	0.00609903	0.142888	0.0778146	0.884571	169.596	44.8485	29.2929	7.92929	38.2828	7.37374	5.15152	10.8081	41.4141	26.8687	9.54545	19.7475	21.7172
G10	B	T	NH	H	TNHH	26	6	5	83.33	2022-11-11	0.00370517	0.00352228	0.104816	7.47268	0.275249	0.006948	0.0340376	0.0253811	0.353347	0.0567074	0.123074	0.174699	0.00722745	7.74793	8.3364	0.00160616	0.00152702	0.0432901	0.928021	0.105595	0.00300705	0.0145363	0.0108853	0.131409	0.0239547	0.970179	512.296	34.5185	8.48148	5.66667	305	13.1111	2.59259	8.2963	3.7037	105.926	31.3704	0.0740741	183.815
G10	B	T	NH	H	TNHH	27	6	4	66.67	2022-11-11	0.0479803	0.00772123	0.101825	6.53738	0.191751	0.00468117	0.103006	0.0322223	0.400458	0.0571937	0.197103	0.188383	0.0557016	6.72913	7.48422	0.0203531	0.00334041	0.0421127	0.877221	0.0761854	0.00202826	0.042578	0.0137732	0.14627	0.0241546	0.928612	314.722	172.315	15.3704	5.37037	52.963	1.66667	3.51852	30.1852	34.4444	35.9259	18.3333	4.07407	97.037
G10	B	T	NH	H	TNHH	28	6	9	150	2022-11-11	0.0283375	0.00565275	0.133304	10.9612	0.553578	0.0202308	0.0198682	0.0934895	0.61674	0.0996253	0.233214	0.262986	0.0339902	11.5148	12.532	0.0121357	0.00244805	0.0543463	1.07778	0.191333	0.00869843	0.00854403	0.0388146	0.20864	0.0412447	1.13136	67.1111	67.9444	1.94444	2.72222	6.77778	0.944444	0.944444	11.4444	15.2778	6.22222	2.11111	5.22222	9.5
G10	B	T	NH	H	TNHH	29	6	7	116.67	2022-11-11	0.0173501	0.00309111	0.111785	7.64091	0.126853	0.0290204	0.0900968	0.316212	0.282736	0.118544	0.553873	0.154158	0.0204412	7.76777	8.7366	0.00747041	0.00134038	0.0460209	0.93656	0.0518674	0.012424	0.0374651	0.119326	0.108137	0.0486529	0.988407	43.8889	203.472	5.55556	18.7963	76.9444	0	1.01852	8.93519	55.6944	246.435	10.6019	8.24074	82.1296
G10	B	T	NH	H	TNHH	3	6	6	100	2022-11-03	0.0666197	0.00630372	0.132835	9.06126	0.170398	0.00642377	0.0325373	0.229176	0.411367	0	0.268137	0.203807	0.0729234	9.23166	10.1169	0.0280096	0.00272908	0.0541667	1.00265	0.0683337	0.00278089	0.0139057	0.089614	0.14964	0	1.04598	NA	NA	NA	NA	NA	NA	NA	NA	NA	NA	NA	NA	NA
G10	B	T	NH	H	TNHH	30	6	5	83.33	2022-11-11	NA	0.187341	0.111759	6.34089	0.0702596	0.018037	0.102078	0.179196	0.138266	0.0196096	0.31892	0.102254	NA	6.41115	NA	NA	0.0745754	0.0460105	0.865749	0.0294891	0.00776356	0.0422122	0.071586	0.0562439	0.0084339	NA	166.319	94.4444	16.8056	118.542	176.806	1.38889	14.8611	17.4306	215.208	1314.93	21.25	21.25	145.833
G10	B	T	NH	H	TNHH	31	6	6	100	2022-11-12	NA	NA	NA	NA	NA	NA	NA	NA	NA	NA	NA	NA	NA	NA	NA	NA	NA	NA	NA	NA	NA	NA	NA	NA	NA	NA	434.321	54.9383	7.59259	10.1852	408.642	11.1111	9.44444	0	5.4321	427.716	138.21	10.8642	244.074
G10	B	T	NH	H	TNHH	32	6	6	100	2022-11-12	0.00794724	0.007328	0.116553	9.43126	0.25253	0.00860217	0.0749041	0.141357	0.672159	0.0788662	0.30373	0.271157	0.0152752	9.68379	10.7915	0.0034378	0.00317091	0.0478793	1.01834	0.0977883	0.0037199	0.0313697	0.0574216	0.223278	0.0329676	1.07157	192.593	128.889	17.2685	32.7315	96.6204	6.85185	3.93519	2.08333	19.4907	391.25	69.0741	9.12037	79.8148
G10	B	T	NH	H	TNHH	33	6	5	83.33	2022-11-12	NA	NA	NA	NA	NA	NA	NA	NA	NA	NA	NA	NA	NA	NA	NA	NA	NA	NA	NA	NA	NA	NA	NA	NA	NA	NA	189.583	210.509	18.6111	39.6759	1067.92	18.1944	26.0648	4.35185	40.7407	1635.05	250.417	14.9537	791.435
G10	B	T	NH	H	TNHH	34	6	6	100	2022-11-12	0.0272236	0.00479339	0.110731	6.90353	0.0905782	0.0125661	0.0260748	0.20688	0.317094	0.0300022	0.275523	0.165225	0.032017	6.99411	7.72947	0.011665	0.00207677	0.0456088	0.897821	0.0376568	0.0054234	0.011179	0.0816641	0.119617	0.0128381	0.940988	440.758	43.6869	48.2323	36.8182	2219.19	63.6364	158.232	0	4.74747	1121.16	262.172	46.1616	505.505
G10	B	T	NH	H	TNHH	35	6	6	100	2022-11-12	0.131503	0.0237008	0.102015	9.981	0.196706	0.00202804	0.0661073	0.0567982	0.650308	0.0384902	0.163424	0.259752	0.155204	10.1777	11.2487	0.0536557	0.010173	0.0421874	1.04064	0.0779876	0.000879874	0.0278009	0.0239921	0.217565	0.0164024	1.08809	1070.89	62.5556	83.5556	26.5556	143.333	50.5556	17	9.33333	37.7778	256.444	39.6667	17.6667	125.333
G10	B	T	NH	H	TNHH	36	6	6	100	2022-11-12	NA	NA	NA	NA	NA	NA	NA	NA	NA	NA	NA	NA	NA	NA	NA	NA	NA	NA	NA	NA	NA	NA	NA	NA	NA	NA	92.1667	90.3333	9.61111	2.61111	30.5556	0	1.27778	3.5	19.4444	32.6667	22	3.11111	43.5556
G10	B	T	NH	H	TNHH	4	6	5	83.33	2022-11-03	0.0539704	0.0151342	0.138897	14.3795	0.518983	0.0106783	0.0810591	0.150556	0.757357	0.0292033	0.271497	0.301344	0.0691047	14.8985	16.1353	0.0228284	0.00652347	0.0564843	1.18694	0.181553	0.00461295	0.0338495	0.0609078	0.24486	0.0125012	1.23389	137.87	210.648	20.6944	40.5556	994.491	17.5	10.0926	4.21296	15.1389	742.917	92.5	10.0463	207.593
G10	B	T	NH	H	TNHH	5	6	6	100	2022-11-03	0.0305078	0.00858535	0.128631	11.7198	0.567875	0.0201841	0.0121635	0.190886	0.271689	0.021095	0.244329	0.156933	0.0390931	12.2877	12.9715	0.0130513	0.00371266	0.052552	1.10448	0.195312	0.00867854	0.00525068	0.0758703	0.104381	0.00906615	1.14524	334.206	7.53968	23.7302	5.79365	465.476	12.1429	11.9841	0	4.7619	234.762	265	25.6349	486.746
G10	B	T	NH	H	TNHH	6	6	6	100	2022-11-03	0.0130016	0.00707874	0.1899	13.4094	0.775069	0.00548578	0.0152853	0.101489	2.06857	0.11753	0.23979	0.562446	0.0200803	14.1845	16.7028	0.00561011	0.00306343	0.0755103	1.15865	0.249215	0.00237593	0.00658809	0.0419801	0.486936	0.0482593	1.24804	333.737	24.1919	4.79798	3.43434	212.374	8.9899	2.77778	5.9596	17.1717	49.0909	11.2626	7.32323	77.6768
G10	B	T	NH	H	TNHH	7	6	6	100	2022-11-04	0.0441719	0.0281956	0.162351	14.3589	0.850804	0.00483806	0.0540459	0.0702073	0.993375	0.0440124	0.173104	0.364926	0.0723675	15.2097	16.6109	0.018772	0.0120758	0.0653373	1.18636	0.26736	0.00209608	0.0228595	0.0294679	0.299589	0.0187057	1.24578	173	83.5556	21	4.08333	79.7222	9.5	7.33333	7.27778	18.3611	27.2222	12.2222	14.75	62.1389
G10	B	T	NH	H	TNHH	8	6	6	100	2022-11-04	NA	NA	NA	NA	NA	NA	NA	NA	NA	NA	NA	NA	NA	NA	NA	NA	NA	NA	NA	NA	NA	NA	NA	NA	NA	NA	240.056	146.889	51.6389	25.3611	528.333	16.2222	14.2222	3.80556	5.41667	545.611	95.25	22	216.333
G10	B	T	NH	H	TNHH	9	6	6	100	2022-11-04	0.0990429	0.0100273	0.16185	16.2804	0.403373	0.0275602	0.218061	0.141643	0.876457	0.067568	0.454833	0.338489	0.10907	16.6837	18.286	0.0410147	0.00433309	0.06515	1.23755	0.147173	0.0118073	0.0856691	0.0575304	0.273339	0.0283956	1.28524	249.744	363.761	48.6752	9.57265	126.88	18.6752	38.0342	5.25641	98.4188	65.6838	13.8889	24.5299	76.3675
[truncated: 46 more columns]

## Sheet: Data 2
Replicate	Treatment	Pollination	Herbivory	Trait	Traitgroups	F_Value
A	HB	B	H	Height_day_30	M	7.85828
A	HB	B	H	Leaf_size	M	39.9881
A	HB	B	H	Time_to_flower	M	17.5617
A	HB	B	H	Cumulative_branches_length	M	2.8229
A	HB	B	H	Flower_number	M	8.04746
A	HB	B	H	Nectarperflower	M	17.4166
A	HB	B	H	Flower_diameter	M	3.67929
A	HB	B	H	Sepal_length	M	0.866163
A	HB	B	H	Style_length	M	6.09968
A	HB	B	H	Stamen_length	M	4.96368
A	HB	B	H	Benzaldehyde	S	1.83683
A	HB	B	H	1_butene_4_isothiocyanate	S	0.0529161
A	HB	B	H	Methyl_benzoate	S	13.5882
A	HB	B	H	X2_Amino_benzaldehyde	S	0.691535
A	HB	B	H	p_Anisaldehyde	S	0.249393
A	HB	B	H	Methyl_anthranilate	S	11.0412
A	HB	B	H	.beta._Pinene	S	0.294202
A	HB	B	H	X3_Hexen_1_ol._acetate._.Z._	S	23.4205
A	HB	B	H	Phenylacetaldehyde	S	9.31175
A	HB	B	H	Herkogamy	M	3.17748
A	HB	B	H	Methyl_salicylate	S	0.732037
A	HB	B	H	Indole	S	3.17748
A	HB	B	H	a_Farnesene_E	S	0.466339
A	HB	B	H	Glucoraphanin	G	0.213089
A	HB	B	H	Glucoalyssin	G	0.00216088
A	HB	B	H	Sinalbin	G	1.13228
A	HB	B	H	Gluconapin	G	16.1876
A	HB	B	H	Glucobrassicanapin	G	5.84215
A	HB	B	H	Hydroxyglucobrassicin	G	22.5543
A	HB	B	H	Glucobrassicin	G	0.0125535
A	HB	B	H	Neoglucobrassicin	G	11.9829
A	HB	B	H	Gluconasturtiin	G	18.5121
A	HB	B	H	Methoxyglucobrassicin	G	3.86465
A	HH	H	H	Height_day_30	M	2.99516
A	HH	H	H	Leaf_size	M	5.98785
A	HH	H	H	Time_to_flower	M	6.71581
A	HH	H	H	Cumulative_branches_length	M	0.00253026
A	HH	H	H	Flower_number	M	8.81572
A	HH	H	H	Nectarperflower	M	0.0462267
A	HH	H	H	Flower_diameter	M	0.381075
A	HH	H	H	Sepal_length	M	0.500289
A	HH	H	H	Style_length	M	0.560314
A	HH	H	H	Stamen_length	M	11.2448
A	HH	H	H	Benzaldehyde	S	16.4808
A	HH	H	H	1_butene_4_isothiocyanate	S	1.13625
A	HH	H	H	Methyl_benzoate	S	0.0781686
A	HH	H	H	X2_Amino_benzaldehyde	S	12.8808
A	HH	H	H	p_Anisaldehyde	S	0.0803862
A	HH	H	H	Methyl_anthranilate	S	36.8762
A	HH	H	H	.beta._Pinene	S	0.292865
A	HH	H	H	X3_Hexen_1_ol._acetate._.Z._	S	2.23128
A	HH	H	H	Phenylacetaldehyde	S	4.15533
A	HH	H	H	Herkogamy	M	8.81572
A	HH	H	H	Methyl_salicylate	S	5.24146
A	HH	H	H	Indole	S	5.29033
A	HH	H	H	a_Farnesene_E	S	0.0252982
A	HH	H	H	Glucoraphanin	G	1.33271
A	HH	H	H	Glucoalyssin	G	0.0819191
A	HH	H	H	Sinalbin	G	1.8915
A	HH	H	H	Gluconapin	G	2.06073
A	HH	H	H	Glucobrassicanapin	G	5.58238
A	HH	H	H	Hydroxyglucobrassicin	G	0.221781
A	HH	H	H	Glucobrassicin	G	0.513814
A	HH	H	H	Neoglucobrassicin	G	3.33458
A	HH	H	H	Gluconasturtiin	G	7.10311
A	HH	H	H	Methoxyglucobrassicin	G	1.30059
A	NHB	B	NH	Height_day_30	M	8.6486
A	NHB	B	NH	Leaf_size	M	33.6411
A	NHB	B	NH	Time_to_flower	M	25.4772
A	NHB	B	NH	Cumulative_branches_length	M	1.81575
A	NHB	B	NH	Flower_number	M	1.93144
A	NHB	B	NH	Nectarperflower	M	8.18621
A	NHB	B	NH	Flower_diameter	M	1.73468
A	NHB	B	NH	Sepal_length	M	2.04696
A	NHB	B	NH	Style_length	M	3.75366
A	NHB	B	NH	Stamen_length	M	0.119845
A	NHB	B	NH	Benzaldehyde	S	1.36178
A	NHB	B	NH	1_butene_4_isothiocyanate	S	0.000341465
A	NHB	B	NH	Methyl_benzoate	S	0.149834
A	NHB	B	NH	X2_Amino_benzaldehyde	S	0.432002
A	NHB	B	NH	p_Anisaldehyde	S	13.683
A	NHB	B	NH	Methyl_anthranilate	S	5.42501
A	NHB	B	NH	.beta._Pinene	S	0.691492
A	NHB	B	NH	X3_Hexen_1_ol._acetate._.Z._	S	1.79737
A	NHB	B	NH	Phenylacetaldehyde	S	0.0396889
A	NHB	B	NH	Herkogamy	M	0.432002
A	NHB	B	NH	Methyl_salicylate	S	0.785719
A	NHB	B	NH	Indole	S	0.821692
A	NHB	B	NH	a_Farnesene_E	S	6.1473
A	NHB	B	NH	Glucoraphanin	G	2.74719
A	NHB	B	NH	Glucoalyssin	G	3.6986
A	NHB	B	NH	Sinalbin	G	0.0932741
A	NHB	B	NH	Gluconapin	G	0.0106168
A	NHB	B	NH	Glucobrassicanapin	G	8.00544
A	NHB	B	NH	Hydroxyglucobrassicin	G	1.96258
A	NHB	B	NH	Glucobrassicin	G	3.50546
A	NHB	B	NH	Neoglucobrassicin	G	3.80063
A	NHB	B	NH	Gluconasturtiin	G	0.0367079
A	NHB	B	NH	Methoxyglucobrassicin	G	8.2587
A	NHH	H	NH	Height_day_30	M	7.41018
A	NHH	H	NH	Leaf_size	M	2.89398
A	NHH	H	NH	Time_to_flower	M	0.350437
A	NHH	H	NH	Cumulative_branches_length	M	3.63969
A	NHH	H	NH	Flower_number	M	2.62749
A	NHH	H	NH	Nectarperflower	M	0.0129783
A	NHH	H	NH	Flower_diameter	M	0.0138496
A	NHH	H	NH	Sepal_length	M	1.53805
A	NHH	H	NH	Style_length	M	5.73519
A	NHH	H	NH	Stamen_length	M	0.206531
A	NHH	H	NH	Benzaldehyde	S	4.14186
A	NHH	H	NH	1_butene_4_isothiocyanate	S	3.60222
A	NHH	H	NH	Methyl_benzoate	S	9.05427
A	NHH	H	NH	X2_Amino_benzaldehyde	S	0.477444
A	NHH	H	NH	p_Anisaldehyde	S	5.66553
A	NHH	H	NH	Methyl_anthranilate	S	15.8717
A	NHH	H	NH	.beta._Pinene	S	0.471324
A	NHH	H	NH	X3_Hexen_1_ol._acetate._.Z._	S	0.00730624
A	NHH	H	NH	Phenylacetaldehyde	S	8.87432
A	NHH	H	NH	Herkogamy	M	0.499628
A	NHH	H	NH	Methyl_salicylate	S	5.39623
A	NHH	H	NH	Indole	S	4.94351
A	NHH	H	NH	a_Farnesene_E	S	4.03925
A	NHH	H	NH	Glucoraphanin	G	3.06711
A	NHH	H	NH	Glucoalyssin	G	1.151
A	NHH	H	NH	Sinalbin	G	0.397459
A	NHH	H	NH	Gluconapin	G	2.10584
A	NHH	H	NH	Glucobrassicanapin	G	13.4053
A	NHH	H	NH	Hydroxyglucobrassicin	G	7.24799
A	NHH	H	NH	Glucobrassicin	G	0.499628
A	NHH	H	NH	Neoglucobrassicin	G	0.852032
A	NHH	H	NH	Gluconasturtiin	G	0.0184707
A	NHH	H	NH	Methoxyglucobrassicin	G	10.9345
B	HB	B	H	Height_day_30	M	1.12063
B	HB	B	H	Leaf_size	M	7.18879
B	HB	B	H	Time_to_flower	M	19.5157
B	HB	B	H	Cumulative_branches_length	M	0.715691
B	HB	B	H	Flower_number	M	0.314442
B	HB	B	H	Nectarperflower	M	9.41061
B	HB	B	H	Flower_diameter	M	0.0639683
B	HB	B	H	Sepal_length	M	4.06389
B	HB	B	H	Style_length	M	0.706745
B	HB	B	H	Stamen_length	M	2.24567
B	HB	B	H	Benzaldehyde	S	6.5818
B	HB	B	H	1_butene_4_isothiocyanate	S	3.06847
B	HB	B	H	Methyl_benzoate	S	4.07873
B	HB	B	H	X2_Amino_benzaldehyde	S	5.37535
B	HB	B	H	p_Anisaldehyde	S	5.31878
B	HB	B	H	Methyl_anthranilate	S	19.0497
B	HB	B	H	.beta._Pinene	S	0.687414
B	HB	B	H	X3_Hexen_1_ol._acetate._.Z._	S	2.21584
B	HB	B	H	Phenylacetaldehyde	S	2.73189
B	HB	B	H	Herkogamy	M	8.48829
B	HB	B	H	Methyl_salicylate	S	1.04744
B	HB	B	H	Indole	S	8.48829
B	HB	B	H	a_Farnesene_E	S	7.93137
B	HB	B	H	Glucoraphanin	G	0.270875
B	HB	B	H	Glucoalyssin	G	10.0473
B	HB	B	H	Sinalbin	G	0.663092
B	HB	B	H	Gluconapin	G	0.0104445
B	HB	B	H	Glucobrassicanapin	G	0.0262935
B	HB	B	H	Hydroxyglucobrassicin	G	5.26388
B	HB	B	H	Glucobrassicin	G	1.17752
B	HB	B	H	Neoglucobrassicin	G	10.8235
B	HB	B	H	Gluconasturtiin	G	0.520636
B	HB	B	H	Methoxyglucobrassicin	G	1.59882
B	HH	H	H	Height_day_30	M	2.74358
B	HH	H	H	Leaf_size	M	0.272737
B	HH	H	H	Time_to_flower	M	0.473177
B	HH	H	H	Cumulative_branches_length	M	0.846014
B	HH	H	H	Flower_number	M	3.73628
B	HH	H	H	Nectarperflower	M	0.167566
B	HH	H	H	Flower_diameter	M	0.512129
B	HH	H	H	Sepal_length	M	2.65249
B	HH	H	H	Style_length	M	0.00595234
B	HH	H	H	Stamen_length	M	2.34409
B	HH	H	H	Benzaldehyde	S	5.72166
B	HH	H	H	1_butene_4_isothiocyanate	S	0.0552026
B	HH	H	H	Methyl_benzoate	S	0.441588
B	HH	H	H	X2_Amino_benzaldehyde	S	0.0260246
B	HH	H	H	p_Anisaldehyde	S	0.66892
B	HH	H	H	Methyl_anthranilate	S	0.0404151
B	HH	H	H	.beta._Pinene	S	0.0149267
B	HH	H	H	X3_Hexen_1_ol._acetate._.Z._	S	0.123655
B	HH	H	H	Phenylacetaldehyde	S	1.80686
B	HH	H	H	Herkogamy	M	3.73628
B	HH	H	H	Methyl_salicylate	S	0.106333
B	HH	H	H	Indole	S	0.0504497
B	HH	H	H	a_Farnesene_E	S	0.558442
B	HH	H	H	Glucoraphanin	G	0.293344
B	HH	H	H	Glucoalyssin	G	0.302677
B	HH	H	H	Sinalbin	G	2.05112
B	HH	H	H	Gluconapin	G	0.741471
B	HH	H	H	Glucobrassicanapin	G	0.123212
B	HH	H	H	Hydroxyglucobrassicin	G	0.0263788
B	HH	H	H	Glucobrassicin	G	0.568935
B	HH	H	H	Neoglucobrassicin	G	3.3131
B	HH	H	H	Gluconasturtiin	G	15.2464
B	HH	H	H	Methoxyglucobrassicin	G	0.418797
B	NHB	B	NH	Height_day_30	M	38.5221
B	NHB	B	NH	Leaf_size	M	8.81762
B	NHB	B	NH	Time_to_flower	M	5.65899
B	NHB	B	NH	Cumulative_branches_length	M	1.00525
B	NHB	B	NH	Flower_number	M	5.58714
B	NHB	B	NH	Nectarperflower	M	10.6539
B	NHB	B	NH	Flower_diameter	M	0.0294832
B	NHB	B	NH	Sepal_length	M	2.27677
B	NHB	B	NH	Style_length	M	0.419902
B	NHB	B	NH	Stamen_length	M	0.366924
B	NHB	B	NH	Benzaldehyde	S	9.81666
B	NHB	B	NH	1_butene_4_isothiocyanate	S	0.20615
B	NHB	B	NH	Methyl_benzoate	S	0.169063
B	NHB	B	NH	X2_Amino_benzaldehyde	S	4.99826
B	NHB	B	NH	p_Anisaldehyde	S	6.05475
B	NHB	B	NH	Methyl_anthranilate	S	0.0320639
B	NHB	B	NH	.beta._Pinene	S	1.10354
B	NHB	B	NH	X3_Hexen_1_ol._acetate._.Z._	S	2.69806
B	NHB	B	NH	Phenylacetaldehyde	S	10.4004
B	NHB	B	NH	Herkogamy	M	4.99826
B	NHB	B	NH	Methyl_salicylate	S	2.81165
B	NHB	B	NH	Indole	S	5.0926
B	NHB	B	NH	a_Farnesene_E	S	0.0203989
B	NHB	B	NH	Glucoraphanin	G	10.1629
B	NHB	B	NH	Glucoalyssin	G	12.7586
B	NHB	B	NH	Sinalbin	G	0.387159
B	NHB	B	NH	Gluconapin	G	1.41112
B	NHB	B	NH	Glucobrassicanapin	G	6.0878
B	NHB	B	NH	Hydroxyglucobrassicin	G	2.39863
B	NHB	B	NH	Glucobrassicin	G	0.448749
B	NHB	B	NH	Neoglucobrassicin	G	4.16987
B	NHB	B	NH	Gluconasturtiin	G	2.18017
B	NHB	B	NH	Methoxyglucobrassicin	G	14.7591
B	NHH	H	NH	Height_day_30	M	0.474303
B	NHH	H	NH	Leaf_size	M	5.97687
B	NHH	H	NH	Time_to_flower	M	5.792e-29
B	NHH	H	NH	Cumulative_branches_length	M	1.75995
B	NHH	H	NH	Flower_number	M	9.06172
B	NHH	H	NH	Nectarperflower	M	5.329
B	NHH	H	NH	Flower_diameter	M	3.40124
B	NHH	H	NH	Sepal_length	M	3.81756
B	NHH	H	NH	Style_length	M	0.20593
B	NHH	H	NH	Stamen_length	M	2.32981
B	NHH	H	NH	Benzaldehyde	S	1.96313
B	NHH	H	NH	1_butene_4_isothiocyanate	S	0.167925
B	NHH	H	NH	Methyl_benzoate	S	2.6424
B	NHH	H	NH	X2_Amino_benzaldehyde	S	1.12147
B	NHH	H	NH	p_Anisaldehyde	S	0.10465
B	NHH	H	NH	Methyl_anthranilate	S	7.11178
B	NHH	H	NH	.beta._Pinene	S	0.0291731
B	NHH	H	NH	X3_Hexen_1_ol._acetate._.Z._	S	1.2615
B	NHH	H	NH	Phenylacetaldehyde	S	27.4381
B	NHH	H	NH	Herkogamy	M	2.99569
B	NHH	H	NH	Methyl_salicylate	S	2.3029
B	NHH	H	NH	Indole	S	0.00211375
B	NHH	H	NH	a_Farnesene_E	S	1.49333
B	NHH	H	NH	Glucoraphanin	G	3.49082
B	NHH	H	NH	Glucoalyssin	G	0.172108
B	NHH	H	NH	Sinalbin	G	0.197496
B	NHH	H	NH	Gluconapin	G	1.48369
B	NHH	H	NH	Glucobrassicanapin	G	7.02322
B	NHH	H	NH	Hydroxyglucobrassicin	G	0.358493
B	NHH	H	NH	Glucobrassicin	G	2.99569
B	NHH	H	NH	Neoglucobrassicin	G	2.18433
B	NHH	H	NH	Gluconasturtiin	G	6.23081
B	NHH	H	NH	Methoxyglucobrassicin	G	2.87976

## Sheet: Data 3
Replicate	Soil	Herbivory	Pollination	Treatment	Treatment_ID	ID	Generation	PC12	PC11	PC10	PC9	PC8	PC7	PC6	PC5	PC4	PC3	PC2	PC1	Benzaldehyde_log	X1_butene_4_isothiocyanate_log	Methyl_benzoate_log	Phenylethyl_Alcohol_log	X2_Amino_benzaldehyde_log	p_Anisaldehyde_log	Methyl_anthranilate_log	X3_Hexen_1_ol._acetate._.Z.__log	Phenylacetaldehyde_log	Benzyl_nitrile_log	Methyl_salicylate_log	a_Farnesene_E_log	.beta._Pinene_log	Indole	Heightd20	Height	FloweringTime	flowerdiameter	petallength	petalwidth	stamen	sepale	Herkogamy	style	nbflowers	Flowerperday	floweringbranches	Totalbranchlength	Leafsize	Nectarperflower
A	G1	G1	G1	G1	1	1	G1	0.22157	-0.182302	-0.982629	0.419365	-0.321772	-0.685213	0.351743	-1.10507	-0.883414	0.856869	0.591796	0.701456	5.09728	3.73671	3.92487	3.19805	6.20004	3.41922	5.18558	2.42059	6.83038	4.33604	1.8956	4.9784	0	168.687	26.7	50.3	19	13.6333	0.944667	0.419	0.650333	0.500333	0.135333	0.785667	45	7.41667	7	97.9	28.08	267.578
A	G1	G1	G1	G1	1	2	G1	-0.749961	3.15943	1.74519	-0.115821	-0.59042	-0.175858	1.0652	0.361341	-0.251644	1.35662	-0.233347	-0.667059	5.15101	3.74761	2.11432	1.31266	4.99955	0	2.03688	3.4159	3.30901	3.00556	2.47871	4.21914	1.88969	51.0494	20.8	35.5	18	15.11	1.06067	0.473	0.700333	0.632	0.179	0.879333	32	2.93333	6	57.3	19.92	329.573
A	G1	G1	G1	G1	1	3	G1	-0.655024	-0.226689	-0.197025	-0.0697731	-0.723406	-0.205122	0.564686	0.698766	-0.034161	0.276766	-1.78486	0.868578	4.594	3.08259	2.76329	3.72792	6.36252	2.69563	3.56168	3.56378	6.20164	4.27203	2.38092	5.11866	1.74759	209.704	18.6	39.9	20	15.3933	1.07367	0.626	0.690333	0.584667	0.171333	0.861667	15	5	2	24.2	22.05	176.638
A	G1	G1	G1	G1	1	4	G1	0.711767	-0.0242047	-0.536947	0.387585	1.01885	-1.67509	-0.282462	0.451661	2.11697	3.00762	-0.547066	0.60824	6.33387	0	3.85486	3.24951	5.58266	4.12174	2.56495	0	6.88141	4.83804	3.3322	6.05444	2.75154	96	4.9	47.4	24	15.2133	1.077	0.615667	0.712333	0.548333	0.112667	0.787	39	4.15385	2	23.1	49.6	272.821
A	G1	G1	G1	G1	1	5	G1	-0.290054	1.22707	0.265333	0.230826	-0.821382	0.306878	0.393783	0.977548	-0.616859	-0.459015	-0.969552	0.344742	5.28208	4.62115	3.25167	2.74442	5.1689	2.70434	3.03388	2.98175	6.75538	3.77531	3.23212	5.62682	1.86322	155.222	26.6	42.6	18	15.0267	1.07467	0.512	0.78	0.692333	0.107333	0.869333	13	2.36364	5	67.8	29.155	150.883
A	G1	G1	G1	G1	1	6	G1	1.4452	-0.270807	-0.895644	0.418752	1.1645	-2.29911	-0.295895	0.241067	-1.14244	0.302096	0.0933355	0.307305	5.88057	0	3.29609	2.0855	6.79004	3.55416	4.2695	1.92181	5.11907	4.1417	2.11525	5.4914	0	324.375	32.2	55.9	18	15.2233	1.09467	0.48	0.696333	0.523	0.0646667	0.761	37	3.30769	5	90.1	30.6	286.724
A	G1	G1	G1	G1	1	7	G1	0.620314	-0.117329	-1.72392	0.881024	0.147954	-0.164914	0.374006	-0.629601	1.13206	0.936186	-1.18092	-1.56163	5.31669	3.50947	3.7933	0	4.76786	2.3979	2.92525	2.27012	3.38815	2.42283	3.1361	5.63439	0	20.2083	5.7	43.1	22	13.48	1.016	0.493	0.581	0.539	0.149	0.73	21	6.63636	2	27.4	47.12	149.06
A	G1	G1	G1	G1	1	8	G1	0.601298	-0.298938	-1.06596	-0.00896761	0.17603	-1.44815	-0.619694	-0.00228441	-1.23786	-0.0665105	1.2743	-0.64794	4.7815	2.6157	2.41158	1.53393	5.16847	3.22452	3.0397	1.59724	3.82974	3.32931	2.27597	4.41604	0	56.9697	30.9	58.2	17	13.82	1.03267	0.478	0.726667	0.551	0.046	0.742	63	5.28571	6	132.8	36.4	189.174
A	G1	G1	G1	G1	1	9	G1	0.939114	-0.517253	-0.63117	-1.94225	-1.1907	0.789811	-1.29544	-2.00475	-0.254329	0.806529	-1.5346	-1.41206	6.49162	3.81486	0	1.13498	1.80403	2.81119	0	4.46292	2.73485	0.87855	2.01243	4.06808	1.55619	6.96296	17.2	35.4	19	11.2733	0.835333	0.366333	0.608333	0.456	0.034	0.615	19	3.46154	2	19.3	13.94	46.4957
A	G1	G1	G1	G1	1	10	G1	0.5094	-0.373351	0.150962	-1.66213	0.12839	-0.222171	1.70749	0.573718	-1.0269	-0.178365	-1.62747	1.66983	5.32855	4.21971	0	2.951	6.82538	3.1947	1.74436	4.11881	6.90577	5.19811	2.0459	5.66132	1.29168	443.611	28.7	40.8	16	15.82	1.153	0.488667	0.719333	0.583	0.221333	0.940667	9	4.16667	2	52.3	29.07	227.236
A	G1	G1	G1	G1	1	11	G1	0.195879	0.810688	0.435885	0.99673	0.814717	0.26665	0.32983	0.044707	-1.73888	0.0201633	-1.05472	-0.535351	5.29254	3.69821	3.83616	2.56067	5.31737	3.70507	4.48222	3.55018	6.32389	2.78553	3.03121	5.06356	1.60107	86.4583	40.8	50.4	16	13.34	1.06533	0.540333	0.641667	0.461333	0.159333	0.801	6	4.23077	3	92.6	19.95	182.336
A	G1	G1	G1	G1	1	12	G1	-0.499188	-0.92987	0.251645	-0.317625	-1.08646	-0.586715	-0.587151	0.0330425	-0.891675	0.519187	-0.407115	0.0494908	4.30788	3.43886	1.94735	1.99655	5.19654	2.17796	2.06929	2.29651	4.36149	4.27751	2.02362	5.53586	1.53393	124.596	25.6	52.8	18	14.7067	1.051	0.484333	0.736	0.503	0.141333	0.594667	22	5	4	90.7	41.175	253.447
A	G1	G1	G1	G1	1	13	G1	0.557327	-0.796177	-0.00023592	1.43449	-1.17881	0.601527	0.632868	0.447493	0.0513071	-0.516298	-1.58293	-1.80127	5.72957	3.78205	5.07821	0.996728	0	3.77129	3.25315	3.7052	3.01142	4.20762	3.13401	5.09981	2.31701	119.444	20.1	43.2	20	13.8967	1.121	0.439667	0.694667	0.633333	0.120667	0.815333	7	7	2	28	39	173.447
A	G1	G1	G1	G1	1	14	G1	0.0764882	-0.801389	1.77715	-0.684539	0.509618	-0.286997	1.60155	-0.801784	-1.20451	0.0033121	-1.18966	-0.533362	4.66643	2.36861	2.86039	1.34993	2.86718	2.821	0.81971	3.02159	5.07398	3.18366	2.14007	5.10983	1.59505	11.3095	28.8	41.5	18	13.32	0.985	0.447333	0.632333	0.519	0.240333	0.872667	3	6.90909	7	39	18.48	67.6923
A	G1	G1	G1	G1	1	15	G1	0.264756	-0.36217	1.06118	1.092	2.12878	-0.783434	0.0143442	-0.0473818	0.839598	0.254485	0.529659	1.09504	5.65366	3.5711	4.01237	2.76212	7.5953	4.045	4.68367	2.90264	6.80073	5.19972	3.03655	6.19214	2.70805	403.444	13.2	45.4	20	13.8667	1.099	0.562333	0.691667	0.543	0.135667	0.744	41	3.66667	6	128	58.9	106.211
A	G1	G1	G1	G1	1	16	G1	1.03994	-0.732971	0.0630212	1.61611	-0.444797	0.986312	-0.472307	0.134369	-1.18139	-0.40235	0.0883369	-1.75122	6.63747	6.42735	4.30523	0	5.32907	3.72256	3.33792	3.60891	2.65394	3.74178	3.82056	4.86525	2.50427	78.2099	38.1	53.7	17	14.07	1.02567	0.513667	0.729	0.539667	0.116667	0.612333	27	6.23077	5	92	44.1	82.735
A	G1	G1	G1	G1	1	17	G1	-1.28247	-1.05391	-0.558399	-0.261834	0.347194	0.617387	1.43332	-0.995036	-0.60484	-0.298248	-1.60507	0.369542	5.47154	3.1951	2.78246	2.00533	5.17319	0	1.3079	4.58156	5.66922	4.60406	1.98373	5.52514	2.66811	105.397	26.6	43.2	18	13.93	0.998667	0.427667	0.634333	0.505333	0.203	0.837333	6	5.46154	2	53.5	16.8	0.22792
A	G1	G1	G1	G1	1	19	G1	0.173147	-0.954965	0.698071	1.11161	0.955436	-2.25556	1.56948	0.787076	-0.0210785	-0.508312	-0.033577	0.234666	4.93221	0	3.43399	1.17007	7.13613	3.01317	4.21048	1.52847	3.91165	4.78888	2.64958	5.86972	2.63641	290.556	28.8	48.4	19	16.2533	1.22567	0.557333	0.658667	0.653333	0.202667	0.861333	28	4	5	98	46.24	118.746
A	G1	G1	G1	G1	1	20	G1	-0.546632	-1.15793	-0.123764	0.167795	1.03814	0.440432	1.61892	0.35092	0.868746	0.949569	-0.124712	-0.118503	5.0959	3.68717	3.16335	2.29141	5.34045	2.72332	2.26957	3.35514	5.96498	3.72188	2.46549	5.77091	1.90605	49.7863	20.1	61.9	22	15.39	1.169	0.472333	0.695333	0.581	0.23	0.856	29	4.78571	3	53	73.84	131.51
A	G1	G1	G1	G1	1	21	G1	-0.373694	-0.519647	0.106939	0.549652	-0.165608	-0.634779	1.83796	-0.285073	2.05415	-0.539745	0.66944	1.60622	5.93511	0	3.7436	5.01728	7.02667	3.43846	3.1209	3.18037	8.10127	4.31786	4.12669	6.14805	3.28964	190.972	12.4	59.8	23	14.21	1.095	0.489	0.668333	0.662	0.225333	0.893667	43	8.30769	4	66	58.9	183.248
A	G1	G1	G1	G1	1	22	G1	-1.60584	0.12519	-0.00895408	0.867747	-1.25837	0.131485	0.899121	0.965179	0.463647	0.47805	-0.349389	1.98305	5.13105	2.73725	3.25408	4.84506	7.16034	2.1482	3.94333	4.64659	8.56934	4.83986	3.98808	6.14337	2.07683	451.667	16.7	52.8	20	15.3633	1.21	0.580333	0.781333	0.548333	0.155333	0.885333	17	4	5	63	96.82	47.6353
A	G1	G1	G1	G1	1	23	G1	-0.0760258	0.852563	-0.293712	2.18206	-0.137863	-0.206983	-0.779773	-1.71287	0.212111	0.518135	0.435862	-0.472384	5.92143	3.81036	3.54417	0	6.64009	2.99016	4.19176	3.40674	3.70336	5.06048	4.12892	6.15986	3.59121	198.056	25.3	55.1	19	11.84	0.816333	0.457667	0.671333	0.417333	0.072	0.607333	29	6.84615	5	97	56.55	77.265
A	G1	G1	G1	G1	1	25	G1	-1.51819	-0.0884412	0.654557	-1.37159	-0.273325	0.132641	1.0146	1.26514	-0.477927	-0.710905	0.818454	1.43715	4.83788	2.83973	2.43397	4.99359	4.98361	0.592266	1.03609	2.16065	7.6541	4.30379	1.54476	6.01515	2.14894	236.01	29.9	54.7	18	16.0367	1.15733	0.647333	0.723333	0.613	0.187333	0.893333	47	6.71429	6	125	50.055	170.028
A	G1	G1	G1	G1	1	26	G1	-2.04675	0.654792	-0.783101	-1.34216	-0.0539616	-1.13652	-0.772977	-0.485798	-0.975311	-0.985388	-0.310365	-1.80957	1.88361	2.27597	0.615926	0.504747	0.329023	0	0	1.81082	2.38668	0	1.05887	3.2271	0.767513	0.25974	24.2	40.8	18	12.97	1.01333	0.467333	0.645	0.466333	0.0743333	0.683333	24	7.54545	6	99	32.48	23.9316
A	G1	G1	G1	G1	1	27	G1	-1.38947	-0.667383	-0.574743	-1.74976	0.24557	-3.166	1.85746	-1.36277	-0.107628	-0.496242	-0.396933	-1.39851	2.76095	0	0	0	1.30432	2.21355	0	0	1.25276	1.07992	0	0	2.45515	3.33333	25.4	42.2	19	12.14	0.901333	0.382333	0.667	0.539333	0.248	0.915	23	5.6	3	99	49.83	139.715
A	G1	G1	G1	G1	1	28	G1	-0.32984	0.463031	0.193966	0.104419	0.757878	0.930865	-0.00911324	1.78796	-0.929119	-0.144215	-0.707391	0.254781	5.24936	4.67127	3.63978	3.81036	6.01893	3.41133	3.56992	4.43313	6.66784	3.74689	2.10684	5.32585	2.22612	118.958	28.4	49.7	17	17.32	1.182	0.607	0.729	0.641667	0.0996667	0.828667	18	4.75	5	85	42.16	92.5356
A	G1	G1	G1	G1	1	29	G1	0.0822173	0.560421	0.472383	0.148047	-0.945586	0.64401	-0.322349	0.985349	-1.1859	-0.808786	0.673109	-0.186396	5.64339	4.55531	4.0008	2.6881	5.0542	2.94249	2.76095	3.62878	5.58071	4.62546	2.0449	4.76628	1.97887	117.716	31.5	55.2	18	15.11	1.09533	0.669	0.671333	0.571	0.0806667	0.752	28	6.71429	7	160	41.7	111.225
A	G1	G1	G1	G1	1	31	G1	-0.0721755	1.07014	1.06743	1.30945	-0.367204	-0.452066	-0.995899	0.841694	-0.44505	-0.133246	0.154825	-0.921805	4.60468	3.88093	3.14776	0.857824	5.96221	2.41459	4.02645	3.09048	3.5557	3.85643	3.33792	5.34922	1.91729	168.642	21.4	44.2	18	14.23	1.125	0.579667	0.734667	0.52	0.07	0.695333	35	0.384615	6	97	42.92	291.51
A	G1	G1	G1	G1	1	32	G1	1.55831	1.81518	0.00310281	-2.28326	-1.03597	-0.947811	-0.838597	0.941638	-1.90322	-0.335491	0.364478	1.21685	6.03852	2.76484	1.73895	3.37662	6.88428	3.56098	0.831298	2.91275	6.89541	4.45075	0	5.23071	0	301.42	33	47.3	17	14.75	1.15933	0.572667	0.730667	0.548	0.046	0.776667	33	6.61538	7	158	30.75	75.6695
A	G1	G1	G1	G1	1	33	G1	-1.64413	-0.0365801	-0.714108	-0.818881	0.333405	-2.42718	1.36977	1.34096	0.269636	-0.562734	0.679785	-2.06219	2.94574	0	1.45199	0	2.27251	0	0	0	1.24391	0.622831	0.831298	2.21355	1.34534	1.41975	16.4	59.6	20	15.8333	1.14167	0.673	0.710333	0.566333	0.222	0.932333	42	4.77778	5	118	72.38	33.7322
A	G1	G1	G1	G1	1	34	G1	0.147368	-0.191148	2.40114	1.76728	-0.246331	-0.846892	-0.625666	0.817051	1.02731	-0.719552	0.383721	-2.09269	4.79292	3.15995	3.56601	0	4.28588	2.57663	3.44734	1.43376	2.12359	2.43507	4.24591	5.13433	2.05484	8.54167	18.1	54.3	21	14.4	1.05533	0.521667	0.730667	0.661667	0.068	0.707333	31	9.5	4	94	73.71	139.487
A	G1	G1	G1	G1	1	36	G1	-0.117988	0.314492	0.215802	-0.572053	-0.538282	1.06084	0.0865451	0.555571	-0.262136	-0.873123	-0.212159	-1.29548	5.09298	4.52901	2.69594	1.58697	3.1481	2.03688	1.41707	3.42272	4.39702	1.46634	1.71979	5.54978	2.62808	36.4583	23.1	47.1	19	16.2367	1.11133	0.572333	0.609	0.538333	0.133333	0.742333	25	3.5	5	93	30.38	43.0769
B	G1	G1	G1	G1	2	1	G1	-0.0118407	0.427957	2.82102	1.30425	1.46675	-0.54792	1.27845	-0.660014	-0.477712	1.40243	-1.65035	1.00527	5.53802	3.41851	4.22741	3.01771	7.02035	3.27625	4.67387	2.93689	7.47629	4.88244	4.08984	5.23804	2.37601	372.619	21.4	35.2	17	14.54	1.06433	0.443	0.577333	0.510333	0.244333	0.821667	10	3	3	46.7	21.12	191.225
B	G1	G1	G1	G1	2	10	G1	0.00196846	1.13628	0.808298	0.914227	3.05293	-0.128509	1.48163	1.42274	-0.302632	0.942148	-0.417449	0.488113	5.38023	3.41981	4.10107	2.73725	6.90235	2.93479	3.53843	3.2271	6.05788	5.1215	3.03884	6.58448	1.98373	294.762	29.8	48.8	19	16.34	1.184	0.575667	0.769667	0.603333	0.192	0.961667	27	7.08333	5	68	39.96	217.208
B	G1	G1	G1	G1	2	11	G1	1.09425	0.0945996	0.716247	1.66495	0.699546	0.363068	1.02323	-0.327797	-0.561362	-0.906292	1.35476	-0.366415	6.35067	4.24889	4.25581	1.34735	6.9339	4.16839	5.61485	5.38009	4.39015	4.66801	2.99016	5.80902	3.26608	237.569	29.8	48.1	18	15.26	1.07567	0.494667	0.652333	0.527667	0.172667	0.825	54	7.46154	9	116	24.08	84.1026
B	G1	G1	G1	G1	2	12	G1	0.0276898	0.88108	0.179467	1.66565	0.0172159	-0.110958	-0.470533	-1.73818	0.345049	-0.624529	-2.27479	-1.27315	5.26799	3.10719	4.37986	1.18905	4.06639	2.40349	4.31848	3.76778	2.60497	2.72113	3.34011	5.4029	2.51431	33.8889	15	28.9	20	11.4133	0.848	0.450667	0.560333	0.466333	0.0906667	0.651	5	2.09091	1	0	5.72	20.5128
B	G1	G1	G1	G1	2	13	G1	-1.02385	-0.612989	-0.0480085	-0.201137	-0.66961	1.18226	-0.814888	0.163697	1.18068	0.344	-0.102818	0.210988	6.28818	3.9407	3.14075	4.14426	4.46079	1.59724	2.89987	3.78028	6.83311	2.96183	2.06929	5.30205	3.31657	80.9596	12.4	52.4	22	14.7467	1.03433	0.543	0.711	0.53	0.0733333	0.699	33	5.44444	3	70	60.75	175.499
B	G1	G1	G1	G1	2	14	G1	-1.0203	-0.198077	2.19769	0.895361	0.641293	0.0464385	0.399323	1.14677	0.244763	0.225996	0.0515145	0.964502	5.29602	3.49693	4.33073	4.54462	6.63873	2.68652	4.78483	3.1209	7.26642	4.14885	2.77692	5.4514	2.97255	248.75	18.4	46.8	20	16.65	1.181	0.578	0.695333	0.598333	0.134	0.829333	29	6.54545	6	96	62.64	241.368
B	G1	G1	G1	G1	2	15	G1	-0.882459	-1.13532	1.0253	-1.95388	-0.127102	-0.767954	-1.52145	-1.05119	-0.966192	-0.60235	0.60524	-0.016167	4.17268	3.2716	0	1.80014	4.99496	1.76618	0	2.35569	4.37302	3.10291	1.44275	2.37936	2.72076	78.1313	30.5	52.7	18	12.7667	0.935333	0.506333	0.604333	0.463667	0.0543333	0.55	42	5.53846	6	121	24.225	250.712
B	G1	G1	G1	G1	2	16	G1	-0.113999	0.067372	0.147622	0.0667476	-0.129474	-0.204534	-1.08545	0.181894	-0.0603302	-1.33059	-1.52706	-0.667502	4.63419	2.65773	3.09608	1.9116	4.62061	2.52239	2.83158	3.40443	4.80777	2.86774	2.21102	4.61992	2.45911	47.7778	25.2	31	21	15.2067	1.04733	0.565	0.581667	0.509333	0.07	0.651667	9	4.1	4	48	25.48	214.473
B	G1	G1	G1	G1	2	17	G1	0.748234	0.105377	0.195632	0.615761	0.748897	-0.219247	1.08512	1.57769	1.36163	-0.984741	0.890616	0.810611	5.38693	4.18684	3.36815	3.21442	6.88882	4.28503	3.37027	3.23407	5.49321	5.16803	3.54507	6.33816	2.99943	534.753	8.9	50.8	19	18.1067	1.231	0.606333	0.702333	0.650667	0.181	0.883333	51	6.33333	6	105	73.72	216.068
B	G1	G1	G1	G1	2	19	G1	-0.824518	0.809082	0.20858	-1.27505	0.215764	-0.600451	0.581599	-0.0168056	-0.761577	-0.570961	1.20797	1.41959	4.78347	2.91944	1.53514	3.72406	6.90189	2.09171	0.933427	2.30997	6.52084	4.15055	1.59951	5.55692	3.02972	203.272	35.2	55.9	18	14.1167	1.133	0.485	0.733	0.584667	0.097	0.83	41	8	7	160	33.6	6.60969
B	G1	G1	G1	G1	2	20	G1	-2.37755	0.952497	2.0522	-1.08871	0.0775086	-1.69034	-0.946962	-0.711933	-0.785141	-1.21006	2.11181	0.369664	3.39749	1.28283	1.49549	2.5557	4.3688	0	1.72551	1.02779	5.83439	2.26957	1.15672	3.58233	2.23816	26.6667	29.2	51.2	18	11.1433	1.055	0.463333	0.688333	0.579	0.0543333	0.634	54	8.53846	11	181	47.005	80.9117
B	G1	G1	G1	G1	2	21	G1	-0.183974	0.450106	-0.450518	0.160216	0.858616	-1.12528	-1.12764	-0.452833	-0.412005	-1.08456	-1.08537	1.08038	4.81512	3.25005	2.67702	2.76824	6.70824	3.20602	4.12557	2.30536	7.00031	4.52826	2.3527	5.19157	2.22612	233.472	25.6	39.4	17	13.9867	0.955	0.455	0.685667	0.556667	0.027	0.666667	17	5	3	81	25.92	129.003
B	G1	G1	G1	G1	2	22	G1	-0.536356	-0.616586	-0.649356	1.99898	0.635364	-0.655344	-0.179709	0.410949	0.540441	-0.81993	-0.169111	0.350127	4.67439	2.65481	3.55535	2.34607	7.35582	2.64696	5.68282	4.51025	5.40518	5.32084	4.32707	5.27015	1.6946	210.889	15.3	54	21	15.63	1.07333	0.561667	0.685	0.582333	0.0736667	0.758667	29	5	4	99	51.52	139.715
B	G1	G1	G1	G1	2	23	G1	-1.55271	-0.800681	-0.289027	-1.96488	2.70235	-2.95566	-0.500215	-0.826469	-1.04289	-0.458332	-0.463739	-1.48731	3.6984	0	0	0	2.17923	0	0	0	2.72519	0	0	0	1.88031	1.85185	28.4	44	18	13.9	0.957667	0.429667	0.647	0.461333	0.123667	0.69	20	4.07692	7	94	25.22	76.1254
B	G1	G1	G1	G1	2	24	G1	-1.89558	1.01185	-0.434461	-0.194277	-1.29207	1.87744	0.26266	-1.48126	-0.733184	-0.752342	-0.356272	-0.828398	5.205	4.94333	2.36582	2.3394	2.92897	0	2.07247	4.97405	5.30227	1.49789	2.28436	4.59638	2.76824	17.5	24.2	43.2	16	13.0067	0.919	0.398	0.565	0.442333	0.158	0.723	18	5.13333	5	93	34.5	52.1937
B	G1	G1	G1	G1	2	25	G1	-0.468211	-0.10253	1.2792	0.66607	-1.09041	-1.20107	-0.188753	-0.258678	-2.70396	-0.367885	0.964436	-1.03404	4.89998	1.84436	2.51306	0.831298	4.94283	2.34607	2.75508	2.00622	4.31971	2.34163	2.72822	4.15322	1.56784	35.1389	42.3	59.4	16	13.2267	0.988667	0.494	0.713333	0.448	0.083	0.796333	19	8.93333	8	213	30.8	126.04
B	G1	G1	G1	G1	2	26	G1	-1.73164	-0.199497	-0.73668	0.205637	-0.444688	1.70216	-0.806674	-0.0867345	-0.851716	-0.0456959	0.239948	-0.682115	4.35632	6.04778	3.24046	3.17299	3.21239	1.94735	2.51476	3.74867	5.52324	1.93284	3.24243	4.39507	1.88799	12.4747	35.9	52.8	18	13.4	1.036	0.440667	0.683667	0.618	0.0296667	0.662667	27	8.76923	5	121	52.65	149.06
B	G1	G1	G1	G1	2	27	G1	-0.874092	-0.499223	-0.303669	1.57003	-0.948414	1.15179	-0.149993	0.912446	-0.284748	-0.218018	0.720128	-0.615829	5.927	3.58545	4.93936	2.44717	5.7886	1.54342	3.31772	4.45596	5.92217	3.40212	3.85839	5.58636	2.2186	67.8472	24.3	65.1	19	15.9233	1.18167	0.552667	0.691	0.596667	0.122	0.669	35	6.75	5	135	61.12	95.4986
B	G1	G1	G1	G1	2	29	G1	0.243565	-1.21425	0.269023	1.79517	1.75325	-0.754056	-0.39617	0.134044	-0.642291	-0.70084	-1.06167	-0.153507	5.51693	2.97136	4.02865	1.46634	6.69415	3.40674	3.84462	2.91275	3.95869	5.00866	4.39559	5.94862	2.34607	227.5	27.7	46.3	16	14.6	1.04767	0.467	0.709333	0.595	0.0606667	0.706667	9	6.26667	3	90	40.96	62.6781
B	G1	G1	G1	G1	2	3	G1	-0.0798097	-0.65106	-0.744812	-0.405806	-0.206232	0.842011	-0.41822	-0.179185	-1.80729	0.594648	-1.19594	0.687685	5.31781	4.64531	2.82572	4.28697	6.20513	2.97812	3.54532	5.55597	6.96375	3.33447	2.18122	5.0645	0	157.143	26.8	39.4	17	14.2833	1.04033	0.460333	0.709333	0.490333	0.119	0.731667	14	2.78571	5	89	14.76	195.1
B	G1	G1	G1	G1	2	30	G1	0.0935672	-0.536567	0.40826	0.0347791	-0.511066	0.374637	0.0198298	0.756015	-1.02439	-1.05214	0.0118866	0.450938	5.72399	4.18778	4.22005	4.03958	4.98149	2.90939	2.97136	2.96502	7.27583	4.4457	2.34607	5.36147	1.90817	135.679	20.4	45.8	16	17.24	1.06367	0.55	0.691	0.523	0.122	0.813	34	6.26667	6	120	39	108.718
B	G1	G1	G1	G1	2	31	G1	-0.267608	-0.124189	-0.19505	-0.706309	-1.03624	1.43098	-0.536192	0.964804	-0.731374	-1.23644	1.13115	1.27939	5.81177	5.53378	3.08485	5.01482	6.09602	2.55349	1.82216	5.41286	7.55661	4.57267	2.76872	5.50206	2.19996	330.062	28.2	48.2	17	16.0833	1.16733	0.532667	0.745667	0.63	0.043	0.784667	60	8.57143	7	132	43.68	29.6296
B	G1	G1	G1	G1	2	33	G1	-0.751025	-0.705911	-0.670616	0.0115142	0.642124	0.58536	-0.268743	0.885408	-0.78028	0.706052	0.956184	0.809219	5.49871	4.29932	3.09415	4.06647	5.69411	2.26069	3.07063	4.21459	6.36144	4.7972	2.00287	5.84136	1.79886	324.017	27.7	60.2	18	15.98	1.14867	0.544	0.763	0.534333	0.062	0.825	52	6.92308	6	130	52.14	105.527
B	G1	G1	G1	G1	2	34	G1	-0.215686	-0.385448	-2.02421	2.25511	0.477524	-0.458381	-0.420553	-1.43481	-0.494172	0.0412254	0.567008	-0.302082	5.48344	2.86611	5.01142	1.99332	6.71164	1.75289	5.08343	3.11075	5.43617	3.2939	4.31119	5.93211	0	207.451	28	57.4	19	13.03	0.870667	0.402833	0.641333	0.457167	0.08	0.668333	43	6.91667	4	118	40.92	190.541
B	G1	G1	G1	G1	2	4	G1	0.218886	0.759111	1.67129	0.0769312	-0.485602	0.725758	0.624651	0.630234	-1.42849	0.594666	-1.42957	-0.514541	5.75045	3.52391	3.32023	1.96166	5.06488	2.8834	2.36582	5.43275	4.48222	3.72368	1.9116	5.40412	2.23359	84.8611	24.7	39.1	16	16.3467	1.12833	0.498	0.656333	0.549	0.152333	0.808667	6	4.26667	2	93	29.835	63.8177
B	G1	G1	G1	G1	2	5	G1	1.41107	3.16388	1.78095	0.0591394	2.0378	0.170844	0.659918	-1.41947	-1.75146	0.0396583	1.69793	-0.782008	6.99417	3.9791	3.7763	1.54835	5.50809	3.20695	2.36365	3.35315	4.76523	3.22675	2.34607	4.43697	2.01243	100.864	33.3	48.1	16	13.32	0.913667	0.405667	0.582667	0.479333	0.165	0.747667	31	6.2	14	180.2	21.07	36.9231
B	G1	G1	G1	G1	2	6	G1	-0.365282	1.25323	0.340215	1.04963	2.76484	0.335462	0.574704	-0.642108	-1.2572	1.06962	-0.837988	-0.0944336	5.58974	4.27975	4.02535	2.48491	6.04395	2.34607	3.48636	4.51208	5.33218	3.48636	2.89037	5.40418	2.17222	231.778	28.8	37.2	17	14.2	1	0.425	0.674	0.442333	0.149	0.823	16	3.78571	4	126	15.96	110.541
B	G1	G1	G1	G1	2	7	G1	-0.0319489	-0.40028	1.46927	1.53589	2.20307	0.377206	-0.429743	-0.167474	0.232888	1.59691	0.558608	0.591232	6.27842	3.64963	4.72619	3.06139	6.50486	3.02545	4.75325	4.50561	7.24216	4.57422	4.04012	6.14546	2.39065	341.865	16.2	46.6	19	15.1667	1.06267	0.512333	0.636	0.516	0.0826667	0.718667	52	6.41667	6	94	46.5	224.046
B	G1	G1	G1	G1	2	8	G1	0.0675802	0.87241	0.639643	-0.907569	0.790773	0.556612	-0.323669	-0.0304402	-1.13876	1.31326	-0.501509	0.453758	5.42103	4.15366	2.33537	3.12822	6.06662	2.90872	1.78246	4.05468	6.64934	3.10608	1.98483	5.41955	1.88031	168.889	29.7	46.2	18	15.1967	1.09267	0.505667	0.619333	0.517	0.107667	0.727	25	4.69231	6	83.4	18.45	86.6097
B	G1	G1	G1	G1	2	9	G1	-0.400972	-0.498505	0.12255	0.890384	1.63073	0.581646	0.0109405	-0.820527	0.518005	0.45352	-2.54347	1.97095	5.60621	3.74616	3.8898	4.42226	6.943	3.46728	4.49237	5.57206	8.2263	4.78759	4.60776	6.23298	2.61857	536.79	14.4	25.4	20	14.1533	0.945333	0.551	0.583333	0.573667	0.111667	0.695	3	3.63636	1	28	25.41	54.7009
A	L	H	B	LHB	3	1	G10	-0.44157	0.804773	0.649371	-0.0885503	2.1025	-0.76904	0.406913	0.783425	-0.93219	0.701138	-0.836497	1.11542	5.27657	2.97223	2.37936	3.3941	6.00249	2.23359	3.69492	2.71409	6.60164	5.40136	2.34607	5.32665	2.08196	223.03	30.7	41.2	18	15.9667	1.12167	0.574333	0.719667	0.582333	0.126333	0.846	15	4.84615	7	78.3	28.05	67.9202
A	L	H	B	LHB	3	2	G10	-0.615221	1.92482	0.154817	0.584536	-0.333022	0.517102	-0.439386	-0.676132	-0.298225	-0.461965	-1.74774	0.00174023	5.33057	4.08317	3.21442	2.64302	4.52199	1.74436	3.55746	4.21322	5.21574	3.80419	2.94736	5.83946	2.30997	105.833	21.2	31.1	19	11.91	1.02267	0.439	0.695333	0.521	0.105667	0.661	6	4.06667	3	41.5	8.68	118.063
A	L	H	B	LHB	3	4	G10	-0.102771	1.39701	-0.753706	0.35156	2.12665	0.0840532	-0.643536	0.471087	-0.0338064	-1.58828	-1.27661	-0.336977	4.93886	4.3362	2.60782	2.60782	4.95024	2.06369	3.98227	3.42272	5.11324	3.07063	2.66259	5.86729	2.33268	58.125	27.9	33	22	14.49	1.073	0.544667	0.749333	0.533	0.087	0.717667	6	9.08333	7	63.5	15.91	107.578
A	L	H	B	LHB	3	5	G10	-0.0743712	1.90649	0.210473	0.279543	0.20302	0.0437961	1.40126	-0.358883	-0.337711	1.03088	0.208465	0.232164	5.14141	3.86781	3.58114	2.34197	5.68311	3.35365	3.41168	3.61851	6.05484	3.76734	2.30429	5.23307	1.76286	142.436	25.7	40.1	18	13.4733	1.04933	0.486667	0.670333	0.582333	0.188333	0.858667	37	4.07692	6	74	45.825	150.655
A	L	H	B	LHB	3	6	G10	-0.114364	-0.391321	1.18778	-0.272835	-0.958176	-0.117404	-0.142265	0.119336	-0.0706454	0.0904654	-1.24486	1.4065	5.23071	3.19565	3.39594	4.0714	5.69473	3.46487	2.6975	3.59757	7.91015	4.60776	2.76678	5.67507	2.0898	307.731	19.2	38.2	20	14.6767	1.021	0.481667	0.722667	0.6	0.085	0.807667	21	8.4	3	41.6	27.36	202.165
A	L	H	B	LHB	3	7	G10	1.49179	-1.10049	-1.3641	0.733614	-0.130215	-0.299761	2.2572	-1.34015	-1.57261	-0.23776	-1.65846	1.31348	6.08475	4.76597	4.19134	3.06027	7.35351	4.71949	4.04694	4.1795	6.59213	5.82567	2.75154	6.03575	0	550.333	31.4	42.1	17	13.3867	0.931667	0.408667	0.656667	0.399333	0.283667	0.940333	2	3.69231	1	98.7	31.62	123.305
A	L	H	B	LHB	3	8	G10	0.825728	-0.879023	-1.79746	0.439805	-0.668728	0.288999	-0.386719	-1.83903	-0.602139	0.721708	0.19332	-0.357125	6.3015	4.76597	3.70677	3.11352	5.0876	3.52962	3.1209	1.97716	5.52235	3.39002	3.32023	4.96129	0	39	30.7	53.2	21	12.5333	0.867333	0.394333	0.588	0.387	0.0943333	0.682333	32	8.08333	4	111.8	39.3	178.006
A	L	H	B	LHB	3	9	G10	0.555835	-1.02524	2.70928	-0.855938	-1.24265	1.11158	1.45551	0.0547437	-1.72887	0.353866	-1.78402	0.26751	6.1479	3.84363	3.21163	3.24194	4.22582	2.49412	0	4.58723	7.55955	4.78017	3.52186	5.48537	0	15.8333	28.3	41.5	17	13.24	1.138	0.514	0.63	0.510667	0.255	0.885	7	10.7273	3	34.5	18.72	62.4501
A	L	H	B	LHB	3	11	G10	2.12039	-0.225797	0.137953	-0.183267	0.192229	0.208419	-1.52234	-1.44188	-1.29387	0.0835991	-1.19612	-1.77855	6.28672	3.9883	3.83466	0	2.93267	3.50878	1.64223	4.51593	3.51431	2.68178	2.45515	4.27435	0	3.24074	18.8	21	16	13.4433	0.913667	0.41	0.546	0.387667	0.0616667	0.558333	21	5.33333	6	58.6	23.69	30.7692
A	L	H	B	LHB	3	13	G10	0.197187	-0.036149	-0.235222	0.462568	0.625255	-0.906649	0.106958	0.88557	-0.531876	-0.477609	0.332613	1.9952	5.44276	2.31911	3.85419	4.84068	7.18801	3.33022	4.61826	3.63926	7.99969	5.71027	2.90046	6.04837	1.77172	472.341	29	45.2	19	17.1833	1.209	0.504	0.727333	0.602	0.083	0.810333	43	2.41667	6	122	37.985	142.222
A	L	H	B	LHB	3	14	G10	0.321882	0.46202	0.17723	0.776615	-0.0872436	-0.356955	0.102696	1.93869	-0.26702	-1.41714	-1.52029	1.27459	5.88184	3.01469	3.47686	3.89985	6.72122	4.11087	3.99514	4.00868	7.90026	5.28502	4.04392	5.23992	3.06489	407.593	27	39.4	18	17.7	1.30367	0.536	0.764	0.661667	0.0953333	0.859333	14	4.36364	3	48	38.22	50.1425
A	L	H	B	LHB	3	15	G10	1.6957	-0.704079	-0.796769	-0.151433	1.6654	-0.46951	0.271459	0.911726	0.320618	-1.54994	0.946008	0.208332	5.76329	3.21442	4.16408	2.74277	6.1295	3.61276	2.84471	2.97282	6.66989	4.76166	2.62615	5.48728	0	188.974	19.5	51.3	21	15.93	1.16133	0.624667	0.645	0.616333	0.138333	0.783333	50	2.92308	7	137	47.275	191.225
A	L	H	B	LHB	3	16	G10	-0.456339	-0.947498	-0.252247	1.19687	-0.79144	-0.469341	0.220108	0.406817	-0.884784	-1.04037	-1.27423	0.876634	4.85636	2.76795	3.49763	3.07919	6.17787	3.2581	4.5789	3.95905	7.20961	4.96569	3.68144	5.57945	2.36365	253.852	31.3	42.7	18	15.9567	1.183	0.473333	0.680667	0.536333	0.113667	0.794333	11	9.58333	3	74	34.155	38.7464
A	L	H	B	LHB	3	17	G10	-1.7843	2.53197	0.102416	0.246612	1.70458	-0.785281	-0.835487	-0.635587	-0.0119981	-0.298353	1.47937	1.47006	4.71982	2.43426	2.11581	3.19185	6.70994	0	3.64245	2.73485	7.22804	5.1774	3.15147	5.62922	1.90266	306.185	28.1	48.1	19	13.81	1.00933	0.495333	0.651667	0.531	0.0566667	0.640333	54	9	9	139	47.57	63.3618
A	L	H	B	LHB	3	18	G10	-0.182907	-0.600747	-0.312356	1.56748	-0.813638	0.131947	-0.34395	1.0215	-0.132298	-0.405992	1.66499	0.533526	4.82792	3.76063	4.76048	3.21442	5.97375	3.82998	4.49376	4.16695	6.38599	5.21406	4.06427	6.01558	2.02065	366.42	28.3	51.1	20	15.64	1.17833	0.605667	0.784	0.585667	0.116667	0.676	59	6.42857	8	137	66.42	159.316
A	L	H	B	LHB	3	19	G10	-0.18651	-0.567924	0.687889	0.955105	-0.521652	-1.2881	-1.04997	0.139236	-0.58742	-0.578512	-0.202568	-0.200492	4.75228	2.28114	4.10673	1.55548	6.41807	2.46878	3.88416	2.05645	4.3106	4.25983	2.26029	4.81685	2.08824	140	23	41.2	19	13.4067	1.06933	0.607333	0.66	0.518667	0.046	0.664	25	4.69231	6	107	36.21	173.447
A	L	H	B	LHB	3	21	G10	0.538021	2.44032	-0.933502	0.537868	0.273222	-1.00347	-1.01877	1.26155	0.0941856	-1.82717	-1.31873	-0.00181753	4.77608	0.208218	3.8787	2.38092	5.7713	3.54417	2.77259	4.74356	5.55918	4.89963	2.51306	5.05666	2.34607	181.898	21.7	40.4	20	16.5633	1.15267	0.560667	0.729333	0.579333	0.120667	0.608667	20	2.57143	3	43	23.1	111.453
A	L	H	B	LHB	3	23	G10	0.731651	-0.529067	0.503536	-0.21011	1.35048	0.521114	-0.300122	-0.554058	0.0361305	-1.77615	-1.81667	0.195938	5.82502	3.96398	3.54257	2.51231	4.2658	3.5132	2.10684	4.71651	6.4708	4.66971	2.85263	5.13056	3.25381	144.667	17.2	19	18	14.0167	1.01133	0.511	0.619667	0.476	0.112667	0.732333	13	6	4	41	21.5	30.9972
A	L	H	B	LHB	3	24	G10	0.612722	-0.934808	1.99506	0.360164	0.635186	-1.23983	-0.867007	-1.06476	-0.582393	-0.200452	1.06622	2.6481	7.12031	0	4.21459	5.32416	7.24638	3.82258	4.01913	4.19281	8.72412	4.90291	3.66854	5.71332	2.51118	816.597	33.1	47.8	19	13.0067	0.997333	0.471333	0.657	0.518667	0.0696667	0.587333	49	7.54545	7	135	46.8	181.652
A	L	H	B	LHB	3	25	G10	0.611475	-0.0415356	-0.155537	0.186041	-0.189552	-0.190095	-0.531005	0.192969	2.54636	-1.79251	-0.870246	0.117675	5.28095	3.73767	2.99016	2.8462	5.4704	3.22773	3.00127	4.19134	5.67332	4.22114	2.83321	4.8529	3.14988	138.778	6.8	32	28	16.2367	1.152	0.478	0.669333	0.535667	0.0696667	0.713667	17	8.41667	3	24	38.61	116.239
A	L	H	B	LHB	3	26	G10	-1.48125	-0.0535627	0.170384	0.278612	2.26497	0.490243	-0.63403	0.370573	-0.703816	-0.940069	1.12314	-0.499408	5.0468	3.27924	2.97001	2.67906	4.22161	0	2.46756	3.79174	4.91149	3.15531	3.1853	4.6529	2.6288	82.7778	29.1	41.3	17	14.9067	1.095	0.562	0.685667	0.54	0.0696667	0.708	45	8.78571	10	151	37.485	190.085
A	L	H	B	LHB	3	27	G10	-0.860928	1.39428	-0.144435	-0.129857	0.330239	0.839819	-0.955074	1.32771	-1.02248	-0.411279	0.00641304	0.542493	5.12496	3.07063	3.87582	4.46718	4.90856	2.95317	2.48953	4.46143	8.19054	4.50043	2.11357	5.11566	2.29141	36.1111	34.6	51.1	18	16.0667	1.17833	0.567667	0.753333	0.535667	0.104	0.649333	26	6.30769	6	111	54.25	134.929
A	L	H	B	LHB	3	28	G10	-1.94047	-0.305188	-0.111747	-1.0034	0.055264	0.950774	-1.46194	0.50749	-0.743226	-1.35969	-2.44977	-0.314766	3.17042	4.2452	1.89235	2.95978	1.6946	0.689171	1.95044	5.42806	4.95745	3.04074	1.54553	4.37964	1.99459	22.3413	20.4	21.1	17	14.9433	1.06167	0.554667	0.646333	0.584	0.0193333	0.663	9	5.64286	2	26.7	10.23	9.80057
A	L	H	B	LHB	3	29	G10	-0.328426	1.37052	-1.47927	0.865778	-0.867193	0.880789	-1.03221	1.69933	-1.19348	-0.974239	-1.07611	-0.911517	6.21355	4.35243	4.33438	2.24101	4.356	0	2.52795	4.41482	5.56425	3.70848	3.59121	4.58227	0	121.875	26.2	41.4	18	15.7667	1.197	0.592333	0.775	0.557333	0.0676667	0.707333	20	7.5	4	76	28	68.3761
A	L	H	B	LHB	3	30	G10	-0.971862	1.28655	1.20746	0.284052	-0.561299	0.0713197	1.61338	-0.34996	-0.240767	-0.692793	0.516413	1.05013	5.02542	3.41387	3.88093	3.9294	5.9023	2.0288	3.66419	3.82998	6.9179	4.19711	2.47871	5.07216	2.36365	229.321	33.1	43.1	20	13.63	1.074	0.431667	0.668667	0.662	0.200667	0.869333	37	6.33333	6	105	28.6	217.892
A	L	H	B	LHB	3	31	G10	-1.9767	-0.529549	-0.289776	-1.82426	0.485413	-2.61973	-0.958711	1.54194	-0.133907	-0.53866	0.673571	-2.08545	2.97719	0	0	0	0.705886	0	0	0	2.01433	0	0	0	2.09113	0.384615	21.7	58.1	19	16.5033	1.18267	0.618667	0.694333	0.582	0.0563333	0.734	50	6.69231	5	105	65.16	105.755
A	L	H	B	LHB	3	32	G10	0.607151	0.998139	-0.887904	0.447418	0.647343	-1.34308	0.8018	1.04909	-1.71898	-1.04808	0.725963	0.871441	5.36312	1.93794	3.08089	1.89712	6.62753	3.08851	4.09619	3.44999	7.81678	5.73639	2.85902	5.32734	0	271.944	35.8	47.1	17	15.5833	1.21	0.540333	0.760333	0.619333	0.141	0.901333	43	5	8	170	27.37	24.6154
A	L	H	B	LHB	3	33	G10	-0.736276	0.01034	-0.480966	-0.7463	1.04801	0.12846	-0.920286	0.298672	-0.933701	-0.572495	-0.583632	0.708387	4.83468	4.00162	2.45153	3.60021	4.29143	1.79176	2.19498	3.26391	7.07919	4.21011	2.10684	4.94768	1.4063	196.616	28.1	42.2	18	14.6667	1.10267	0.559333	0.670667	0.511	0.0433333	0.700667	21	3.57143	5	120	34.715	5.69801
A	L	H	B	LHB	3	34	G10	-1.46305	0.409463	-0.572734	-0.0154658	1.9113	3.38723	3.84628	-1.89186	-0.496457	-0.583979	0.975187	-1.36011	5.74202	5.19542	3.36442	1.92181	2.80672	0	0	6.65397	4.42318	2.0898	3.19754	5.76362	3.36442	28.6111	43.2	55	17	12.9067	0.946	0.447333	0.472333	0.461667	0.435667	0.908	35	4.6	5	141	26.75	132.422
A	L	H	B	LHB	3	36	G10	-0.452973	0.860449	-0.16309	-0.266577	0.402591	0.396693	-0.71191	1.35065	-0.544256	-0.88678	1.06885	1.50067	4.89957	5.45264	3.17087	5.24217	6.2411	3.04211	3.54198	2.46878	8.0107	5.44765	2.18367	5.98027	2.34607	312.424	26.3	57.7	17	17.3367	1.21333	0.59	0.728667	0.555	0.0823333	0.675	49	2.64286	6	158	49	138.575
B	L	H	B	LHB	4	1	G10	0.604271	-0.301931	1.66968	0.796246	0.125799	0.509056	-1.40543	-0.908393	-1.4783	-0.069598	-0.22852	-0.0798769	5.47379	5.00989	3.93455	2.10684	6.40344	3.57965	3.95604	5.00525	3.99258	4.36839	2.68178	5.92885	2.41044	260.556	25.1	37.2	16	13.3567	0.956333	0.523667	0.608	0.415667	0.0446667	0.601333	25	3.33333	8	96	17.675	95.2707
B	L	H	B	LHB	4	2	G10	-1.1032	-0.997595	0.749151	2.86869	-1.05755	0.303119	0.391409	0.368401	-1.62593	-0.0845697	-0.0352273	-1.08062	4.60545	3.32773	5.84242	1.58697	0.927341	2.30536	6.10513	5.37431	4.07965	5.14774	3.71864	4.64158	1.57266	368.056	24	46	17	14.9733	1.06967	0.570333	0.677167	0.483667	0.137667	0.814833	27	5.1	7	121	37.7	62.6781
B	L	H	B	LHB	4	3	G10	-0.827181	1.1037	-0.614798	2.54371	-0.829315	0.0992871	-0.958681	0.0217131	-0.571385	-0.454455	-0.399305	-1.02054	4.63509	3.02673	5.26623	1.79176	2.23359	1.56784	5.77719	3.76421	3.90235	4.62334	3.87004	5.80798	1.72804	237.685	22.4	44.5	18	14.8433	1.03467	0.531	0.607667	0.504333	0.05	0.647	25	3.72727	6	68	22.89	172.764
B	L	H	B	LHB	4	4	G10	0.464331	-0.0603943	-0.888572	-0.54374	-1.29301	-0.552079	-0.999448	-1.12493	-1.23638	-0.20394	-1.17428	-0.409104	4.84561	3.95204	3.3499	1.78012	4.94925	2.80252	1.52847	2.77692	4.14666	3.3596	2.05484	3.3152	0	88.3333	24.2	34.8	18	12.7167	0.876333	0.451	0.643667	0.519667	0.0876667	0.586	16	3.42857	5	56	16.185	63.5897
B	L	H	B	LHB	4	5	G10	0.0781191	-0.474699	-0.466252	1.81835	-1.03098	-0.890673	0.760959	0.684384	-0.658383	-1.80081	1.11122	0.0375997	4.631	2.20059	4.84546	2.78514	3.98015	3.17932	4.43597	2.63761	5.60732	5.64409	4.32004	5.79967	1.4063	268.788	29.4	47.9	18	16.4667	1.12833	0.525	0.697667	0.581333	0.151	0.848667	48	4.66667	8	140.2	49.28	144.046
B	L	H	B	LHB	4	6	G10	-0.00458714	2.97177	-0.301947	0.821287	-1.42996	-0.307975	-1.07144	-1.26104	-0.600091	1.32662	0.785709	0.442454	4.53499	4.61362	2.61938	2.6157	7.10585	2.92186	4.42575	4.44846	4.56855	4.84824	3.62878	4.70268	0	309.848	22.5	40.2	18	12.78	0.905667	0.467	0.649667	0.433667	0.119333	0.577	56	6.41667	6	108.2	36.725	180.741
B	L	H	B	LHB	4	7	G10	0.126924	-0.838993	-0.427494	0.0764267	0.897863	-1.08583	-0.225539	-3.06383	0.973377	-0.185653	-2.38962	0.728564	5.30284	2.86642	2.8123	2.1509	6.39782	3.05766	3.38188	2.3549	5.75134	3.71357	2.62306	4.57395	2.7191	172.778	9.4	26.6	21	9.61667	0.810667	0.392333	0.517333	0.387	0.132333	0.649667	6	5.09091	1	0	10.44	171.396
B	L	H	B	LHB	4	8	G10	0.365606	-1.11609	-0.237389	0.823342	0.107391	-1.16034	0.816861	-0.333845	-0.952085	-0.204696	-1.99778	0.656405	4.54027	3.96281	3.82326	2.30997	7.40884	2.64958	3.8694	2.64958	5.55382	4.90399	3.24375	4.95269	0	349.877	23.1	32.2	19	15.8467	1.024	0.570667	0.599333	0.398333	0.218667	0.818	14	5.07143	2	38.7	19.575	20.9687
B	L	H	B	LHB	4	9	G10	-1.31559	0.227847	0.100892	0.600188	0.989207	-0.52601	0.0736819	-0.795609	1.69614	1.76938	-0.793227	0.0687681	4.18497	3.49013	2.35196	1.64818	5.53475	2.22696	2.89243	3.49576	4.62848	4.32421	2.7841	4.74611	1.90817	150.494	5.4	39.2	24	12.54	0.985333	0.403	0.737667	0.497	0.0986667	0.802333	20	3.38462	3	39	79.6	238.405
B	L	H	B	LHB	4	11	G10	-0.897451	0.433238	-0.354516	1.21509	-0.465112	0.184753	0.210021	-0.263191	0.335361	1.99458	-0.314904	1.00183	5.077	5.09635	3.72216	3.13637	7.40053	2.83677	4.67998	4.03254	6.75085	5.05695	3.5793	4.25697	2.11296	414.798	14.9	48.7	21	15.0967	1.036	0.554333	0.636667	0.515	0.138333	0.775	32	4.90909	4	79	45	138.348
B	L	H	B	LHB	4	12	G10	1.63855	1.31063	-0.496818	0.574692	-0.570439	0.16583	0.563662	0.221374	-0.935612	0.70593	-0.881868	-0.352041	6.2245	4.48166	4.80233	2.08735	5.55536	3.73274	2.54522	2.93267	4.40614	5.43552	2.94109	4.96384	0	310.556	31.2	49.4	20	16.3867	1.056	0.5	0.581667	0.539333	0.172333	0.754	13	3.41667	5	52.2	24.08	220.399
B	L	H	B	LHB	4	13	G10	-1.08866	1.90698	1.23975	0.97876	1.40654	0.106565	-0.875644	0.48739	-0.424417	-0.124128	-0.758025	-0.324948	4.7025	4.52541	3.38627	2.10684	6.22829	1.46634	3.39002	3.61092	3.75081	3.78923	3.08598	5.00767	3.68331	114.667	23.6	30.7	17	15.2633	1.067	0.565333	0.702667	0.504333	0.0473333	0.75	20	3.3125	6	78	30.16	56.0684
B	L	H	B	LHB	4	14	G10	-0.13528	-0.755294	-0.530334	0.913692	-0.459626	0.491761	-1.37257	0.596107	-0.433223	-1.66248	-0.314992	-1.15117	5.11408	4.5461	4.32799	1.14828	5.40786	2.49412	2.90264	4.56652	4.77842	3.14511	2.80252	3.31014	2.53897	104.097	24.3	47.4	19	15.91	1.11533	0.544	0.645	0.536333	0.047	0.604	26	9	5	88	35.75	112.137
B	L	H	B	LHB	4	16	G10	0.719185	-0.529946	0.253612	2.0521	-0.0467306	-1.12143	-1.12001	-1.31651	-0.575704	-0.574008	0.324426	-0.000928657	6.06433	3.29994	5.31293	1.52847	6.67523	3.23376	5.40661	2.59235	4.2617	4.87837	3.127	5.16851	2.60269	366.25	24.2	45.2	19	13.2567	0.898333	0.46	0.643333	0.432	0.0356667	0.607667	33	6.66667	7	109	26.91	149.972
B	L	H	B	LHB	4	17	G10	-0.381005	0.310308	0.487281	-0.271829	2.41191	0.429272	-0.404594	1.68363	0.194512	-0.346798	-0.362624	1.72219	5.46029	3.39002	3.72837	5.267	6.0573	2.95027	2.52573	4.13606	8.93364	4.70853	2.97893	6.31435	3.15226	404.056	26.3	47.1	20	16.6233	1.23467	0.608	0.788	0.631	0.0986667	0.742	34	7.5	5	75	36.6	186.895
B	L	H	B	LHB	4	20	G10	0.934099	-0.501097	0.0527503	0.610652	1.09584	-1.31262	1.68353	-1.31816	-0.242876	-1.49987	-0.391162	-0.156314	5.22608	2.83249	3.01771	1.29591	6.45257	3.44783	4.33721	1.32914	3.98601	4.07166	2.65394	5.56806	2.22028	108.704	29	37.7	18	14.52	0.973	0.484667	0.522667	0.499667	0.267	0.789667	25	8.83333	6	72	18.04	34.8718
B	L	H	B	LHB	4	21	G10	0.560986	-1.09818	-0.611015	1.05074	0.266914	-0.9607	-0.598658	1.37991	-0.138814	-0.665374	-0.503086	-0.712548	5.58308	1.51635	3.18497	1.55228	6.27319	2.53458	3.7013	2.4179	5.12098	3.58814	4.26111	4.47544	1.40009	105.333	23	48.8	20	17.8233	1.17067	0.619333	0.636	0.577	0.0883333	0.724333	29	8.46154	4	89	31	360.57
B	L	H	B	LHB	4	22	G10	0.688976	2.23199	-1.20841	-0.182886	-0.452462	-0.184125	-0.873062	-0.144368	0.0393416	-0.443855	-0.731913	-0.831108	5.64368	3.76249	1.95382	0.959776	5.95613	2.79321	1.41369	2.90872	3.90197	3.29994	2.57769	4.46207	2.29701	131.556	20.6	43	19	15.19	1.037	0.493333	0.615333	0.429	0.0746667	0.69	23	4.46154	4	51	42.24	83.1909
B	L	H	B	LHB	4	24	G10	-0.260925	-1.25779	0.0713768	1.5495	-0.267091	-0.852094	-0.62527	-0.449629	-1.6429	0.0060129	-0.627136	0.077828	5.15217	2.98666	4.58653	1.6287	6.7513	3.1947	4.53722	3.70848	5.24094	4.78599	2.68652	3.96266	2.03688	313.75	26.2	50.2	15	14.9167	1.00067	0.534333	0.612333	0.403	0.092	0.704333	21	2.23529	5	81.4	35.7	10.9402
B	L	H	B	LHB	4	25	G10	-0.473015	-0.582235	-0.540205	0.0906029	-0.260593	0.210587	0.201678	-0.539369	-0.0466181	-0.599454	1.2066	0.938717	4.69163	4.74044	3.53612	4.19652	6.92009	2.05645	3.45813	2.75347	6.51724	4.5463	2.40248	6.07486	1.62746	212.222	15.3	42.2	18	15.7633	1.128	0.511	0.579667	0.411667	0.155667	0.735333	59	4.73333	8	125	50.74	93.4473
B	L	H	B	LHB	4	26	G10	0.322499	-0.402615	0.429504	1.44331	-0.421002	-0.218718	0.194798	0.635824	-0.20048	-1.26195	0.969123	-0.595975	5.23043	3.07431	2.86718	1.89235	7.30507	2.66259	4.16531	5.34355	1.01016	4.47896	3.86257	5.58021	1.91599	266.19	25	50.4	19	16.7967	1.12967	0.566	0.657667	0.586667	0.0996667	0.757333	41	6.38462	8	109	60.03	21.8803
B	L	H	B	LHB	4	27	G10	-0.646608	-0.881429	-1.32415	0.176234	-0.0663247	-2.23278	1.71261	-0.951685	0.542104	0.374262	0.463862	-0.647326	5.00152	0	2.57839	0.747214	5.40026	0.870828	2.82611	0.94549	3.45614	3.08978	2.26292	2.69438	0	39.0741	12.1	55.1	19	11.8167	1.064	0.527667	0.575	0.551667	0.255333	0.830333	50	3.23077	4	71	63.18	151.111
B	L	H	B	LHB	4	28	G10	-0.396634	-0.319149	-0.787637	3.12844	-0.116663	0.262367	0.0194717	0.313607	-0.453935	-1.27768	1.07307	-1.50156	4.95122	5.01866	6.19233	1.23272	2.95823	2.67702	6.39755	3.94669	3.56601	3.94669	3.56797	5.23282	2.20338	231.528	25.4	51.1	19	15.6	1.07733	0.477333	0.722	0.527667	0.07	0.791333	47	6.38462	7	136	50.05	14.359
B	L	H	B	LHB	4	29	G10	-0.852	-0.589135	-0.21169	0.946845	0.593695	-1.31596	-0.4715	0.471164	-0.558205	-0.796102	0.869875	-0.299166	4.79211	2.09323	3.8712	2.06546	5.25402	1.90542	4.08877	1.04145	5.62181	3.32223	2.27441	4.3234	2.56495	127.778	28.2	51.3	18	16.53	1.05333	0.558333	0.670333	0.515333	0.075	0.745333	43	7.07692	6	160	52.14	141.083
B	L	H	B	LHB	4	30	G10	-2.26263	-0.0409821	-0.194514	1.06043	-0.141437	0.448817	-0.544596	-0.489819	-1.43519	-1.04261	-1.2655	-1.60017	4.58156	4.31786	5.4848	1.6946	2.43507	0	2.24836	3.41133	4.045	2.61293	2.92525	0	2.43507	17.3611	22.7	35.8	14	14.4133	0.950333	0.456333	0.571333	0.551	0.108667	0.68	11	1.3	5	70	12.865	31.2251
B	L	H	B	LHB	4	33	G10	0.686084	-0.815898	-0.857714	1.37936	1.20565	0.164679	0.459014	0.524806	-0.191078	-0.897399	-0.922606	1.57822	6.44358	4.65877	5.27275	3.73884	7.75781	3.80831	4.11793	4.89156	7.01135	5.74178	4.14666	5.5257	2.49921	827.469	20.5	46.3	16	15.3267	1.05533	0.597667	0.724	0.539	0.135667	0.859667	32	3.16667	5	0	45.5	98.6895
B	L	H	B	LHB	4	36	G10	-0.906528	-0.511177	-0.163817	-0.629247	2.32842	-1.81306	-1.43959	0.109556	-1.10113	-0.309913	0.275075	-1.16281	4.26007	1.4491	2.1931	0.764606	4.4932	0.635989	1.37699	1.54835	3.6521	2.00248	1.32914	1.37699	1.81011	16.1852	32.5	49.7	18	16.15	1.046	0.516333	0.629333	0.474667	0.033	0.624333	41	4.85714	6	116	30.78	89.3447
A	L	H	H	LHH	5	1	G10	-0.558341	2.89407	0.786995	1.18475	-1.39893	-1.31057	0.86427	-0.983373	-0.0869441	1.81991	0.596847	0.0790951	4.75479	2.16162	3.36442	1.64223	5.99926	3.05111	4.37249	3.28792	4.62787	4.14812	2.36799	4.57871	2.0898	115.046	18.6	48.7	20	11.5067	0.982667	0.425667	0.791333	0.525667	0.178333	0.779	30	4.72727	6	108.2	42.575	119.886
A	L	H	H	LHH	5	2	G10	-1.03678	1.8448	0.935237	1.22519	-0.262897	-0.117568	0.115266	-1.17496	0.189806	1.86304	0.315079	0.11306	4.71103	4.70753	3.53612	1.81011	5.83384	2.44717	5.38704	4.1396	4.53021	4.42085	2.06546	4.98361	2.10006	131.778	16.2	45.7	20	11.3167	0.961	0.378333	0.739	0.566	0.0726667	0.793667	31	7.92308	6	88.4	36.99	189.402
A	L	H	H	LHH	5	3	G10	-1.29713	-0.467548	-0.308036	1.21367	-0.630597	-0.985008	0.867014	0.189989	-0.523398	0.455243	-0.253167	0.638133	4.64225	2.18792	3.66142	2.82748	6.2037	1.15924	4.47749	3.34011	5.47858	4.73729	2.6794	5.68069	1.22255	192.083	23.2	49.6	20	14.9967	1.04867	0.454	0.806333	0.563	0.118333	0.924667	35	7.28571	4	72.8	34.98	100.741
A	L	H	H	LHH	5	4	G10	-2.85851	0.250791	-0.151791	-1.51437	2.51556	-3.04497	-1.268	-0.794754	-0.294036	2.62305	-0.36495	-1.65724	2.12795	0	0	0	1.18806	0.0568335	0	0	1.99003	0	0	0	1.71585	0.760234	18.1	48.4	20	11.6133	0.994667	0.437	0.692333	0.444	0.0296667	0.695333	37	5.8	3	80.5	36.75	211.282
A	L	H	H	LHH	5	5	G10	-0.310607	0.157742	-0.913196	0.418721	-0.890074	-1.33909	-0.534521	-0.448562	-0.332563	-0.440512	-0.755392	0.926523	4.36772	2.53559	2.4285	2.24723	6.89079	3.11142	4.86832	3.19535	5.70142	4.51227	1.6627	5.84854	1.67877	227.479	26.8	52.6	20	13.9833	1.02233	0.42	0.716667	0.581	0.041	0.717667	25	9	3	47.8	22.4	16.8661
A	L	H	H	LHH	5	6	G10	-0.706987	0.327454	-0.455015	1.0211	-0.367658	-0.822951	0.832681	0.403402	-0.517672	0.436933	0.926417	0.938563	5.12176	2.61496	3.81649	3.96046	6.99257	2.88003	5.09307	3.13549	6.45723	3.99104	2.72276	5.32102	2.10684	237.37	24.5	51.7	18	14.19	1.07967	0.500333	0.830333	0.592667	0.132667	0.963	56	6.4	7	100.4	28.8	252.308
A	L	H	H	LHH	5	7	G10	-0.732838	0.19376	-1.28372	1.67821	1.87715	1.37667	1.97948	2.32259	-2.1627	0.906677	-0.866757	0.5483	5.44695	4.64522	4.62303	4.05468	6.17997	2.36944	4.63149	5.5683	7.79395	5.71304	4.31188	6.31955	0	308.395	44.4	58.7	16	16.96	1.25267	0.691333	0.78	0.555333	0.260333	1.04033	18	7.63636	4	91.1	37.96	226.553
A	L	H	H	LHH	5	8	G10	-0.014795	-0.77794	-0.724466	0.646731	-0.6267	-0.809345	0.703413	-0.44081	-1.8338	0.408315	0.0121733	0.653	4.98659	4.00459	3.56123	2.84204	6.77205	2.78246	3.95338	1.75127	6.17207	4.17145	2.71122	5.78018	0	254.286	37.1	55.1	17	14.42	1.08833	0.414667	0.664333	0.501	0.147667	0.812	23	5.63636	5	141	32.13	123.761
A	L	H	H	LHH	5	10	G10	-0.597132	0.855812	-0.756836	1.11697	-0.679027	-1.12426	-0.698839	-0.212966	-1.15633	3.26653	0.637469	0.810241	4.66809	2.49412	3.37345	2.69229	6.50978	2.24673	4.31353	2.49157	5.97398	5.31885	3.51062	5.5284	0	338.457	31	54.5	18	15.0367	1.07867	0.443	0.691667	0.502667	0.0396667	0.718	56	6.08333	5	79.3	32.4	260.285
A	L	H	H	LHH	5	11	G10	0.486738	0.13276	-1.01958	-1.98942	-0.562924	-0.239834	0.729786	-0.431032	-1.71839	-0.081341	1.97278	1.58918	5.25373	3.87965	1.81464	4.28716	7.03131	3.2032	1.12601	2.90771	7.63706	4.59381	0.655407	5.56895	0	248.102	35.1	53.8	17	14.28	1.066	0.487	0.690667	0.477667	0.157667	0.848333	58	1.66667	10	184.5	45.99	105.527
A	L	H	H	LHH	5	12	G10	0.407955	-1.20173	-0.260255	0.303654	0.472792	-0.50554	-1.23395	-0.479619	0.0775307	2.21114	-0.242749	1.34391	5.36901	2.71122	3.32595	4.18362	7.41274	4.10304	3.96924	3.04452	8.05732	4.12187	4.11347	5.60402	0	330.833	20	52	21	13.9767	1.083	0.467	0.648333	0.539333	0.0343333	0.62	42	5.81818	3	60.8	36.4	240.456
A	L	H	H	LHH	5	13	G10	-0.164555	-0.206978	-0.20214	0.489627	-0.205036	0.221668	-0.463445	-0.36358	0.174022	0.652645	0.782456	1.4161	5.80714	3.98377	4.11804	4.19892	6.74579	3.57044	3.40042	3.84441	7.93296	4.9333	3.40625	4.96276	2.43699	472.573	24	50.2	20	13.5867	1.09833	0.508667	0.644	0.512667	0.0803333	0.724333	53	2.77778	5	107	45.5	273.276
A	L	H	H	LHH	5	15	G10	-0.11937	-0.805912	0.123348	1.70265	-0.337065	0.0989574	-1.08501	-0.490024	0.152647	0.527664	0.419948	-0.174057	4.6888	4.28052	4.07754	1.78246	6.45187	3.15463	5.06154	4.00632	4.44591	4.84899	3.23212	6.25799	2.15305	216.5	22.6	54.9	21	15.4867	1.05567	0.478333	0.605667	0.468	0.0583333	0.568	39	7.15385	5	82.7	45	156.809
A	L	H	H	LHH	5	16	G10	-0.126685	0.478445	0.256628	-0.403677	1.86408	-0.106713	-0.854577	-1.364	1.0572	0.16446	1.2044	0.337589	5.36624	3.22552	1.94193	2.60269	5.22873	3.45614	2.27727	2.50553	6.05672	3.69993	2.64302	5.57616	3.42046	157.361	22.6	47.8	20	13.67	1.00667	0.402	0.554	0.473667	0.0716667	0.620333	53	6.92308	7	96	60.445	136.524
A	L	H	H	LHH	5	17	G10	-0.927499	-0.200807	1.62208	0.837523	-0.469306	-0.894248	-0.90842	-1.21898	0.146036	1.0428	0.0741345	-0.102961	4.70652	2.76911	3.64196	1.68434	5.78074	1.8718	4.16148	2.68936	5.21644	3.33419	2.48027	4.24133	2.42775	68.1667	20.7	40.3	20	12.4933	0.938333	0.386333	0.650333	0.543	0.0596667	0.690667	40	5.18182	5	80	26.52	289.459
A	L	H	H	LHH	5	18	G10	0.463647	1.17983	-0.72697	-1.18425	2.16167	0.69776	-0.369501	-0.927988	-0.143076	1.35972	1.04443	1.29322	5.29244	4.34917	2.40248	4.26126	6.79991	3.63546	2.00339	4.92996	7.83657	4.24546	2.27077	5.66356	0	281.162	23.2	45.2	19	14.1933	0.978333	0.466	0.603667	0.457667	0.116333	0.692667	49	9.53846	8	127	63.14	247.521
A	L	H	H	LHH	5	19	G10	-0.0618481	-0.389167	-0.869567	1.18747	0.899654	-0.18566	-0.875242	-2.57078	1.15423	-1.17056	-2.49545	1.44721	5.58071	4.67473	3.07492	3.67677	7.30054	4.13931	5.761	4.27306	7.6797	4.58156	4.24823	5.02826	3.10856	227.407	8.8	28.6	22	10.94	0.798667	0.376333	0.661	0.422667	0.116	0.545	4	10.6667	1	0	10.15	0.22792
A	L	H	H	LHH	5	20	G10	-0.73634	0.627018	3.38694	-1.91531	-0.83103	-1.92984	5.49626	-0.0182959	2.11001	-0.272516	-1.14824	-0.425726	3.4906	2.73725	0	0	3.72814	1.77621	0	0	2.38519	2.59925	0.81093	3.82763	1.98737	11.4352	8.8	25.2	22	12.67	1.115	0.4615	0.710667	0.783	0.507	1.21767	9	5.91667	3	26	95.55	79.5442
A	L	H	H	LHH	5	21	G10	-0.986769	1.52633	1.41243	1.48042	-0.898566	-1.6098	0.217394	0.707486	-0.87433	0.894053	0.596319	0.878727	4.41241	2.95359	3.4827	2.5168	7.34294	2.78491	5.44018	2.56678	5.69584	4.76786	2.48093	5.3727	2.20338	312.421	23.1	46.3	18	13.95	1.191	0.503333	0.837667	0.540333	0.0713333	0.909	37	8.92308	6	145	43.155	133.333
A	L	H	H	LHH	5	23	G10	-0.481758	0.280784	-0.727866	1.50915	0.868499	0.46893	1.64995	0.12435	-0.825133	-0.0236073	0.139217	0.333219	4.95452	5.45152	3.36602	2.5448	7.06764	2.5506	3.90608	4.65924	5.43518	4.67317	4.07313	6.12022	2.43101	304.815	33.1	52.7	18	15.07	1.10067	0.499	0.761	0.465	0.219	0.98	37	6.81818	6	86	27.25	63.3618
A	L	H	H	LHH	5	24	G10	-0.546152	-0.574541	-0.634557	-0.342	-1.01425	0.537914	-0.208268	-2.504	0.579492	-0.798746	0.758945	1.18532	5.14814	4.82346	2.06858	3.44389	6.02786	3.06201	2.25324	4.63329	7.10687	3.92454	2.88556	5.56334	2.36944	223.519	14.2	49.9	20	10.28	0.867667	0.36	0.638333	0.396333	0.073	0.711333	36	6.63636	6	114	75.2	19.8291
A	L	H	H	LHH	5	25	G10	-0.911929	-0.471592	-0.641178	-0.435742	-1.34004	-1.53187	-0.12706	-0.0451789	-0.571036	-0.323603	2.02136	-0.370511	3.93046	1.73827	1.40861	1.17007	5.37721	1.36524	1.86966	2.70062	3.79876	3.14959	2.29841	3.11629	1.37407	68.0556	27.7	52.4	18	14.93	1.058	0.508333	0.793333	0.56	0.208	0.585333	82	6	6	147	44.95	95.2707
A	L	H	H	LHH	5	26	G10	-0.611344	0.181375	-0.0404059	0.67815	-0.647129	-1.20077	-0.623415	-1.81775	-0.0563938	-0.707678	1.8877	0.227829	4.87943	3.41912	3.21311	2.59662	6.39615	2.30454	3.42658	1.62629	4.91434	3.84555	3.33547	3.34242	1.80797	128.497	26.4	49.2	19	11.99	0.917333	0.390333	0.621333	0.464	0.0506667	0.672	63	6.58333	8	128	56.1	77.7208
A	L	H	H	LHH	5	27	G10	-0.00950536	0.672354	-0.524951	0.182354	-0.972662	-0.876788	-0.88715	-1.14572	0.100278	-0.306283	0.556167	0.136521	4.78308	2.92773	2.68178	1.88735	6.05834	3.2365	3.4576	2.45116	5.19465	3.81649	2.0898	5.22375	1.8589	85.3704	18.4	47.2	19	13.02	0.939667	0.420333	0.656667	0.495667	0.0656667	0.621	31	10.25	7	110	56.875	171.396
A	L	H	H	LHH	5	28	G10	-0.514007	0.291143	-1.00501	1.25431	-0.13867	-0.334381	-0.907504	0.607195	0.0193232	0.39176	0.97519	-0.0186614	5.24131	2.21482	4.80834	2.90073	5.94435	2.38519	3.93114	3.29223	5.99656	4.29017	2.50553	5.57194	2.2186	165.451	19.2	51.7	18	15.23	1.11767	0.505	0.77	0.483667	0.067	0.703	56	7.9	5	111	63.14	373.105
A	L	H	H	LHH	5	29	G10	0.540586	-0.268825	-0.385154	0.790243	-0.937605	-1.58038	-0.762218	-2.72432	-0.0378754	-0.578262	0.6475	-0.810967	4.80037	2.38092	3.02448	0	5.72237	3.1471	4.00868	2.59235	2.52795	3.00173	1.94193	4.94777	1.60573	74.2593	20.7	44.2	20	10	0.869333	0.331333	0.623667	0.421333	0.0936667	0.53	42	7.6	6	88	29.89	41.7094
A	L	H	H	LHH	5	30	G10	-0.80896	-0.606215	0.189967	-0.165655	-0.569141	0.022637	-0.641228	-0.154941	-0.936019	-0.484647	-0.447066	-0.0788759	4.80493	2.4285	4.0435	2.93722	4.21016	1.88681	1.93115	3.77913	6.20942	2.70919	1.77016	4.76713	2.02002	82.0513	27.6	42.2	18	13.9933	0.998333	0.442667	0.710333	0.536667	0.0566667	0.753	26	6.18182	6	63	32.76	198.291
A	L	H	H	LHH	5	31	G10	-0.46148	-0.432675	-0.440829	0.372513	-0.151282	-1.51813	0.880044	0.500218	-0.209206	-0.438942	0.56044	-0.195333	3.79628	2.8006	1.4186	1.72204	6.09475	2.45153	2.71074	2.33146	2.50656	3.74748	2.72408	5.22303	1.60742	256.212	20	51.1	19	16.4067	1.16967	0.475333	0.727333	0.541333	0.144667	0.872	37	5.81818	5	150	55.3	40.7977
A	L	H	H	LHH	5	32	G10	-0.177544	0.0935304	-0.360088	0.0150608	-0.200814	0.495738	-0.361152	0.0156792	-1.17219	-0.303362	1.24118	-0.105611	4.58804	4.39249	3.14169	3.18201	5.54332	2.5576	3.10679	4.35447	5.7219	3.13134	2.46419	5.49999	0	100.397	29	55.7	19	15.1367	1.094	0.517	0.722667	0.488667	0.202333	0.520333	43	8.38462	8	160.4	43.4	63.3618
A	L	H	H	LHH	5	33	G10	-0.828644	1.56382	-0.153263	1.09099	-0.9171	-1.16936	-0.376505	-0.137978	1.01563	-0.516565	1.72813	0.960839	4.80493	2.14258	3.59766	3.61161	6.69001	1.95563	4.77653	2.35422	6.11789	4.77184	3.75041	5.00589	1.8059	196.197	16.8	50.1	21	13.23	1.13033	0.509333	0.723667	0.62	0.107	0.616667	58	4.53333	8	110	53.38	212.877
A	L	H	H	LHH	5	36	G10	-2.36028	-0.0716287	0.539633	-0.200899	0.262109	0.963966	-0.400272	0.518067	-1.30128	-0.707932	1.67181	-0.0563761	4.59786	4.53233	3.16093	3.76063	1.76041	0	3.19691	3.47112	7.24767	2.76095	1.80199	4.57966	1.82216	117.469	27.1	48.2	16	15.51	1.1255	0.526667	0.697167	0.5515	0.103333	0.7095	48	7.07143	10	213	56.76	35.7835
B	L	H	H	LHH	6	1	G10	-0.426218	-0.783372	0.170424	-0.00569102	-0.310764	-0.212444	0.386196	-1.2539	-0.629777	-0.738254	-0.759495	2.04039	5.31355	3.71726	3.05885	5.2129	7.13533	3.05171	3.58212	3.20217	7.54294	4.35047	3.38044	5.66022	2.14303	444.646	28.2	45	18	13.3367	0.942667	0.454667	0.609667	0.521333	0.143	0.752667	23	4.23077	4	71.8	16.4	100.969
B	L	H	H	LHH	6	10	G10	0.187408	-1.10629	-0.0704522	-0.4487	-0.672852	0.372139	-0.592139	-0.534906	-0.0543211	0.259697	-0.00171433	0.394998	5.24571	3.77489	2.80392	3.09398	6.1057	2.43912	2.69124	4.05708	5.69799	3.65306	2.42693	5.71584	0	203.333	18.3	52.6	21	14.82	0.992667	0.466333	0.587667	0.576667	0.0823333	0.624667	33	5.9	5	78.3	38.125	247.977
B	L	H	H	LHH	6	11	G10	-0.387537	0.390991	-0.537499	-0.162202	-0.339809	0.594572	0.511852	-1.05545	-0.0633804	-0.469443	1.85947	0.539643	4.63802	3.84878	3.08411	4.58036	5.8709	2.52268	2.11745	3.75547	6.45004	3.35553	3.08277	5.78842	1.30564	130.38	33.6	65.4	23	14.9333	1.01233	0.446667	0.582	0.459333	0.156667	0.738667	56	13.625	6	145	22.05	80.9117
B	L	H	H	LHH	6	12	G10	-0.0417055	0.10648	0.109251	1.04646	0.0321106	0.105719	0.419158	0.575006	0.588143	1.07299	1.59608	-0.86223	5.31241	3.81178	3.10952	1.8129	6.15068	3.06267	3.50579	3.82025	3.06865	3.56192	3.51091	4.57321	2.48348	158.333	22.8	54.7	21	16.32	1.13367	0.547333	0.702333	0.587333	0.127667	0.83	64	8.6	5	125	42.12	169.801
B	L	H	H	LHH	6	15	G10	-1.50111	-0.662564	0.147759	0.669506	1.00462	1.10598	-0.0871467	-0.696995	2.05054	-0.884481	0.0405958	0.223261	5.07587	5.53295	3.42318	3.11104	5.7903	0.405465	3.28757	3.04187	5.16796	3.46051	3.71222	6.00183	2.77951	212.556	11.2	46.3	22	14.03	1.04167	0.51	0.548333	0.589667	0.111667	0.627333	33	5.77778	4	54	73.5	85.698
B	L	H	H	LHH	6	17	G10	-0.168236	-0.52737	-0.452131	-0.657556	0.311155	0.296146	-0.909747	0.11659	0.69057	-0.642997	1.02606	1.51702	5.79599	4.25876	3.77458	5.32614	6.43878	2.95772	1.98918	1.88635	8.32795	4.94651	2.61728	5.37381	2.46419	211.944	22.3	48.2	20	15.3867	1.086	0.499	0.678333	0.576	0.0646667	0.641667	56	9	6	103.5	62.05	215.157
B	L	H	H	LHH	6	18	G10	0.078171	-0.459641	0.442658	0.768608	-0.918837	-0.481139	-0.0534504	-0.943472	0.225027	-0.992859	-0.500889	-0.269382	5.14787	2.99712	3.01771	1.32914	5.8748	2.72822	2.85317	3.09608	3.96486	3.22552	3.54015	5.83283	2.82336	169.676	23	42.8	20	13.71	0.981667	0.413667	0.669667	0.554	0.117333	0.643	23	5.45455	4	53	30.74	52.8775
B	L	H	H	LHH	6	19	G10	-0.770356	-0.915559	-0.897785	0.659161	0.247811	-0.197098	-0.84252	-0.566409	0.47679	-0.597732	0.35518	-0.906525	5.03967	2.90264	2.8644	1.25885	5.11968	1.55137	2.70919	3.4229	4.03673	3.01771	2.79111	3.99671	2.64757	73.9744	22.4	54.3	20	14.26	1.01867	0.428667	0.644667	0.499	0.0796667	0.613667	41	6.45455	4	73	48.91	273.504
B	L	H	H	LHH	6	2	G10	0.628144	-1.22344	-0.86593	-0.0639254	0.755897	-0.235735	0.228855	0.448141	0.552679	1.24679	-0.422121	-1.09664	5.05259	3.26628	2.4582	0.897308	5.71489	2.8546	1.88681	2.64757	3.36109	2.90029	2.85214	5.26163	0	68.9744	11.5	47.1	21	15.3667	1.093	0.617667	0.611333	0.526333	0.152	0.763333	34	4.7	3	71.1	65.52	220.855
B	L	H	H	LHH	6	20	G10	-1.70541	-1.37149	-1.04321	1.52981	0.408419	-0.655754	-0.348771	-0.312675	1.15546	-0.806963	-0.299263	0.520125	4.62497	2.1848	2.59027	2.34074	6.46485	0	5.27043	3.18267	6.41382	4.13783	3.81771	6.18312	1.78246	216.889	11.4	59.1	22	15.22	1.08233	0.478	0.637	0.498333	0.0876667	0.662	25	4.55556	3	73	63.945	196.695
B	L	H	H	LHH	6	22	G10	-0.656744	-0.717815	0.471892	0.96417	-0.485095	0.822273	-0.102574	-1.23265	1.07671	0.199883	-0.613176	-0.772072	5.34966	4.63329	3.08344	1.65999	5.03731	2.45515	2.99016	3.49763	4.26268	2.99016	3.5963	5.15937	2.81785	71.0185	15.9	53	22	13.6	0.920667	0.455	0.557	0.455333	0.108667	0.665667	10	3	3	55	81.345	109.63
B	L	H	H	LHH	6	23	G10	-0.390772	1.84499	-0.807455	0.171769	0.862697	0.514172	0.75326	-0.757588	0.500985	-1.07334	0.385127	-0.924538	4.83824	4.54945	2.67967	1.71702	5.37385	2.15806	3.55394	4.48405	3.4159	2.12174	1.65999	4.47143	2.19996	70.0617	24	46.3	20	13.5467	0.999667	0.403667	0.615333	0.583667	0.167	0.782333	38	5.36364	5	92	39.37	172.536
B	L	H	H	LHH	6	25	G10	-0.611625	0.78255	-0.130197	-0.212045	-0.824078	-0.315484	1.26917	-0.682978	-0.762065	-1.07344	0.256855	1.24351	4.71594	3.27475	2.79466	3.82778	6.52269	2.52319	3.24117	2.73982	6.61584	3.77822	2.41931	5.61853	2.33844	355.357	28.8	40	16	14.8533	1.04233	0.421	0.608667	0.587333	0.209333	0.818	30	6.53333	7	122	25.41	172.764
B	L	H	H	LHH	6	26	G10	-0.407753	0.283	-0.283785	0.365181	0.625877	1.14502	0.00864627	-0.00838907	1.28736	-0.754504	0.10872	-0.0855163	5.13514	3.34011	4.166	3.13173	5.50332	2.83249	2.62753	4.96138	6.45869	3.04158	2.7879	5.95791	2.67116	147.099	14.1	52	22	15.1433	1.002	0.632333	0.576667	0.539	0.140333	0.717	37	7.88889	4	63	49.725	55.8405
B	L	H	H	LHH	6	27	G10	0.236024	-0.798992	-0.923648	2.45906	-0.642999	-0.398961	1.71075	-0.31721	0.700136	-0.0261782	-0.911164	0.373632	5.32213	3.76475	4.7269	1.89085	7.38526	4.02907	5.92273	4.19385	5.31225	4.93637	3.95338	6.06126	1.45018	498.472	12.8	60.4	22	14.5667	1.008	0.501	0.673333	0.531333	0.221667	0.895	17	6	2	37	51	147.92
B	L	H	H	LHH	6	28	G10	0.85539	0.355338	-0.79066	0.374501	-0.878365	-0.210159	-1.16099	-1.07183	1.58943	-0.752083	-1.35217	-0.115673	5.72131	4.13783	2.7191	1.88031	6.09282	3.63246	3.11475	2.99016	5.10021	3.53206	3.34011	5.02461	2.92525	173.611	8.5	36.4	24	12.8567	0.938333	0.504333	0.646667	0.452333	0.101	0.545667	18	3.42857	2	14	22	237.265
B	L	H	H	LHH	6	30	G10	-1.85223	0.0901887	-0.397023	-1.8463	0.684166	-3.01433	-0.0492736	-0.215148	-0.799624	-1.05419	-0.412128	-1.84582	2.25712	0	0	0	1.55228	0	0	0	1.55228	0	0	0	1.31432	3.38889	27.1	46.7	18	14.1667	0.943167	0.504667	0.637	0.504333	0.152	0.786333	34	6.38462	4	76	28.665	206.496
B	L	H	H	LHH	6	31	G10	-1.54426	-0.736836	-0.738092	-0.0016351	-1.15816	1.1609	-0.052557	-1.75687	-1.33012	-0.342634	1.27256	1.12664	5.24057	4.26094	3.21442	4.24691	6.21117	0	2.48901	5.15636	6.814	3.78755	3.16355	5.77144	0	321.605	37.3	62.1	19	12.6467	0.892667	0.416333	0.567333	0.500333	0.092	0.659333	41	8.91667	7	156	40.2	61.0826
B	L	H	H	LHH	6	34	G10	0.0242089	1.72909	0.150933	-2.43424	0.455351	1.11218	-0.563729	0.559824	-0.951834	0.239788	0.111134	0.895399	5.36753	4.18797	1.85456	4.76312	5.24057	2.40795	0	4.61951	7.56637	3.15936	0.893818	5.63519	0	96.6111	28.7	52.7	19	14.07	1.058	0.563333	0.704333	0.568667	0.0736667	0.778	38	7.08333	6	89	38.505	62.4501
B	L	H	H	LHH	6	4	G10	0.321502	-0.713619	0.34607	1.14859	-0.100472	0.130014	0.739115	-0.741264	-1.64336	0.981839	0.107326	-0.0511658	5.4324	3.8609	3.41068	1.67991	7.14174	4.63842	4.30321	4.10304	6.00322	3.02929	3.69007	5.57811	1.55396	214.286	35.1	55.4	16	13.54	0.924	0.480667	0.668	0.520333	0.163667	0.831667	23	4.6	5	139.5	30.08	183.248
B	L	H	H	LHH	6	5	G10	1.55147	0.146945	0.834224	1.24903	-0.0459221	-0.677738	0.354898	0.239393	-0.341561	-0.119579	0.972625	-0.137406	6.78474	2.821	3.71163	2.3152	6.83233	4.18604	4.69004	2.06747	3.8659	4.81592	3.9488	5.09511	2.29941	422.143	28.4	59.2	18	16.1967	1.13633	0.546333	0.555667	0.593	0.148667	0.704333	40	6.07692	6	142	28.355	307.464
B	L	H	H	LHH	6	6	G10	-1.66234	0.197878	-0.419168	0.0577457	-1.28854	-2.18617	1.88898	-1.44182	-1.50732	-0.478752	0.61835	-0.614536	3.51079	0	1.6946	0.838602	5.03387	0.961708	2.11296	1.18562	3.49712	2.62672	1.60742	2.82785	2.04997	58.6364	37.3	55.4	16	12.5133	0.949333	0.392667	0.600667	0.442667	0.281667	0.882333	35	5.13333	5	134	28.62	346.667
B	L	H	H	LHH	6	7	G10	-0.255579	-0.421178	-0.737484	-0.837347	-0.430243	0.563754	-0.491881	0.00412533	1.02217	0.703601	0.603027	-0.430131	4.66736	4.66125	1.78401	2.57839	6.15986	2.1509	1.54835	2.91777	3.99258	2.90264	1.8589	4.86525	2.45515	85.463	12.6	47.8	21	15.08	1.05867	0.565667	0.607667	0.489333	0.115	0.722667	54	7.5	5	58.8	37.52	513.048
B	L	H	H	LHH	6	8	G10	1.12018	-0.840281	0.995728	1.1542	-0.592253	0.446327	-0.594062	0.522597	-0.692441	0.872478	1.39864	-0.643303	6.31696	4.447	5.07587	2.96374	6.01607	4.24425	3.73414	2.3979	5.34675	3.54042	3.41103	5.81302	1.72144	155.111	26.1	56.6	19	15.67	1.13567	0.555333	0.672667	0.488333	0.0726667	0.745333	52	8	7	152	45.57	198.519
B	L	H	H	LHH	6	9	G10	-0.16231	-0.117349	1.01548	0.957889	-0.541133	0.351201	1.02618	1.31178	0.12401	2.01237	0.232598	-0.778584	5.40017	3.88423	3.68144	1.88031	6.03326	2.28011	3.01226	3.33088	3.72525	3.59883	2.80896	5.9391	1.97202	175.556	20.5	56.8	22	17.05	1.16033	0.577667	0.726333	0.592333	0.174667	0.895667	37	7.33333	5	62	43.56	327.521
A	L	NH	B	LNHB	7	1	G10	0.985393	0.441281	1.45161	-0.159919	-0.77974	0.858012	-0.65091	-0.483248	-0.267874	0.466027	-1.34249	-0.917103	6.16404	4.61512	3.7439	1.6946	3.81649	2.94338	1.20094	3.87372	4.81112	2.83973	2.83083	5.17735	1.77478	114.495	21.1	41.1	19	12.79	0.954667	0.462667	0.650667	0.518667	0.103333	0.684	15	2.66667	3	21.7	18.025	273.96
A	L	NH	B	LNHB	7	2	G10	1.57323	-1.10164	0.825909	-0.732546	-1.05023	-0.274108	-0.241104	0.166042	-0.503046	0.833205	-2.08218	0.373836	6.39755	3.55323	2.72519	2.50326	5.81003	3.45526	1.40464	3.3596	6.23709	4.12892	2.5448	5.16076	0	334.407	22.4	46	21	14.5133	1.08167	0.475333	0.681667	0.509333	0.122333	0.742	4	6.23077	1	17.5	33.6	204.444
A	L	NH	B	LNHB	7	4	G10	0.596889	3.9322	2.05119	0.0905665	-0.918804	-0.873558	-0.848759	0.732451	0.0801863	1.32041	-0.678235	0.7408	5.36233	3.94514	3.20753	2.57541	6.65283	3.43949	2.91198	2.02002	5.88864	4.8356	2.86926	5.38571	2.10684	267.863	20.1	35.1	19	14.9067	1.05033	0.521	0.759667	0.659667	0.0463333	0.713333	28	4.15385	4	52.1	30.45	152.023
A	L	NH	B	LNHB	7	5	G10	1.62116	-0.802886	-0.11277	-1.29558	-0.591917	0.136342	0.916175	1.23135	-1.01506	1.23154	-0.677614	0.452648	6.27775	4.66157	2.83275	3.48636	5.6866	4.08584	0.708896	3.00009	6.28132	3.81124	1.89831	4.93772	0	405.675	24	49.5	19	16.68	1.226	0.547333	0.717667	0.533667	0.182667	0.900333	29	8.84615	4	65.3	43.175	179.373
A	L	NH	B	LNHB	7	6	G10	-0.295876	0.916481	-1.14698	-0.0873794	-0.769282	1.10459	0.173043	0.353612	-1.19774	0.211331	-0.338793	1.07769	5.54584	4.37474	3.52107	4.92297	5.50168	3.47716	2.57216	4.97803	7.74582	3.72188	3.00931	5.53123	1.71017	388.162	35.5	56.1	17	14.8167	1.12267	0.493	0.694333	0.530333	0.119	0.813333	29	5.78571	4	75.9	34.545	111.909
A	L	NH	B	LNHB	7	7	G10	0.523625	-0.958789	0.0618744	0.180435	-0.437071	-0.46289	0.0522508	0.305568	-0.531899	-0.661598	-1.83026	1.58261	5.91105	3.27625	3.48636	3.45927	7.00412	3.65785	4.10566	3.92401	7.65375	4.00096	2.89389	5.79297	2.14472	571.111	26	35.2	18	15.7567	1.138	0.468333	0.722667	0.613	0.158667	0.651333	9	8.75	2	42.7	27.93	110.085
A	L	NH	B	LNHB	7	8	G10	0.263734	2.33826	-0.103208	-0.0401055	-0.346977	0.20791	-0.920445	0.0394508	0.075928	1.38772	0.201092	0.614821	5.53724	3.78365	2.92631	3.60748	6.16517	3.60425	2.97407	2.75001	6.4861	5.01781	3.08162	5.28879	2.06747	186.508	23.1	44.1	19	14.02	1.122	0.545667	0.610333	0.535333	0.094	0.610333	44	7.23077	5	81.8	37.8	289.231
A	L	NH	B	LNHB	7	9	G10	-0.0253033	0.481558	-0.465153	0.969503	-1.65245	-1.16939	-0.896775	-2.28244	-0.318075	-0.765322	0.609452	-0.281419	5.96972	2.83508	3.50799	2.01596	5.11485	1.89235	3.41851	1.6946	3.33164	3.16875	3.47167	4.31176	2.19899	150.873	24.7	42.2	18	9.54	0.935	0.342667	0.647333	0.460333	0.013	0.634333	50	9.90909	5	85.7	19.95	0.22792
A	L	NH	B	LNHB	7	11	G10	-0.202111	-0.43346	-1.04962	1.42841	-1.04208	-0.478098	-0.653013	0.16624	-1.41922	-0.0312802	-0.637772	1.17403	5.13041	4.13881	4.16504	3.53612	7.28975	2.99943	5.00494	3.3269	7.20002	5.02217	4.14763	5.41478	0	445.37	30.7	51.1	18	14.39	1.10667	0.512667	0.690667	0.526333	0.0346667	0.725333	23	6.5	4	88.6	33.93	64.5014
A	L	NH	B	LNHB	7	12	G10	-0.142169	-1.46142	4.19808	0.0729603	1.19257	1.13968	0.173447	1.5113	-0.720492	0.290285	-1.04498	0.893508	5.87661	3.72084	3.90206	5.46546	5.77463	3.4585	3.2365	4.64882	8.18872	4.58112	3.43399	5.66403	2.3254	223.889	27.2	43.3	18	16.9633	1.19267	0.667667	0.634	0.502667	0.182	0.816	25	2.4	3	55.2	51.06	258.234
A	L	NH	B	LNHB	7	13	G10	0.963777	-0.375747	-0.340801	-0.925573	-1.36881	0.737321	0.391523	0.290443	-0.578919	0.047706	1.24983	0.374259	6.27718	3.73949	3.21721	3.46051	4.63924	4.13728	1.11469	4.11938	6.81835	4.95783	2.30882	5.22238	1.50562	47.5347	27.1	52.8	18	15.53	1.09033	0.519	0.697333	0.575333	0.128667	0.826	63	7.35714	6	122	51.66	35.3276
A	L	NH	B	LNHB	7	14	G10	1.1509	-0.147809	0.730735	0.358923	1.5419	-0.71885	-0.332611	0.330592	-0.75477	-1.23986	0.33667	-0.372707	5.70457	3.09293	3.61579	1.71979	5.4732	3.41362	3.08025	3.30505	4.88207	3.55018	2.73274	5.09809	1.96166	233.958	27	39.7	17	15.8	1.09667	0.487	0.687667	0.534333	0.082	0.769667	42	3.69231	7	119	34.8	92.7635
A	L	NH	B	LNHB	7	15	G10	1.69408	-0.536648	1.53042	0.859954	-0.794553	-2.13609	-0.377962	-0.316565	-0.658336	-1.06541	1.35013	0.861611	6.40758	0	3.98962	2.10684	6.40469	4.34136	3.18125	3.61392	5.3904	5.11559	3.28885	5.59864	2.68907	595.556	23.7	47.8	19	14.89	1.09367	0.448667	0.754667	0.507667	0.098	0.656667	47	7.92857	8	175.2	39.15	17.094
A	L	NH	B	LNHB	7	16	G10	1.86516	1.21103	0.0714701	-0.81254	2.32488	0.164942	-1.05317	0.514083	-0.078415	-0.243444	0.0192873	0.506867	6.11356	4.08411	3.26449	3.28757	5.56154	4.86882	1.13498	2.76562	7.58005	4.80811	3.73767	5.05731	1.60944	218.833	22.8	35.8	18	16.43	1.06033	0.506	0.683667	0.586667	0.104	0.579667	39	7.4	6	117.3	33.63	339.145
A	L	NH	B	LNHB	7	17	G10	0.676288	-0.658802	1.17523	-0.340708	-0.286309	0.116179	-0.325368	0.97249	-0.232124	0.646824	1.38883	-0.230007	5.31526	3.74264	2.88455	1.89023	5.71058	3.45485	1.32045	3.76862	5.03018	4.07876	2.4778	5.4732	1.53904	232.059	24	56.1	20	15.5567	1.12367	0.593	0.730333	0.560667	0.0796667	0.772	60	8.21429	6	120	58.1	281.026
A	L	NH	B	LNHB	7	18	G10	0.679762	-0.576667	-0.131945	1.35332	0.0703741	1.16438	0.114362	0.119244	-0.237972	-0.573274	0.761461	0.00309118	6.8231	3.40925	5.06528	3.78717	4.84427	4.3187	3.16449	4.73735	6.53117	5.75989	4.14506	6.38753	3.05171	23.5859	28.2	59.4	19	15.4833	1.08667	0.445	0.7	0.543667	0.100667	0.768667	39	5.375	6	118	45.36	126.724
A	L	NH	B	LNHB	7	20	G10	2.32107	0.318719	0.53765	-0.439388	1.52121	-1.40922	-0.631218	-0.35616	-1.18543	-2.07807	0.951557	0.216867	5.90028	2.98762	3.16236	1.34242	6.74718	4.44964	0.902048	2.27597	3.29434	5.44982	2.26554	5.5198	2.60082	412.778	36	45.8	17	14.1933	0.984333	0.550667	0.689	0.512333	0.0823333	0.606667	30	8.36364	9	173	23.52	55.8405
A	L	NH	B	LNHB	7	21	G10	0.744837	1.62752	-0.38488	-0.60197	-0.326659	0.482233	1.93519	-0.387009	-0.0794097	-0.0171136	-0.98927	-0.972993	5.28583	3.88118	2.11133	0.966843	3.17651	3.50878	0.798508	2.99388	3.2848	4.27203	2.36712	5.25788	2.10684	3.77778	32.5	50.7	18	14.1167	1.01667	0.508	0.573333	0.566	0.271333	0.844667	14	3.41667	3	5.1	32.385	88.8889
A	L	NH	B	LNHB	7	25	G10	0.348598	-0.71069	-0.0860313	0.259586	-0.503084	1.02719	-1.01147	-0.743928	-1.05379	-0.887423	0.930497	0.304484	6.09763	4.46866	4.69596	4.38704	5.44297	4.312	3.2127	4.01846	7.17943	3.19185	2.56889	5.49766	2.36632	102.821	31.2	52.7	17	14.0767	0.966667	0.467333	0.645667	0.457667	0.0586667	0.625	41	6.58333	7	140	54.375	32.1368
A	L	NH	B	LNHB	7	28	G10	0.971034	-0.0314658	1.38784	0.787049	-0.365523	-0.787792	0.423089	-0.460176	-0.374965	-1.49708	0.463101	-1.11617	5.6034	3.157	3.33765	0	5.14126	2.70527	3.36201	3.71357	2.68652	3.59883	2.3527	4.87361	2.19568	146.736	27.4	36.9	21	14.7383	1.0585	0.473	0.629833	0.501333	0.134833	0.758667	30	5	8	114	34.81	43.9886
A	L	NH	B	LNHB	7	29	G10	-0.241898	0.0479194	0.334231	-0.679976	-0.44096	2.02472	0.250222	1.56768	-0.924703	-1.33047	-0.647178	-1.53805	4.80753	5.75925	2.34607	2.3979	0	2.41931	0.784119	4.62061	3.87417	2.87616	2.76762	5.40959	2.43333	23.4127	28	37.1	17	16.8767	1.15067	0.646667	0.698667	0.584	0.172667	0.775333	16	5.41667	6	103	32.2	43.9886
A	L	NH	B	LNHB	7	30	G10	1.11423	0.411629	0.37051	1.37422	0.929028	1.79814	0.57347	-0.56002	-0.385432	-2.11817	-0.332951	-0.114937	6.32276	6.57693	4.86239	3.47953	4.46718	4.43082	4.14666	4.78842	5.60988	4.31005	4.6529	7.01332	3.40858	296.333	24.8	33.1	15	14.12	1.06633	0.437	0.604	0.538333	0.162667	0.766667	24	5.25	6	107	17.845	116.695
A	L	NH	B	LNHB	7	31	G10	-1.07383	0.131062	-0.603335	-0.443576	-0.544014	0.295883	0.435071	0.418424	0.349842	-0.41262	1.4239	0.815338	4.28077	3.77913	2.6881	4.54487	5.84148	2.71298	3.27224	3.61516	6.75108	3.63	2.05484	4.81249	1.71146	133.241	16.8	53	20	14.93	1.09667	0.566	0.692	0.619	0.143333	0.812	53	4.92857	7	158	57.62	253.675
A	L	NH	B	LNHB	7	32	G10	-1.18239	0.328594	-0.361699	-0.649321	-0.454485	1.0502	0.372693	-0.186829	-0.164716	-1.343	-0.588004	-1.1444	5.23551	4.52127	2.60562	1.64988	2.09714	0	0	3.72129	3.87746	2.61728	2.30734	3.91772	2.46081	3.4127	24.4	46.1	19	13.8967	0.967	0.486667	0.668667	0.593	0.123667	0.792333	18	3	4	87	33.15	8.20513
A	L	NH	B	LNHB	7	34	G10	-0.284421	1.49067	1.17463	-0.542919	-0.884431	-0.289853	0.413139	0.725009	0.455529	-1.34085	0.779291	0.438434	4.33471	3.65393	2.24436	2.74701	5.72474	2.48575	2.08196	3.22853	4.85926	4.24329	3.06829	4.6907	1.77478	145.859	24	42.1	19	15.4133	1.13133	0.526	0.691667	0.796	0.121667	0.734	47	5.91667	6	103	44.1	27.3504
A	L	NH	B	LNHB	7	36	G10	0.0714013	0.245523	-0.7654	-0.507639	0.295659	0.766105	0.837958	-1.82941	0.654909	-1.31772	1.16438	-1.41295	4.55019	4.27821	2.00533	1.06635	3.14169	2.5819	0.784119	4.46262	2.46081	2.33844	1.98373	5.20462	2.44717	2.22222	20.6	51.2	21	12.1133	0.894667	0.413	0.573667	0.451667	0.179	0.752667	40	4.84615	7	118	48.3	109.63
B	L	NH	B	LNHB	8	1	G10	1.11554	-0.668067	-0.341786	-0.665519	0.178641	0.370971	-0.121909	0.136813	-1.04147	-0.209	-1.08821	0.522358	5.53771	3.93027	3.15192	3.20802	6.60435	3.54073	2.40508	4.30213	6.69218	4.09778	2.74237	5.53207	0	173.095	19.8	31.7	17	15.2333	1.056	0.572	0.613667	0.526333	0.14	0.753667	22	3.42857	6	69.6	23	205.356
B	L	NH	B	LNHB	8	3	G10	0.181955	-0.244575	-0.835403	-1.13752	-0.538433	-0.164553	-0.143572	-0.261119	-1.36083	2.04251	0.0934763	1.06783	5.26556	3.21219	2.82666	3.63025	6.64314	3.34404	1.66351	2.27441	7.33574	4.18628	1.31432	6.0634	0	172.722	28.8	50.2	18	14.0433	0.952333	0.607	0.644333	0.482667	0.118	0.762333	33	5.83333	6	115	51.3	157.949
B	L	NH	B	LNHB	8	4	G10	0.898371	-0.488505	-0.155187	-0.649283	0.185697	-0.373225	0.347259	0.203573	-0.157577	-1.05596	-1.17952	0.875466	5.06804	3.11522	3.67316	3.90808	5.48053	3.00297	2.33372	2.21511	7.35286	4.38064	2.98153	5.96257	0	174.487	17	33.4	19	16.7367	1.13033	0.529333	0.556667	0.589333	0.168667	0.725333	28	4.18182	4	54.8	21.15	40.7977
B	L	NH	B	LNHB	8	5	G10	-1.53812	-0.716251	-0.243375	0.399007	0.380652	0.00259527	1.11103	0.173806	0.500315	-0.121366	-1.00689	1.18686	5.25559	2.33076	3.33164	4.06154	5.54611	0	4.22857	2.19014	7.83869	4.55019	3.07063	6.58777	1.88031	216.984	17.2	38.1	20	15.7333	1.072	0.582667	0.604333	0.588333	0.220333	0.824667	21	7.08333	4	68	27.27	328.433
B	L	NH	B	LNHB	8	6	G10	-0.397646	-0.914099	-1.09863	-0.479406	0.487622	0.306275	-1.11229	0.576188	-0.456738	0.372436	-0.22876	0.615766	4.95112	2.09323	2.91476	3.46747	5.99479	3.0498	2.69312	4.03129	6.63039	4.46079	2.0441	6.01616	1.34373	91.3889	26.2	48.9	19	14.7933	1.00567	0.690333	0.654333	0.556333	0.0473333	0.701667	34	5.83333	5	92	44.33	196.923
B	L	NH	B	LNHB	8	7	G10	-0.256111	3.69927	-0.793838	0.252754	-0.10745	0.979265	-0.706877	-0.669843	1.15236	1.26051	-0.687639	-0.364415	5.07036	4.01629	3.26584	2.14303	3.94852	2.68005	1.67587	3.62609	5.19206	4.37238	2.81885	6.79416	2.72408	49.8485	13.9	41.9	21	11.84	0.929333	0.536667	0.643	0.485333	0.0683333	0.684	24	3.90909	3	32	43.89	221.083
B	L	NH	B	LNHB	8	9	G10	-1.19533	1.22509	-1.50151	2.2015	-0.275131	0.220834	-0.0506981	-1.45234	-0.0251178	1.2929	-1.05783	-0.858704	4.36406	4.63443	4.97213	1.88799	3.75696	2.10068	5.30054	3.95241	4.58929	3.91987	3.30552	3.65524	1.18562	183.586	16.7	45.4	21	12.7033	0.908333	0.430667	0.562333	0.400667	0.144	0.706333	23	6	2	56	26.265	226.781
B	L	NH	B	LNHB	8	11	G10	0.241082	-0.294125	-0.488882	-1.44003	0.13652	1.84014	1.20248	0.174542	-0.0448322	0.523304	0.244517	-0.152404	5.81591	5.27476	2.54295	2.17222	4.299	2.01692	0.770856	5.0505	5.17163	4.45669	0.592266	6.43312	2.22271	101.313	22.1	39.1	19	15.8067	1.08867	0.5	0.662	0.566667	0.196	0.858	36	0.875	7	86	45.5	283.989
B	L	NH	B	LNHB	8	13	G10	-0.96977	-0.109649	0.468634	-0.0301182	-0.307048	1.2485	0.263788	0.0943341	0.5918	-0.698528	-0.420921	0.74542	5.36721	4.62334	3.57577	4.25679	5.21146	1.54342	2.94736	2.45316	7.26996	4.31043	3.09293	6.57057	2.3394	156.389	20.7	48.1	20	15.2933	1.04	0.602667	0.530333	0.612667	0.163	0.693333	23	5.46154	4	83	43.47	231.111
B	L	NH	B	LNHB	8	14	G10	-0.716944	-0.674034	-0.497959	-1.06047	-0.731896	0.169596	-0.759951	-0.0608093	0.173468	-0.98657	1.11468	1.31089	5.24683	3.17031	1.80403	3.87351	6.99519	0.994623	1.53248	3.46574	7.06286	3.27364	2.94639	5.97569	1.68777	306.074	22.8	49	19	14.4733	1.01167	0.580333	0.675	0.614	0.06	0.671	61	5.81818	7	94	40.87	142.906
B	L	NH	B	LNHB	8	15	G10	-0.789325	-0.523566	-0.0849518	-0.904091	-0.82546	0.918998	-1.05652	0.881244	0.33539	0.796935	0.303958	1.3775	5.02594	4.77171	2.72408	4.71949	6.1811	3.15161	2.68351	3.50928	7.2295	4.71678	1.73993	6.08422	2.04997	211.263	19.4	48.2	19	14.2533	1.09	0.632	0.730333	0.647333	0.03	0.700333	41	4.8125	5	91	75.53	263.932
B	L	NH	B	LNHB	8	16	G10	-2.53096	0.0126305	-1.01192	-1.53755	2.32246	-2.42707	-0.408785	1.95085	-0.223479	0.274111	-1.21513	-2.15725	2.78695	0	0	0	1.31681	0	0	0	2.22862	0	0	0	1.91501	0.648148	23.6	58.4	20	15.5833	1.07433	0.703667	0.745	0.571333	0.113667	0.858667	12	3.09091	3	62.4	58.1	255.271
B	L	NH	B	LNHB	8	17	G10	-0.0926892	1.35743	0.346694	0.787056	2.51342	0.842913	-0.666383	1.84913	-0.188196	-1.4131	0.5453	-0.0383944	5.12014	4.72004	4.94745	3.33573	5.97092	3.07349	3.20695	4.09043	6.40596	3.89609	2.79547	6.3328	3.16875	224.136	24.5	38.8	18	16.95	1.12833	0.614667	0.784	0.633	0.0443333	0.828333	39	5.61538	9	129	40.6	233.162
B	L	NH	B	LNHB	8	20	G10	-0.583113	0.612977	0.289079	-0.593313	-1.01059	1.87723	2.49838	-1.42216	1.23242	-0.479305	-2.42587	0.724175	5.73322	6.08778	4.21459	4.11087	4.01204	0	1.11088	4.045	6.93981	4.11843	3.4159	6.343	0	107.778	3.2	17.2	23	12.3933	0.942	0.419	0.579	0.642667	0.308	0.887	6	6.61538	2	5.3	9.24	12.0798
B	L	NH	B	LNHB	8	21	G10	-0.132401	-0.339607	0.243782	-1.85895	0.571499	0.299596	1.53492	0.511516	-0.233366	-1.30136	0.113067	1.20227	4.76786	2.53897	2.90645	3.37398	6.69518	2.07247	1.05605	4.3234	7.4056	4.2479	0	6.05493	2.09836	178.194	23.8	45.2	18	17	1.08333	0.608333	0.606667	0.635	0.241333	0.848	34	7.5	6	109.8	40.3	77.9487
B	L	NH	B	LNHB	8	23	G10	-1.08661	-0.882149	-0.392833	-0.548816	-0.929185	-0.878002	-1.13898	-0.786727	-0.424272	-0.471136	0.619214	-0.324962	3.61058	3.75486	1.9703	1.77097	4.01148	1.51499	1.74436	0.315081	4.70591	3.2206	1.66584	4.64017	2.07635	49.2901	26.4	48.3	20	14.25	0.991667	0.557	0.583333	0.388667	0.059	0.613667	39	5.25	7	107	43.2	29.6296
B	L	NH	B	LNHB	8	24	G10	-0.403457	-0.0789078	-0.648334	-1.10654	2.55434	0.462782	-0.0915617	0.135666	-0.553488	-1.57927	0.430087	-0.0992632	4.90822	4.05869	2.59235	2.58888	4.78231	1.73623	0.679161	2.70372	6.34601	3.0401	1.53846	5.89591	1.65999	71.713	26.1	47.8	15	14.5	1.01667	0.461333	0.677667	0.582333	0.109667	0.787333	35	5.38462	7	131	52.29	202.849
B	L	NH	B	LNHB	8	25	G10	0.33346	0.95345	-0.135316	-0.0340408	-0.675977	-0.672293	-1.19506	1.22508	0.195523	-1.6127	-1.3869	-0.466122	5.07483	3.41408	3.24303	1.63142	4.5326	2.54771	2.05839	2.05839	4.25166	4.27898	2.15948	4.66134	2.53897	147.833	20.7	34.8	20	15.8933	1.148	0.613667	0.681667	0.598667	0.0413333	0.677667	14	7	4	41	33.93	13.4473
B	L	NH	B	LNHB	8	26	G10	0.0683866	0.299314	0.353772	-1.9159	-0.688797	0.346599	-0.837663	1.47964	-0.386255	-1.49765	0.456214	-1.8543	4.26007	3.79382	0.870828	0	1.90817	2.03688	0	3.51155	1.86609	1.93527	0	4.55757	2.37232	15	25.8	39.7	18	16.9267	1.164	0.648667	0.626333	0.649667	0.063	0.659333	35	6.41667	6	147	60	10.9402
B	L	NH	B	LNHB	8	27	G10	0.0827991	-0.652193	0.245978	0.386944	0.0515876	-1.16598	1.20825	0.00822778	0.217269	-0.876724	0.622905	-0.0639945	4.53536	2.57663	2.96899	1.01915	6.68694	2.46798	3.31014	2.53348	3.64342	3.55812	2.25567	5.43729	1.98578	376.771	10.3	45.4	18	15.0767	1.06667	0.638333	0.606667	0.567333	0.216	0.822667	41	5.77778	7	131	43.29	69.2877
B	L	NH	B	LNHB	8	28	G10	1.8937	-0.618798	-0.183526	-0.78334	0.729846	1.28531	-1.14383	1.37148	-0.122956	-0.981151	-0.33557	-0.849894	7.09015	4.25876	4.0629	2.70858	2.92844	3.69895	0.66905	3.48636	6.22119	3.90421	2.75508	5.70116	1.3079	30.1984	19.2	43.8	19	17.5533	1.179	0.598	0.657333	0.582667	0.0936667	0.563667	29	5.83333	5	104	49.2	76.3533
B	L	NH	B	LNHB	8	29	G10	-0.108264	0.497542	-0.760158	-1.17872	2.32729	1.76203	-1.11734	1.10911	0.64357	-0.784892	-0.822465	-0.755567	6.01873	4.86582	3.35185	3.85956	1.67398	2.45196	0.606136	3.45351	6.4797	3.02583	1.96166	4.47923	2.17222	3.38889	10.8	47.2	19	16.5967	1.11067	0.593667	0.614667	0.577	0.0736667	0.658333	26	3.66667	4	69	48.6	59.943
B	L	NH	B	LNHB	8	30	G10	-0.683091	-1.05598	-0.168901	-0.668747	0.426825	0.120986	0.803667	0.249161	0.587819	-0.451282	0.178919	-1.82632	4.65209	2.64757	1.49549	0	2.34607	2.04797	0.546094	3.30779	2.58513	1.57819	2.09113	3.37288	3.0343	25.9402	24.3	50.8	20	15.45	1.00433	0.595667	0.611333	0.603333	0.183	0.794333	35	3.45455	4	83	65.7	90.2564
B	L	NH	B	LNHB	8	32	G10	-0.3944	-0.422855	-0.924297	-0.714111	1.18376	1.56233	-1.77394	0.985958	0.245124	-0.213152	-1.01606	0.884186	5.44752	5.44752	2.69594	4.91622	6.30959	2.5168	2.40419	3.9291	7.62252	3.67384	2.75065	6.73385	1.32914	200.347	19.8	50.2	19	15.81	1.04267	0.701	0.657	0.516333	0.0393333	0.625	32	5.08333	4	0	52.125	67.6923
B	L	NH	B	LNHB	8	34	G10	-0.40128	-1.11656	-0.615021	0.0113772	0.34703	0.534536	-1.06524	-0.317704	1.55038	-0.68478	-0.442569	-0.530274	4.62515	3.19185	3.02448	1.48748	3.4692	1.87323	1.74436	3.06201	4.61741	3.97882	2.79264	6.71749	2.12359	122.222	15	53.3	22	14.0433	0.972333	0.587667	0.556333	0.562	0.0703333	0.547333	29	4	4	0	64.08	169.117
B	L	NH	B	LNHB	8	36	G10	0.238906	0.241065	-1.19184	-1.60606	2.78615	0.946517	0.884285	0.870951	0.0465711	-0.817875	0.00578395	1.3746	6.00453	4.27134	2.79547	5.2822	5.87822	1.83209	2.24018	3.83399	7.88991	4.36113	1.32914	6.65399	0	274.815	21.8	41.9	19	15.79	1.073	0.689667	0.651333	0.602667	0.207	0.858333	42	5	7	90	46.2	84.3305
A	L	NH	H	LNHH	9	1	G10	-0.0232677	-0.586065	3.25256	1.61776	-0.922598	-1.16951	-1.27834	0.337935	0.0328306	0.0805971	-2.23681	-0.795991	4.22063	3.62333	5.18352	1.47974	3.97283	2.35997	5.44973	2.29731	4.20939	3.72914	2.54128	4.78681	1.31354	177.193	17.2	3.2	21	12.3967	1.036	0.508667	0.741333	0.528	0.0453333	0.747333	14	4.2	2	23.9	33.35	481.368
A	L	NH	H	LNHH	9	2	G10	-0.795333	0.155654	0.159721	0.532525	-0.0809365	0.218447	0.439424	0.4244	-0.34234	-0.320645	-0.933313	0.178702	4.44194	4.42636	3.94364	3.33473	1.87258	2.73725	5.01057	2.89708	6.77813	4.47527	2.01018	5.46959	1.94012	199.394	20.1	34.1	18	14.6867	1.04333	0.531333	0.706	0.557333	0.149667	0.855667	25	5.42857	5	54.8	32	302.45
A	L	NH	H	LNHH	9	3	G10	-1.92155	-0.599765	-0.603736	0.835735	-1.09526	0.243561	0.153577	0.277415	0.0794912	1.38995	-1.1393	0.826245	5.33309	3.21303	3.96924	3.67735	6.06571	0.419258	3.82106	3.3076	7.80731	4.09942	3.11321	4.91138	1.66219	148.125	19.4	51.4	20	13.1233	1.05567	0.542667	0.739333	0.561333	0.125333	0.864667	26	10.8889	2	22.7	35	393.162
A	L	NH	H	LNHH	9	4	G10	-0.325543	0.115794	0.178959	0.0273752	-1.05978	-0.851679	1.21333	0.505405	0.697537	0.723651	-0.439841	0.0288033	4.92667	3.16022	2.62672	1.63733	5.68403	1.9255	2.8128	2.70062	4.93105	4.1117	1.88031	4.9052	1.57658	92.1717	12	42.2	21	13.8567	1.11433	0.52	0.775333	0.588333	0.185	0.960333	34	5.875	4	41.6	51.59	304.046
A	L	NH	H	LNHH	9	5	G10	0.809262	-0.351366	-0.14359	-1.2734	-1.14897	-0.321472	0.831362	-1.2104	0.635453	0.711107	-0.870974	0.835091	5.62611	3.1057	1.39481	2.28708	6.52863	3.7073	1.52382	3.60466	6.32015	3.57158	2.17222	5.47177	1.32914	162.692	12.3	37.6	21	11.7	1.00267	0.459	0.642	0.541333	0.173	0.815	26	4.78571	3	44.3	35.91	216.98
A	L	NH	H	LNHH	9	6	G10	-0.970896	0.612812	0.521123	1.01414	-0.672212	0.485395	-1.22651	-0.648879	0.285209	2.60925	-0.100595	1.05457	5.0236	4.33761	4.23491	4.95748	6.38614	3.22675	3.80968	3.39023	7.66659	4.38257	4.22773	5.20241	1.75509	251.327	16	47.9	21	12.4467	0.965667	0.456	0.709667	0.498333	0.046	0.670333	45	2.63636	3	61	37.2	414.815
A	L	NH	H	LNHH	9	7	G10	2.07551	0.778548	-0.407016	-1.211	-1.5507	-0.0448728	0.335605	-1.23618	-0.407275	1.10978	-0.0957823	0.0863887	6.54593	4.41705	1.97202	1.98737	5.70304	4.49527	1.08619	3.01408	5.45911	3.32157	2.42775	5.455	0	111.704	21.8	45.1	19	11.59	0.991333	0.377667	0.670667	0.530667	0.116	0.786667	37	4.33333	4	69.4	30.855	165.014
A	L	NH	H	LNHH	9	9	G10	1.1289	-1.12772	-0.148128	-0.10322	0.735658	-0.692384	-0.710023	0.0505221	-0.50335	2.4256	0.692904	1.18229	6.10843	2.88986	2.87168	3.4052	7.19447	4.05227	2.52979	2.05484	7.29083	5.0837	4.00193	5.83052	0	429.815	25.8	52.4	18	14.3167	1.084	0.52	0.653333	0.520333	0.0806667	0.686	54	5.625	6	91.4	65.6	546.325
A	L	NH	H	LNHH	9	10	G10	0.789507	-1.08037	1.50432	0.263721	-1.0104	1.06671	-0.667845	0.86322	-1.08303	0.661035	-1.0616	0.384954	6.19638	4.35453	4.46455	4.35369	5.68293	4.31338	3.4159	4.29662	6.85913	3.86286	3.06302	6.54643	0.877645	166.83	28.2	44.8	17	15.1833	1.099	0.575667	0.696	0.550333	0.094	0.730667	15	4.30769	4	53.9	59.15	129.915
A	L	NH	H	LNHH	9	11	G10	2.36647	0.0865449	-1.23512	0.382255	-0.713616	-1.32556	-0.44414	0.67167	0.946908	1.55408	0.490755	0.79381	6.91283	3.87582	3.6403	3.18037	6.82417	5.21113	3.67106	0	7.37244	4.34267	4.27103	5.82065	0	369.405	14	55.8	22	15.77	1.124	0.536333	0.772333	0.625667	0.141	0.631333	60	5.92308	3	54.5	40.77	258.462
A	L	NH	H	LNHH	9	13	G10	-0.038868	-0.316429	2.09634	-1.18219	0.933022	1.62526	-0.715995	0.258334	3.06996	-0.273792	-0.0542548	1.93575	7.01701	5.33057	0	4.51086	6.60048	3.4692	2.34607	4.07376	7.86791	5.44242	4.92886	6.09407	4.79119	301.667	9.6	53	23	15.29	1.1075	0.5925	0.561333	0.8225	0.089	0.523667	33	7	3	48	57	211.054
A	L	NH	H	LNHH	9	14	G10	0.0898555	-0.285866	0.313847	1.03994	1.25202	-0.374886	-0.204845	-0.397444	-0.73041	-1.47038	-0.60326	0.507727	4.78867	3.5449	3.56511	2.45153	6.86197	3.12312	4.99564	4.47008	5.54537	4.35438	2.87453	5.98688	2.88587	287.929	27.1	43.2	17	14.6233	1.002	0.522667	0.657667	0.491667	0.121667	0.72	23	2.46154	6	75	13.695	111.681
A	L	NH	H	LNHH	9	15	G10	2.16554	-0.121242	-1.15733	-1.00794	-0.0554632	-0.222889	1.40664	0.248065	0.305595	-0.559024	-2.19023	0.0605417	6.71829	3.14259	2.66666	2.96032	5.32004	5.17115	1.59886	2.30024	6.86846	3.13499	2.60593	4.92738	1.32137	79.5322	18.4	38.1	20	15.05	1.04133	0.519667	0.668333	0.561	0.253667	0.922	12	7.16667	1	0	20.24	239.544
A	L	NH	H	LNHH	9	16	G10	-0.296403	-0.0951331	-1.17479	0.484522	-0.154088	-0.859419	-0.403517	0.0896491	0.633724	1.40287	-1.57198	-1.55534	5.29614	0	3.90421	0.94549	1.90817	1.1556	1.81464	2.66903	3.93996	1.71146	2.99481	4.50166	0	4.30556	7.3	51.3	22	13.8433	1.02533	0.54	0.668667	0.557667	0.1	0.69	17	4.5	1	12	41.89	91.8519
A	L	NH	H	LNHH	9	17	G10	1.84793	-1.79985	6.48076	0.172883	0.568788	0.149657	0.750872	0.297641	1.52043	2.1085	-0.133473	-1.74703	6.62407	2.86853	3.5601	1.29928	4.3003	4.20966	2.12026	2.68936	3.62878	2.81341	3.19185	4.87858	2.56067	9.77778	9.9	49.6	23	15.2	1.13333	0.540333	0.576667	0.574667	0.237667	0.814333	36	3.53846	3	36	52.5	145.413
A	L	NH	H	LNHH	9	20	G10	-0.854053	-0.985989	1.3112	0.221512	-0.465132	-0.227189	-0.196634	-0.996196	-0.208284	0.0126733	-0.00849422	1.45036	5.66909	3.89052	3.37466	3.09248	7.21554	1.88031	3.34292	3.70482	6.4896	4.88154	2.96593	4.40856	2.42283	446.508	26.9	42.7	18	12.43	0.924	0.493667	0.655333	0.581333	0.103667	0.689	43	7.3	4	65	46.55	177.322
A	L	NH	H	LNHH	9	21	G10	-1.49801	-0.726493	-0.350365	0.921268	-1.0979	0.792848	-0.212968	0.92367	-0.855416	0.116024	-0.424645	0.592813	5.68518	3.48919	4.17481	4.11391	5.95307	1.14091	3.51568	4.21117	7.84555	3.54685	3.67325	5.26934	2.1509	142.407	30.2	44.2	19	13.9733	1.184	0.551333	0.788333	0.554	0.0803333	0.824	25	6.81818	5	92	43.4	273.048
A	L	NH	H	LNHH	9	22	G10	-1.40152	0.423084	0.342859	-0.0677905	-0.22862	1.9551	-0.259294	1.57932	-0.088075	-0.0147408	-1.69084	-0.0103534	4.91429	5.16097	3.90757	3.82864	3.79174	1.63142	2.42775	4.34092	7.0073	3.4012	2.90264	5.24702	3.08598	108.222	23.1	30.7	18	16.54	1.10133	0.663667	0.680333	0.666667	0.116333	0.796667	13	3.3	3	44	25.25	266.667
A	L	NH	H	LNHH	9	23	G10	3.48142	1.59203	-0.858262	-0.171891	0.81099	0.0300066	-0.265629	-0.0368112	0.653815	-0.471737	1.01649	0.243437	7.81617	4.17034	3.82314	2.93267	6.92368	5.37504	3.39918	3.03486	6.18444	4.21085	3.66304	5.90828	0	270.152	18.7	47.2	19	14.9067	1.059	0.521333	0.626667	0.604333	0.0946667	0.645333	56	4.07692	5	108	54.39	264.843
A	L	NH	H	LNHH	9	24	G10	0.838038	-0.0449279	0.240028	1.42922	0.367947	0.546602	-0.733993	-2.03167	2.30125	-0.250933	-0.513916	0.271524	7.27348	4.22277	3.80419	3.69993	6.61025	4.43478	4.74879	3.82864	5.08485	4.3234	4.35243	5.09851	4.64759	176.667	14.4	48.4	25	12.68	0.949	0.415	0.501	0.431	0.081	0.582	22	4.90909	2	36	39.68	160.912
A	L	NH	H	LNHH	9	25	G10	1.65799	0.523377	1.44315	-0.311	-1.40055	0.707171	-1.15875	0.873359	-1.03791	0.109409	-0.245455	-0.0781048	6.42535	4.87732	3.8787	2.72519	6.016	3.91535	2.03082	4.7375	6.75992	3.26872	2.98081	5.45457	0	209.954	23.3	40.8	18	14.8533	1.076	0.581	0.755667	0.513333	0.0846667	0.688333	46	4.4	4	64	37.7	142.45
A	L	NH	H	LNHH	9	26	G10	-0.136194	-0.440781	-0.293425	-1.58854	-1.02604	1.67967	-0.212224	0.944157	-0.0445012	-0.215983	-0.224533	0.289765	5.35932	5.1775	1.55137	3.9591	4.44235	2.74826	0.806171	5.46347	7.08499	3.13587	2.04244	5.10683	1.20909	107.521	21.6	49	21	15.2567	1.13667	0.574	0.712333	0.55	0.0946667	0.807	32	4.45455	4	77	55.89	248.661
A	L	NH	H	LNHH	9	27	G10	0.12632	-0.250785	-0.596574	-0.75048	-0.790271	0.776239	-1.06237	-0.745027	0.655783	-0.65122	0.462908	1.15248	5.78379	5.73	2.29651	4.51141	6.05052	3.33832	1.54476	3.17299	7.05001	4.43836	3.50474	5.09851	1.83299	254.343	16.2	51.4	20	12.92	1.02233	0.497667	0.636333	0.505	0.042	0.625	41	3.3	5	90	63.72	78.4046
A	L	NH	H	LNHH	9	28	G10	-1.20188	-0.51122	-0.742814	2.11498	-1.1681	-0.300205	0.539203	-0.566736	0.781832	-1.03839	-0.937757	-1.0679	4.11201	4.95122	4.99965	1.64223	2.70062	1.36524	5.38041	1.78012	3.60263	3.65785	2.54444	5.18381	2.3394	119.583	12.2	42.2	21	13.8767	1.02133	0.435333	0.646333	0.479667	0.152333	0.798667	20	5.16667	3	38	45.885	163.875
A	L	NH	H	LNHH	9	29	G10	-0.00104775	-1.16765	0.626235	-0.643954	-1.04212	0.526414	1.1867	-1.39876	-0.602562	-1.32943	-0.593476	1.97605	5.5673	4.97005	2.43226	4.66465	6.44412	3.65674	2.30855	3.6035	7.71896	4.74099	2.96844	5.83925	2.62615	523.932	29.1	57.4	18	13.76	0.944667	0.476667	0.546	0.489667	0.217333	0.763333	14	5.45455	4	74	26.4	26.8946
A	L	NH	H	LNHH	9	30	G10	-0.739911	0.395538	-0.609668	-1.46521	0.38887	0.873937	-0.733122	-1.02686	0.968485	-1.27144	-0.700146	1.20069	4.8254	5.45199	1.66637	5.09418	4.14905	2.41609	1.55548	3.15161	6.93268	4.3932	2.20059	5.14166	2.74051	96.1616	17.7	43.8	21	13.2633	0.873333	0.489333	0.686	0.535333	0.133667	0.552333	26	4.27273	3	51	28.575	101.652
A	L	NH	H	LNHH	9	31	G10	0.194539	0.0301937	-0.689572	-1.19332	-1.34557	1.03363	-0.517603	0.789216	-0.198898	-0.298548	-0.303416	0.77354	5.77197	5.16317	2.31279	4.00842	5.7261	2.11718	1.44642	4.96738	6.83235	4.08245	2.15256	5.24801	0	239.188	13.7	47.7	20	14.72	1.17233	0.538667	0.706333	0.589	0.0543333	0.760667	28	4	5	92	51.15	161.368
A	L	NH	H	LNHH	9	32	G10	1.83593	-0.303232	0.0067465	-1.33131	-1.14941	-0.246621	-0.926179	0.347074	0.445087	-0.506384	-1.63913	-0.544674	6.18953	4.13864	2.64481	2.29651	3.89347	3.60983	0.816526	1.34242	6.04215	2.25501	2.53498	4.8041	0	55.9596	6.9	37.7	21	14.43	1.013	0.596333	0.661667	0.550333	0.0966667	0.686333	24	5.3	2	15	25.3	51.2821
A	L	NH	H	LNHH	9	33	G10	1.72416	0.259802	-0.645944	-0.474516	-0.861106	0.743257	-1.3069	1.28532	-0.416025	-0.184114	-0.361124	0.511839	6.73977	4.90268	3.8986	4.29566	6.25071	4.22973	2.76262	3.91297	7.82768	3.64549	2.79224	5.61261	0	235.397	16.8	44.9	19	14.7033	1.27967	0.564333	0.704	0.569667	0.035	0.693	35	5.1	5	83	38.19	273.276
A	L	NH	H	LNHH	9	34	G10	-1.24781	-0.590093	-0.372034	0.535964	-0.477965	2.48499	-0.532071	0.369508	0.549904	-0.0327427	-0.120963	0.384465	6.22471	5.41766	4.28652	4.45757	5.30675	0.870828	3.01544	5.08828	7.62881	4.24624	3.87294	5.80156	2.43912	107.315	22.6	48.1	20	14.9867	1.091	0.556	0.608667	0.597	0.0923333	0.686333	35	7	4	70	49.7	363.533
A	L	NH	H	LNHH	9	35	G10	-1.9392	-0.0169464	-0.251117	-0.0699777	-1.15607	1.16132	0.251994	1.2171	0.088383	-0.418947	-1.08793	-0.776296	4.07061	5.30584	4.16552	2.64958	1.17007	0	1.55814	2.47871	6.55304	2.46306	2.33268	4.79426	1.4556	42.3611	17.4	43.1	20	14.9933	1.11467	0.605333	0.723333	0.610667	0.127667	0.851	25	5.16667	3	36	40	103.704
A	L	NH	H	LNHH	9	36	G10	-0.647776	-0.184213	1.09052	-1.41888	-0.716915	-2.70679	0.231187	2.08519	0.541764	-1.13492	-0.918846	-1.325	3.91474	0	0	0	2.91275	1.11088	0.518206	0	2.93267	1.58697	0.908856	2.52918	2.66259	8.14815	15.4	43.8	21	17.3	1.23467	0.635667	0.744333	0.616667	0.134	0.878333	22	8.53846	3	55	53.9	190.085
B	L	NH	H	LNHH	10	1	G10	0.867125	-2.18945	3.59091	0.167639	-0.635082	-0.661317	0.146035	0.834863	-1.02097	0.666679	-1.29691	0.568778	5.88124	2.23359	3.32023	3.21047	6.74422	3.48636	3.87311	2.82044	7.6596	4.38797	2.96183	5.39831	0	224.771	29.6	58.1	19	16.1833	1.131	0.501667	0.656667	0.595333	0.145333	0.802	14	4	2	39.7	43.885	107.806
B	L	NH	H	LNHH	10	10	G10	0.834654	2.944	0.391823	-0.251844	-0.440167	-0.318791	-0.706494	-0.456526	0.142249	-0.0336219	-1.64863	0.0968344	6.00772	3.09293	3.06417	1.96166	5.36883	3.29481	2.33268	3.10546	5.94517	3.80109	2.2186	5.49654	2.53348	75	12.5	24.7	19	14.31	0.944	0.482333	0.662667	0.523667	0.0516667	0.703	12	2.58333	3	40	17.8	19.8291
B	L	NH	H	LNHH	10	11	G10	-1.31062	0.271374	0.152157	0.00617093	-0.383215	1.38222	0.220632	-0.788035	1.16261	0.0592511	-2.24688	1.00542	5.39601	6.05834	2.73725	3.94112	5.31469	1.3079	4.25257	3.41068	7.75877	3.52683	2.88062	6.01337	2.40508	193.571	15.7	30.1	22	14.2167	0.968333	0.519	0.555	0.548667	0.157333	0.712333	4	0.777778	1	4.2	39.55	58.5755
B	L	NH	H	LNHH	10	12	G10	-0.248405	0.250691	-0.180976	-0.0481538	-0.10911	0.921803	0.207854	0.578264	0.17175	2.77281	-0.020515	-0.097355	5.68525	4.81817	3.18366	3.17871	5.21394	3.20642	2.31128	2.28739	7.22138	2.83275	2.91777	5.50178	2.06747	78.2937	17.8	53.4	21	15.1867	1.112	0.514333	0.696333	0.597333	0.120333	0.816667	29	5	4	120	41.48	423.704
B	L	NH	H	LNHH	10	13	G10	-0.477007	3.09625	-0.42299	-0.407323	1.33405	0.469296	1.23838	-1.69849	2.26669	-0.0849821	0.0765121	-0.814026	4.80402	4.04985	2.52127	1.79176	3.55852	1.8718	2.0441	2.17222	3.97134	1.57554	1.99998	5.63835	2.81341	19.6111	12.4	45.3	22	11.83	0.894333	0.434333	0.542333	0.547333	0.205	0.747333	30	5.77778	3	45	53.655	190.997
B	L	NH	H	LNHH	10	14	G10	-0.778487	0.286091	0.564594	0.303836	0.455333	-0.701692	-0.728216	0.515588	0.725844	-0.366207	-0.727047	1.72281	4.79415	3.42499	3.16205	4.05811	7.06449	2.28739	3.90821	1.66501	7.90458	4.9746	3.25044	5.921	2.63166	392.619	21.5	46.3	21	15.6233	1.12567	0.572333	0.678	0.579333	0.094	0.598	25	4.6	3	46	43.89	238.177
B	L	NH	H	LNHH	10	15	G10	0.181985	1.70774	0.615244	0.121863	0.459929	0.644443	-0.549179	0.319355	0.170203	-0.422911	0.586966	1.08837	6.08235	3.74295	3.74557	4.577	6.67034	3.71628	3.39002	4.29577	8.38386	3.66356	3.10359	5.92915	2.56495	274.167	26.6	50.4	20	14.86	1.09967	0.472	0.699667	0.572333	0.053	0.752667	41	6.90909	6	97	50.53	219.487
B	L	NH	H	LNHH	10	16	G10	0.193785	1.74141	-0.556234	1.0895	1.66704	-0.468427	-0.580613	0.529714	0.263049	-0.514173	-0.417506	0.682475	5.43238	3.59415	3.80704	2.33372	7.11165	2.88847	4.66021	3.7604	6.59995	4.70413	3.22806	5.635	2.09639	390.256	23	46.8	20	14.9533	1.022	0.623667	0.730333	0.540667	0.0456667	0.743333	26	4.90909	5	56	35.64	100.741
B	L	NH	H	LNHH	10	17	G10	-2.1162	-0.913539	0.377667	0.118329	1.62256	1.20812	-0.815649	-0.0471942	-0.394051	-0.601708	0.357632	0.974412	5.14713	4.91622	3.31646	4.81455	5.88038	0	3.88656	4.32294	7.1657	3.6297	2.43811	5.48825	2.20721	195.868	32	57.2	19	14.1133	1.01667	0.528333	0.673	0.571667	0.0546667	0.671667	37	6.16667	7	75	39	176.41
B	L	NH	H	LNHH	10	18	G10	-0.538718	1.49487	2.78505	-0.051826	0.513383	0.397444	0.822445	0.187556	0.704862	-0.438134	-0.146025	0.947179	5.82041	4.43478	3.58448	4.60684	5.25009	2.37877	2.95281	3.07706	7.64976	3.8635	3.07866	5.25518	2.73725	109.201	15.8	45.7	21	14.3367	1.08833	0.492	0.710333	0.611333	0.15	0.860333	33	5.8	4	71	31.32	76.8091
B	L	NH	H	LNHH	10	19	G10	-0.641794	1.50005	0.163238	0.100858	0.902959	-0.13162	1.07181	-0.80006	0.0148425	-0.264409	0.237027	-0.180059	5.12014	3.48446	2.42557	1.63624	5.63086	1.40767	2.87864	3.07063	4.28163	3.91842	2.22696	5.29188	2.00415	4.93827	25.7	47.9	18	13.68	0.987333	0.426	0.640333	0.596667	0.157667	0.798	25	4.07692	5	118	46.9	19.3732
B	L	NH	H	LNHH	10	2	G10	0.094877	0.553519	-0.918706	0.285662	1.46651	-0.559132	-0.201098	0.2031	-0.577083	0.911775	0.738771	1.23008	5.46926	3.58255	3.78308	4.94531	6.72572	2.98666	3.84956	2.11943	8.01043	4.15322	3.08661	5.93033	0	236.528	23.2	49	20	15.2333	1.122	0.497333	0.702333	0.522333	0.074	0.776333	46	7.36364	7	146.9	42.84	119.43
B	L	NH	H	LNHH	10	21	G10	-0.872576	1.95122	-0.296594	1.60764	-0.436205	-0.00301259	-0.617071	-0.250345	0.254737	-0.715538	-0.172447	-0.0116662	4.44624	3.84263	3.7192	1.76041	6.65493	1.94193	5.01851	4.20773	5.59887	4.25153	3.7359	5.14679	1.82216	202.546	21.7	41.8	20	15.2433	0.997333	0.496	0.603333	0.556333	0.0823333	0.665	32	4.90909	5	75	39.195	104.615
B	L	NH	H	LNHH	10	22	G10	-0.0201351	3.04341	-1.40933	0.137162	1.21452	0.092302	-0.972823	-0.361559	-1.6327	0.25396	-0.178636	-0.712188	5.72486	4.53618	3.2855	1.99998	5.06681	1.54045	3.54738	2.55637	5.43615	2.45196	1.89712	4.45305	0	68.9444	31.8	43.6	16	13.99	1.02167	0.450667	0.637667	0.446333	0.0616667	0.644667	20	5.53333	7	115	34.65	61.9943
B	L	NH	H	LNHH	10	23	G10	-0.630257	2.85975	-0.70294	-0.752701	0.43878	1.23609	-0.35104	0.674001	-0.502193	-0.676738	-1.11637	-0.650759	5.09889	5.40789	2.51431	2.39227	4.89802	1.8613	1.18905	4.24955	5.31248	2.64521	1.34534	4.40582	2.59119	26.9753	25.7	37.6	18	14.5467	1.093	0.563	0.684	0.499667	0.111333	0.795333	15	4.38462	4	71	31.8	26.4387
B	L	NH	H	LNHH	10	24	G10	-0.533744	-0.482706	0.17737	0.0206531	1.56902	-1.81044	-0.271435	-0.658529	-0.9413	-0.897778	-0.47836	1.10029	5.12161	0	3.15569	2.86114	6.70796	1.98737	3.60052	2.1931	7.72343	3.99741	2.20678	4.62848	1.71702	189.383	26.6	46.2	16	14.1267	1.019	0.486667	0.598	0.499	0.108667	0.706667	21	4.8	6	93	34.2	121.481
B	L	NH	H	LNHH	10	25	G10	-1.29596	-1.05358	-0.0135579	-0.756279	0.384206	0.49069	0.787464	0.31733	-0.257558	0.479071	0.313278	-0.0960258	4.532	3.03312	1.93336	2.97812	4.58481	1.76495	2.27523	3.79353	5.41931	3.12961	1.27519	4.76211	1.86813	52.8571	23.1	62.9	19	16.07	1.07333	0.592	0.612	0.525	0.197	0.809	28	4.33333	6	103	63.6	108.946
B	L	NH	H	LNHH	10	26	G10	-0.674158	0.501299	0.100318	-0.114574	-0.785571	0.182394	-0.928729	0.0369306	-0.519488	-0.857527	0.0555639	0.774622	4.83708	4.07719	3.67975	4.25411	5.93682	2.65906	2.48153	2.55871	6.28611	4.24618	2.96964	4.87443	2.13111	127.929	30.1	42.8	18	14.0133	1.00833	0.555	0.65	0.607667	0.0423333	0.685667	37	7	6	86	34.3	96.8661
B	L	NH	H	LNHH	10	27	G10	0.282582	-0.610359	0.376783	-1.4865	-0.462063	1.47335	0.228315	-0.135784	-0.494062	-0.226237	-1.80523	-0.393863	5.61293	4.05853	2.8622	3.36153	1.68434	3.50989	0	3.7482	7.54095	0.847298	2.70434	5.5945	2.14007	10.1111	24.2	37.1	18	14.3267	1.03633	0.501333	0.611667	0.566667	0.166333	0.778	6	3.38462	3	46	19.125	15.9544
B	L	NH	H	LNHH	10	29	G10	-0.857787	-0.0671315	-0.191111	-1.1739	-0.501303	0.901056	-0.271675	-0.351637	-0.373847	-0.89951	0.291739	-1.02142	4.32234	4.36562	2.06747	1.83702	1.03865	1.88031	0	3.4041	4.88514	2.70593	2.40508	3.27924	1.78512	2.53968	34.8	53.1	19	13.99	1.00233	0.479667	0.572667	0.611333	0.0923333	0.665	36	7.08333	4	99	42.47	84.5584
B	L	NH	H	LNHH	10	3	G10	0.0207218	-0.34946	2.38058	-0.160326	-0.369555	0.357306	0.383741	-0.189917	-1.28672	-0.0575751	-0.458682	0.798737	5.28377	4.46079	2.21644	2.49412	7.02819	3.666	3.57466	5.23762	6.82529	3.5198	2.3979	5.35636	2.34607	307.063	33	46.3	18	14.6133	1.00867	0.499	0.672667	0.543667	0.139333	0.812	17	4.61538	5	110	30.6	108.262
B	L	NH	H	LNHH	10	34	G10	0.13286	-0.650675	-1.90472	-0.637883	0.0621774	0.675027	-0.985462	0.229967	-0.751906	-0.152988	0.161421	1.47293	5.86142	5.11899	2.71543	4.49051	7.38271	2.52127	3.00127	3.33814	8.44233	4.24929	2.98175	5.99202	0	303.444	38.2	57.3	18	14.4833	1.07533	0.544	0.702	0.549	0.0816667	0.620333	53	8.76923	6	0	47.73	141.994
B	L	NH	H	LNHH	10	5	G10	0.920511	-0.426209	-0.645536	-0.173305	0.963163	-0.204813	2.23843	-0.951117	-0.949303	-2.11448	-0.230584	1.57666	5.7502	2.65145	4.2935	4.566	7.17089	3.09608	2.95772	4.1391	8.0353	4.75701	3.28222	5.9987	0	282.937	27.9	42.7	17	13.73	0.992333	0.471	0.603333	0.583667	0.286333	0.889667	22	5.14286	7	121	27.06	66.5527
B	L	NH	H	LNHH	10	6	G10	-0.537842	2.6008	1.09964	-0.407854	-0.825498	-0.660551	1.19634	1.38629	-1.75682	0.97544	0.929994	0.455669	4.98123	2.25202	2.78123	3.26209	5.69807	2.35599	1.53597	1.62186	7.68465	2.9761	2.83362	4.64925	1.41707	156.076	34.1	51.2	17	16.9767	1.21933	0.600667	0.716333	0.588	0.180333	0.896667	31	4.85714	7	203	35.4	83.1909
B	L	NH	H	LNHH	10	8	G10	1.42997	-0.0545331	0.0383833	-0.637987	2.18533	0.838836	-1.2761	-0.122674	-0.0964287	-1.69871	2.28744	-0.0980882	5.7585	5.33517	3.1853	3.63821	4.5113	3.64756	1.86199	2.64865	6.92675	2.90046	3.93416	5.86237	1.8558	102.579	34.2	55.4	19	14.8267	1.06167	0.528333	0.629333	0.537	0.0346667	0.594667	76	9.66667	9	151	35.75	218.575
B	L	NH	H	LNHH	10	9	G10	-0.789687	0.800589	2.2726	1.09969	0.496895	1.59337	-0.800735	-1.89392	-0.722374	0.151978	0.297698	1.14168	6.22983	5.48133	4.89549	4.22141	6.65128	2.16162	4.91944	5.13405	7.35439	4.31724	3.2365	6.81312	3.3499	208.796	31.6	43	18	12.95	0.799667	0.421333	0.565667	0.5	0.049	0.614667	22	4.53846	7	139	23.5	133.789
A	T	H	B	THB	11	1	G10	0.196824	-0.796939	0.0110781	-1.74183	-0.0947464	-1.92503	-1.07165	-0.609735	2.34506	0.805321	-0.365591	-0.550266	5.66373	0	0	1.65999	2.83973	1.79176	0	0	3.42197	2.93267	2.5093	3.02673	2.12911	16.4815	6.3	43.1	25	13.63	1.02133	0.531	0.597667	0.540333	0.078	0.590333	30	5.83333	3	25.7	60.68	263.704
A	T	H	B	THB	11	2	G10	-1.94323	0.128251	-1.95983	-1.22379	-1.03101	-2.90424	4.24379	1.27685	-0.356822	2.67932	-0.714565	-2.08952	3.01965	0	0	0	1.36016	0	0.491594	0	0.980829	0.538997	0	0	0	2.10317	18.7	53.1	21	16.07	1.226	0.461333	0.811333	0.580667	0.419667	1.231	28	3.92308	2	55.1	58.08	439.43
A	T	H	B	THB	11	3	G10	2.37607	-0.296876	-1.89633	-0.864179	-1.06759	-0.1321	3.74699	-0.20498	0.323644	0.955631	0.112874	-0.603378	6.17167	4.74154	2.05927	1.60805	5.17521	4.68643	0.527355	2.34607	3.75504	3.94199	2.52795	5.1758	0	189.896	16.7	49.9	22	13.9567	1.088	0.502	0.721667	0.478	0.393	1.11467	41	7	4	60.9	36.855	364.444
A	T	H	B	THB	11	4	G10	0.93206	-1.31119	-1.97121	-1.89176	-0.0772476	0.259992	-1.26253	0.206673	0.114324	2.22652	0.663801	0.233896	5.57865	3.62333	0.991734	3.22842	5.74971	2.93112	0.690219	3.94775	5.17859	4.01274	0.924445	5.8023	0	200.175	9	47.7	20	14.9433	1.05333	0.493	0.757333	0.407333	0.043	0.759667	65	4.4	5	72.5	47.85	629.972
A	T	H	B	THB	11	5	G10	0.190585	-0.296944	0.383238	0.837775	-0.198399	-2.4466	0.786588	1.53783	0.209225	2.46509	-1.51652	-0.594414	4.42263	1.17007	2.34607	0.790139	5.92589	2.36365	3.71357	1.57745	2.82885	3.7436	2.7983	4.79923	0	168.565	8.3	43.1	23	16.83	1.22967	0.609333	0.765	0.578667	0.165	0.917333	19	6.14286	3	29.9	37.05	153.162
A	T	H	B	THB	11	6	G10	0.489283	0.759263	0.0303963	0.479944	-0.959855	-0.312807	-0.285184	-0.140142	-0.65271	2.66924	0.138196	0.193737	6.35646	3.12756	2.72739	1.72204	5.87195	1.98967	1.73103	3.42581	5.01661	5.19262	4.40128	5.81546	0	246.162	18.7	50.3	20	13.5167	1.05967	0.473333	0.775333	0.533	0.102	0.682667	38	7.81818	6	75.9	37.76	204.9
A	T	H	B	THB	11	7	G10	0.574186	4.0834	-0.831543	-2.00454	-0.0220235	-1.81139	-0.116419	0.219157	2.64823	-0.244004	-0.101036	-0.462859	5.09955	1.37339	0	1.15672	3.94927	0.948253	1.22176	1.22176	4.11437	2.08583	0.594412	4.19611	1.15672	34.7009	4.4	32.7	26	15.6667	1.05767	0.547	0.661667	0.562667	0.0996667	0.761333	31	6.22222	4	26.3	48.8	137.664
A	T	H	B	THB	11	8	G10	1.54144	-0.13601	-0.78686	-0.292133	-0.41227	1.06542	0.467053	0.68197	0.458937	-0.0491846	1.52032	-1.12758	6.87407	4.98709	2.87691	2.25809	4.85593	3.46342	1.1556	3.40827	4.591	2.63309	3.05549	5.41478	1.82961	92.9167	23.2	57.7	21	15.4233	1.13367	0.570333	0.717	0.478667	0.159667	0.844667	61	5.11111	6	101.7	56.88	296.752
A	T	H	B	THB	11	9	G10	0.250002	1.30835	-0.54965	-0.0140323	-0.701796	-0.235548	2.67595	1.27709	-0.314928	2.21458	0.84681	-0.108254	5.23615	4.01108	2.11166	1.72333	6.23994	2.64302	2.50714	2.24206	4.02818	4.27324	2.6288	6.10272	0	273.81	25	62.7	18	16.16	1.19767	0.567333	0.717667	0.684	0.297667	1.01533	54	5.63636	5	87.3	62.445	239.088
A	T	H	B	THB	11	11	G10	0.0359501	0.118487	-0.838125	-1.76458	-1.19485	0.286956	2.10535	-1.00157	-0.574002	0.477644	-0.363253	0.0880194	5.37895	3.49963	1.76495	1.98373	4.84412	1.67991	0	3.76635	4.39787	3.58131	0.747214	4.51954	1.03865	173.095	23.2	47.1	18	13.4267	0.973333	0.468667	0.603	0.543667	0.275667	0.878667	28	4.66667	4	72.8	30.13	139.031
A	T	H	B	THB	11	12	G10	0.747304	-0.455287	0.0675454	-1.60361	-0.836094	-0.604107	-0.0134315	0.900552	-0.854909	0.285249	1.41197	1.40556	5.27084	3.6915	1.55489	3.63368	6.69876	3.33902	0.883666	3.17005	5.80119	4.61083	1.20767	5.89807	1.70587	548.704	25.9	48.4	18	16.76	1.16933	0.58	0.753667	0.485333	0.107333	0.812333	57	4.8	9	131.6	66.015	201.709
A	T	H	B	THB	11	13	G10	0.928773	1.56235	0.332936	0.145042	2.18705	-0.538218	-0.063471	-0.393632	2.99467	-0.722778	-0.0295249	0.186927	5.84	4.46079	2.77259	2.1509	5.60961	2.7841	3.16875	2.03688	4.10783	4.46718	2.82885	5.68156	2.92276	283.148	6.1	49.8	26	14.8067	1.029	0.493667	0.63	0.597	0.0743333	0.656333	22	9	3	60	64.38	140.627
A	T	H	B	THB	11	14	G10	-0.49419	-0.397782	1.25944	2.23916	-0.630584	0.166358	0.777738	-0.568605	-0.931701	-0.97419	0.972009	-1.23136	5.35186	4.79448	3.94112	0	6.24841	1.51983	4.91557	3.07797	3.02929	3.20158	3.99806	5.88513	3.28222	95.7143	30.7	43.4	17	14.53	1.02167	0.519	0.621667	0.496667	0.167	0.788667	31	8.5	9	158	31.32	86.6097
A	T	H	B	THB	11	15	G10	0.953586	-0.414042	-0.178034	0.870397	-0.616604	-0.624215	0.21213	1.13476	0.193834	-0.447677	1.09681	1.8648	6.05433	3.82258	4.51593	3.71244	7.09068	3.40366	3.62261	3.274	7.50872	5.10639	3.97795	6.53384	1.92181	1066.85	23.4	49.8	20	17.1767	1.17933	0.598667	0.716333	0.572333	0.109	0.825333	62	9.44444	6	106	48.96	332.991
A	T	H	B	THB	11	16	G10	0.133629	-0.803633	-0.154326	0.365959	-0.402429	0.052898	0.050898	-0.22401	1.45183	-0.103589	0.648225	0.1338	5.76225	3.72032	3.19673	2.36115	5.52514	2.16769	1.44785	2.60855	4.87732	4.54557	3.92636	5.82803	2.20775	305.794	13.6	56.7	22	14.5867	1.06467	0.461333	0.65	0.561667	0.0926667	0.737333	41	6.45455	5	61	72.85	281.026
A	T	H	B	THB	11	17	G10	1.04692	0.300587	-0.18807	-1.21045	-0.170077	-0.966549	-0.336224	0.717706	1.20353	0.420996	-0.0222717	1.35433	5.99131	2.86018	0.961708	2.97995	6.40438	3.23451	1.57658	2.82785	6.00411	5.03977	2.05645	6.08572	2.17222	539.444	9.7	47.4	22	16.97	1.15933	0.477333	0.743333	0.561667	0.0756667	0.767667	37	5	5	57	61.6	248.205
A	T	H	B	THB	11	18	G10	0.263067	-0.315489	-0.860504	-0.486271	-0.0556441	-1.19181	0.160883	-0.592773	0.652609	-0.650201	-0.681291	1.00748	5.93822	2.32456	2.48182	2.63109	5.64519	1.50818	1.55619	1.81615	6.3666	4.57586	2.97326	5.38211	1.11088	352.926	13.3	38.4	20	14.2367	0.996667	0.488667	0.657667	0.508333	0.118667	0.776333	31	7.36364	4	47.4	52.125	52.8775
A	T	H	B	THB	11	19	G10	0.343699	4.28035	0.0228885	-1.24745	-0.985732	-0.324374	1.07044	-0.558706	1.03857	-0.457012	0.887853	1.17173	6.07304	3.13791	2.1848	3.65498	5.31785	2.64696	1.02165	2.78295	7.40035	4.08691	2.47092	3.79299	3.13549	279.556	11.6	38.2	19	14.3333	1.073	0.466	0.660667	0.547	0.154667	0.815333	37	7.36364	6	124	44.525	166.838
A	T	H	B	THB	11	20	G10	-0.64076	-0.494912	0.924286	-0.784027	0.0513462	0.330001	-0.823316	-0.618045	1.66307	1.10975	1.54	1.00632	5.79651	3.44389	2.46306	3.58694	5.80881	1.34534	1.57426	3.0533	7.15982	4.58156	2.67116	5.28189	1.89897	254.136	7.7	56.9	22	13.4267	0.998667	0.546	0.627333	0.530667	0.108	0.592667	62	4.90909	6	87.9	76	317.493
A	T	H	B	THB	11	22	G10	0.947589	0.671894	0.251251	0.930484	0.303548	-2.04284	-0.304464	0.8509	2.0368	-0.358157	0.0220109	-0.00331939	6.06385	2.7099	3.46051	2.23359	6.26239	3.32023	3.18612	0	4.73547	4.79119	3.59883	4.23491	3.16875	195.833	5.6	41.4	25	16.5333	1.18733	0.589	0.743333	0.489333	0.0986667	0.789333	36	6.90909	4	72	51.3	30.3134
A	T	H	B	THB	11	23	G10	1.09271	-0.0559799	0.345195	0.216037	-0.44244	-0.88602	-0.821745	0.433293	0.9668	0.115931	1.99712	1.7597	5.9567	3.18267	3.55057	4.1136	6.55796	3.83466	2.78295	2.0441	7.19847	5.70766	4.01938	6.45921	2.43264	726.444	14.3	53	22	15.7667	1.145	0.588	0.725333	0.526	0.0913333	0.634	63	7	11	95.3	50.4	338.006
A	T	H	B	THB	11	24	G10	-1.09888	-0.107366	0.995932	-1.15454	0.447104	0.2494	-0.0732402	0.508318	1.41822	0.562323	1.25633	2.08034	6.88297	2.39452	2.95221	4.91047	5.61475	0	1.13498	2.40126	7.74454	4.63113	2.8569	5.85486	2.98268	568.963	19.7	44.7	20	14.87	1.01233	0.532	0.77	0.785333	0.139667	0.630333	54	7.6	7	105	84	475.897
A	T	H	B	THB	11	25	G10	-1.37631	0.056856	-0.617625	0.542906	-1.14981	-0.685605	0.253183	1.97374	-0.202556	-0.651399	0.238517	0.150112	4.28697	3.50322	3.15362	2.34226	5.66414	0	2.19899	1.46634	5.25704	4.55771	2.63451	6.2008	1.5706	191.627	27.2	47.1	19	16.4967	1.31967	0.577333	0.815	0.564667	0.09	0.905	41	8.63636	5	82	70.09	124.217
A	T	H	B	THB	11	26	G10	0.195082	0.47238	-0.0548043	-0.823041	-1.47796	-0.970361	-1.14602	0.239516	-0.0611378	-1.0647	1.09238	1.73065	4.5862	3.80419	2.09448	4.54951	6.92144	3.3873	1.83299	1.55548	6.8832	4.95019	2.58571	6.02655	1.87258	409.747	18.2	51.1	20	15.2667	1.063	0.567333	0.716667	0.499333	0.0263333	0.697667	46	4	8	137	46.2	113.276
A	T	H	B	THB	11	27	G10	-0.502083	-0.991515	-0.361584	-1.49303	-0.591112	-0.823577	-0.39014	2.26867	0.495456	-0.38429	0.738877	0.0199662	3.97273	2.72519	0	1.59639	6.31131	1.40009	0.768907	3.35799	3.07706	4.01788	0.348307	5.97637	2.10119	214.676	13.5	59.4	20	17.8133	1.28333	0.651667	0.835333	0.566	0.096	0.762667	48	5	5	90	86.32	210.37
A	T	H	B	THB	11	28	G10	0.0400856	-0.866458	-0.653052	0.104595	0.254663	-1.12105	-0.689566	1.28194	-0.288733	-0.569902	-0.863135	0.518309	5.28888	2.60456	2.5819	2.65552	6.29696	1.87258	2.48575	1.75751	5.20517	5.08984	2.58571	5.61084	1.67587	300.051	28.8	52.8	20	17.27	1.17033	0.547667	0.726667	0.537	0.037	0.760333	21	2.5	3	57	49.83	191.681
A	T	H	B	THB	11	29	G10	-0.105714	-0.490652	-0.922552	-1.24571	-0.395872	-0.483954	1.56397	0.983599	0.490388	-0.55742	0.887539	0.881695	4.36381	3.33748	2.01737	3.56273	5.5584	2.81785	0.87855	2.10684	5.69585	4.64475	1.21502	6.01733	1.80403	291.407	17.4	59.3	20	15.96	1.19133	0.597	0.722667	0.559333	0.217	0.939667	47	3.33333	6	100	68.4	195.783
A	T	H	B	THB	11	30	G10	0.754721	-0.339285	-0.782951	1.0809	-1.13559	-1.4602	0.27039	0.50758	1.38519	-0.0493788	1.69803	0.672038	5.42201	3.4286	3.39002	2.61902	7.26683	3.49482	3.96187	1.13498	4.19553	5.19481	3.20545	6.54886	2.12691	521.222	9.1	54.8	21	15.34	1.13533	0.531667	0.751333	0.537667	0.1	0.851333	63	4.55556	6	120	78.28	363.077
A	T	H	B	THB	11	31	G10	0.442438	-0.257588	-0.960537	-1.68206	-0.860154	0.173189	1.44213	2.89252	0.450062	-0.233545	1.04994	1.80559	5.61324	4.13944	2.00339	4.86512	6.51298	2.90264	0.672738	3.76985	7.32961	5.62387	1.45461	5.96093	1.53393	564.293	15	62.9	20	18.68	1.32933	0.714667	0.847667	0.664667	0.185333	1.033	63	9.45455	5	100	66.605	222.906
A	T	H	B	THB	11	32	G10	0.246033	0.421753	-0.228493	-0.304198	-0.808015	-0.447475	1.75763	1.06503	1.51977	-0.892788	-0.559059	0.321899	5.90888	3.55416	2.42897	2.0459	5.41189	1.89085	1.14828	2.28436	4.76253	4.90291	2.81508	5.34525	2.7983	299.931	10.1	44.4	22	14.3733	1.314	0.596333	0.708667	0.649333	0.223667	0.932333	30	4.375	3	51	44.52	57.8917
A	T	H	B	THB	11	33	G10	1.30781	0.384176	-2.19115	1.37097	-1.18634	-1.00087	3.00011	0.182972	2.14309	-0.0839332	-0.782603	2.44183	7.00236	4.79763	3.88042	4.37085	8.28725	3.11598	4.90198	3.11598	7.02465	5.72286	4.92403	6.32257	0	1057.33	6.6	46.2	27	15.5333	1.095	0.491	0.804333	0.605667	0.265	1.06933	19	5.36364	2	33	58.9	140.855
A	T	H	B	THB	11	34	G10	1.93864	1.01163	-1.07008	0.177502	-0.401939	-0.147681	-0.252169	-0.291053	2.60292	0.228688	-2.04641	1.24427	7.12936	4.41482	3.44734	3.83466	6.13581	3.26342	3.55217	3.36921	5.79876	5.7254	3.57965	6.79779	0	524.583	4.2	27.8	29	15.3633	1.014	0.501	0.620333	0.557	0.0846667	0.705	5	6.8	1	3	59.6	140.171
A	T	H	B	THB	11	35	G10	0.835784	0.0828843	-0.534729	0.258386	-0.353846	-1.29558	1.04204	1.13096	2.72682	-1.18141	-1.52099	-1.99592	5.86777	1.86813	3.19835	0	2.29941	2.10684	1.90424	1.64988	2.25878	2.74747	1.64988	3.53148	2.62306	28.0952	4.3	33.1	28	16.6867	1.18733	0.541667	0.704	0.566667	0.182667	0.886667	10	7.8	1	5.2	72.495	131.282
A	T	H	B	THB	11	36	G10	0.294345	0.128181	-0.402649	0.0275419	-1.17609	0.534032	0.947077	1.30739	1.36801	-0.839103	0.0558153	-1.7193	5.22745	3.79887	2.61728	0	1.8558	2.28335	0.584253	3.49843	3.30869	3.72512	2.70593	5.5374	2.46756	33.4127	9.2	49.2	22	15.18	1.20033	0.546667	0.747	0.636	0.149	0.89	30	6.69231	4	78	70.8	238.86
B	T	H	B	THB	12	1	G10	1.58862	-1.35315	1.58239	-0.460537	-0.521777	0.880759	-0.690357	-0.0604624	-1.28675	0.436818	-1.15152	-0.041307	6.58187	3.86656	4.32634	3.41955	5.60825	4.48926	2.44235	4.66867	6.43935	3.30811	2.50779	5.41437	0	94.6111	24.5	42.9	17	14.0933	1.02567	0.516	0.626333	0.552667	0.113667	0.648	25	4.42857	5	5.6	32.2	67.9202
B	T	H	B	THB	12	11	G10	0.619754	0.203631	-0.264675	0.234377	0.228657	1.03595	-0.872292	0.27594	0.0163214	2.54437	1.19164	-0.971033	6.38518	4.48353	4.1741	2.38944	4.25153	3.44881	1.12601	2.99249	6.04965	2.86906	3.41133	5.09681	1.90817	90.5093	16.4	55.2	20	14.7867	1.05267	0.533333	0.699	0.483	0.0626667	0.755667	55	8.36364	7	126	50.4	312.251
B	T	H	B	THB	12	12	G10	0.850405	0.00193054	1.18842	-0.360298	0.660211	-0.398219	-0.813312	0.471868	-0.153481	0.496977	0.774474	-1.18855	4.71686	3.79615	2.50219	1.56671	3.25306	3.16047	0.821765	1.92896	3.54747	2.83398	2.8359	5.70809	1.49606	71.6013	18.7	45.8	20	15.74	1.12267	0.491333	0.702333	0.482333	0.058	0.739	51	7.54545	7	107	36.285	168.205
B	T	H	B	THB	12	15	G10	0.199734	0.121408	-0.295051	0.653698	-0.875157	-1.1162	-0.460607	-0.49133	0.112368	-1.06375	0.177908	0.38474	5.08554	3.13308	3.47782	2.03688	6.39154	3.35185	4.03326	2.57346	5.30717	4.46399	2.02961	5.20918	3.01226	216.5	17.3	44.9	20	14	1.02433	0.475	0.74	0.519	0.124	0.616	35	6.27273	5	114.9	28.05	88.2051
B	T	H	B	THB	12	17	G10	0.159467	-0.545336	4.47468	-0.150899	-0.624389	-0.536999	-0.822931	1.00235	1.96615	-0.876564	0.0889672	-1.67784	4.55466	4.15686	2.38092	1.11088	3.428	1.90817	1.04797	0	2.63641	1.71146	2.8123	5.75633	3.16093	32.3148	4.2	39.8	22	14.43	1.13067	0.554333	0.706667	0.618667	0.0666667	0.722667	30	4.77778	4	84	81.6	159.772
B	T	H	B	THB	12	19	G10	-0.221656	-0.496998	-0.0727221	-0.0654501	-0.675684	-0.215937	-0.499909	1.05808	1.3063	-0.487531	-0.912954	-1.52341	4.33165	3.61579	1.81464	1.12601	3.63612	1.46634	1.55814	2.5168	2.08118	2.48259	2.12359	5.49398	2.37232	40.0694	8.5	41.8	23	16.7433	1.167	0.507333	0.709333	0.511667	0.0623333	0.771667	23	4.25	2	34	56.7	302.45
B	T	H	B	THB	12	2	G10	0.0610042	0.587413	1.71779	-2.13864	-0.890995	1.53825	0.0416777	-2.19987	1.99141	1.02796	1.31391	-0.490939	6.00704	4.92685	0	1.99998	1.83702	2.56067	0	2.87168	2.9761	2.26292	2.49412	6.17298	3.07063	8.05556	17.7	50.8	22	10.375	0.799667	0.351333	0.561333	0.8225	0.089	0.523667	43	5.77778	5	95.8	51.48	232.023
B	T	H	B	THB	12	20	G10	-0.00991188	-0.764181	0.700717	-0.202256	-1.14583	0.55366	0.458612	0.747229	0.987717	0.0988525	-0.277671	-1.98565	4.54894	4.47851	1.88031	1.22983	2.26704	2.34226	0.561881	2.99016	2.18569	1.64988	2.85355	5.03834	2.17673	22.2222	10.5	49.2	23	16.17	1.175	0.479	0.691	0.503	0.146	0.837	24	4.375	3	80	62.16	240.228
B	T	H	B	THB	12	21	G10	1.03575	-0.447979	-0.331338	-0.206429	-0.984886	-0.0628166	-0.983654	0.590058	2.3003	-1.7571	0.225191	-1.52407	5.83792	3.46176	2.37601	1.21816	4.10957	3.27324	1.3079	2.44717	3.11387	1.77844	2.6736	5.08975	2.77259	35.7143	5.3	52.6	23	15.1867	1.03433	0.490333	0.712333	0.629333	0.0196667	0.692667	32	5.5	3	58	88.935	259.373
B	T	H	B	THB	12	23	G10	1.22204	-0.781885	0.512225	-0.118454	-0.453166	0.379278	-1.22835	-0.728609	1.17057	-0.99054	-1.00217	-0.979894	6.23497	4.79972	2.99811	1.58697	4.81141	3.21442	1.40982	2.16314	3.97448	2.39065	3.14511	5.51272	2.66259	99.7619	9.1	41.7	22	13.79	1.02333	0.446667	0.593333	0.496	0.0783333	0.515	15	3.11111	3	47	39.65	205.128
B	T	H	B	THB	12	25	G10	2.2607	-0.908251	-1.25942	1.2177	-0.728811	0.460932	-1.00351	-0.317791	-0.0906858	0.0278397	0.348659	-0.75827	7.61115	4.58156	5.20932	2.20059	6.26213	4.40684	4.27329	3.63546	4.96016	3.89552	3.24046	5.43341	0	201.919	18	54.2	20	14.5867	1.04933	0.449333	0.647333	0.469333	0.093	0.554333	36	4.36364	5	95	67.5	266.439
B	T	H	B	THB	12	27	G10	2.63255	-0.370824	0.0473619	1.52582	-0.816496	1.49887	-0.319934	0.354019	0.404422	-0.186515	1.01658	-2.39245	7.71109	4.69513	5.65238	0	4.32024	4.83123	2.77259	4.99657	3.37872	2.40508	3.85922	5.9987	2.29141	120.952	14.7	48.4	19	15.1417	1.11567	0.49	0.6665	0.544833	0.1055	0.703667	58	6.16667	6	80	48.99	242.735
B	T	H	B	THB	12	28	G10	0.097449	-0.202853	-0.0117001	0.246834	-0.755563	0.346217	1.85561	0.258927	-0.0275978	-0.842207	0.343681	-1.50597	4.96299	3.25615	3.3129	1.70383	3.20012	2.1251	1.86478	3.09379	2.92186	1.93284	2.68005	5.62022	1.66637	45.303	20.3	50.2	19	15.0867	1.07967	0.520333	0.657667	0.567667	0.253667	0.911333	38	6.58333	5	96	37.125	208.775
B	T	H	B	THB	12	3	G10	2.02779	0.304174	-0.58487	0.916857	-0.67791	-0.80493	-0.208632	-0.0832883	-0.861326	-0.0432295	-1.94583	-0.380539	6.16993	3.40443	4.19176	1.6287	6.39917	4.79522	3.42046	2.77692	4.7883	3.86423	2.75065	5.45259	1.49789	321.667	27.6	38.2	20	15.1433	1.05367	0.468333	0.646	0.422333	0.116	0.762	4	2.27273	1	61.9	10.465	242.507
B	T	H	B	THB	12	30	G10	0.531869	0.0148361	-0.177071	-0.32588	-0.870292	-0.755206	-0.746077	-0.538578	1.63195	-1.03834	-0.103733	-0.304711	4.9959	3.19185	2.45316	1.95184	4.90651	2.85982	2.05484	1.49789	4.76904	3.1481	2.24836	5.59801	2.17222	75.4861	9.9	41.7	24	14.8733	0.981	0.484667	0.638	0.498	0.079	0.632333	28	5.57143	4	66	57.33	137.208
B	T	H	B	THB	12	35	G10	0.0543745	-0.149305	-0.458678	0.798928	-0.120395	-0.0513974	-0.139386	0.32589	2.09843	-1.10045	-1.23876	0.822395	5.89616	4.45435	3.59883	3.31014	6.43357	2.78123	3.48636	2.23359	6.24206	4.35421	4.10172	6.18621	2.67223	384.861	4.4	38.4	22	15.42	1.1	0.534	0.657	0.611667	0.0866667	0.734333	19	2.55556	2	21	72.9	48.3191
B	T	H	B	THB	12	7	G10	0.782399	-0.391617	-0.128467	-0.479872	-0.116112	0.457691	-0.278083	-0.127766	1.46107	0.0400231	0.188891	-1.30631	5.09113	4.85449	2.25324	1.44474	3.53477	3.16485	1.0316	2.97845	2.62641	2.7462	2.51306	5.43093	2.10684	46.9444	10.1	43.2	23	14.4167	1.034	0.499667	0.661333	0.539	0.0856667	0.747	40	6.375	4	67	50.31	213.789
A	T	H	H	THH	13	11	G10	2.40468	-1.07157	-0.676975	-1.89632	2.39459	-0.476198	2.71041	-1.22369	-0.800728	-0.000986357	-2.20689	-0.508986	6.73378	3.44632	2.76991	1.47615	4.5881	3.85342	0.35582	3.08637	3.38309	3.78981	0	4.02688	0	78.9316	28.7	39.4	18	12.3167	0.913333	0.373	0.649667	0.54	0.316	0.965667	1	1.46154	1	23.5	22.5	220.627
A	T	H	H	THH	13	13	G10	0.961086	-0.120026	0.181201	0.549419	1.00446	0.304225	-0.471892	0.702355	-0.62705	1.35056	1.68689	-0.490981	6.14278	3.69831	3.63397	1.85507	5.87217	3.97448	2.16475	4.12998	4.64947	4.22325	3.21966	5.67017	1.46634	291.634	31.2	58.2	19	14.97	1.128	0.547	0.785333	0.508333	0.137667	0.647667	54	8	7	164	64.93	320.228
A	T	H	H	THH	13	14	G10	1.21185	-0.697575	-1.02463	0.348122	-0.729506	0.726803	0.824546	-0.314793	-1.03736	0.358174	0.651809	-0.702534	6.85465	4.42018	3.5345	1.85456	5.52213	3.22331	2.81674	4.43346	3.88156	2.95607	2.62306	6.05938	0	197.444	32.1	66.6	19	13.1	0.996333	0.471667	0.717667	0.577333	0.127	0.844667	39	7.08333	5	104	41.34	46.0399
A	T	H	H	THH	13	15	G10	1.21056	0.731879	0.237115	0.182286	0.317774	1.34006	0.712395	-0.694402	-0.351541	-0.473969	1.2779	-0.773983	6.65944	4.72591	4.39787	2.38774	4.93087	3.14031	2.58609	5.17112	5.06716	2.65089	3.49482	5.34021	0	69.3333	21.2	37.7	18	12.7933	1.01133	0.455	0.624667	0.615667	0.154	0.778667	51	7.15385	9	141	50.41	114.188
A	T	H	H	THH	13	16	G10	-0.595094	0.517455	1.60177	-1.1435	0.0664324	0.114593	-0.745016	-0.882317	-0.777315	0.386497	3.17454	1.45262	5.03579	3.09415	2.02002	4.17989	6.11638	2.12231	1.74062	4.03673	7.3466	4.31601	2.27836	5.56795	1.6946	290.043	32.2	51.8	19	14.2167	1.00967	0.492333	0.626667	0.500667	0.0553333	0.652	71	10.0833	13	205	56.88	147.692
A	T	H	H	THH	13	17	G10	1.25094	0.509862	1.36499	-1.1221	-0.0491408	-0.159403	2.80665	0.0281833	-0.165782	-1.3576	1.88236	-0.904123	5.99134	3.74031	3.2699	1.48048	4.28673	2.75311	1.59951	2.34014	3.33573	2.62306	0.11641	5.32818	1.91729	53.7654	23.6	37.7	19	15.1167	1.127	0.455333	0.665667	0.652	0.303	0.968667	48	7.83333	11	174	46.15	180.969
A	T	H	H	THH	13	18	G10	1.63051	0.685099	-0.598931	-0.715417	2.23797	-0.0619028	1.01428	-0.81306	-0.867569	0.880916	-1.84543	-0.556484	6.05284	3.68764	3.27691	1.58697	4.80594	3.55217	0.857824	2.88211	5.30085	3.09328	2.32215	4.99538	0	122.407	25	39.3	18	14.0433	1.02	0.395333	0.59	0.483667	0.208333	0.798333	3	4.07692	2	65	10.695	147.464
A	T	H	H	THH	13	2	G10	1.76961	2.57068	2.11421	0.28656	1.0287	0.507323	-0.0382889	0.636379	-0.923405	0.0856237	-0.878927	-2.34026	6.37506	3.18421	3.77276	0	2.47092	3.00861	0.870828	4.25614	2.43912	2.25324	2.83973	5.86552	1.96166	74.3519	27	38.1	17	15.0933	1.07533	0.466667	0.678667	0.513333	0.142	0.820667	14	4	6	64.5	16.465	201.254
A	T	H	H	THH	13	20	G10	-1.71449	-0.091318	0.870746	0.478071	2.58904	0.950161	0.182436	-0.852353	-0.518867	0.4195	-0.756801	0.247604	5.37167	3.58967	2.93857	2.07944	5.44242	0	1.92991	5.50939	5.9518	3.45526	3.65498	5.43032	3.08089	274.778	25.8	39	18	13.2367	0.965667	0.527333	0.642333	0.451667	0.115	0.757333	14	3.69231	5	101	39.045	0.22792
A	T	H	H	THH	13	21	G10	0.473255	0.137035	0.566138	0.368929	-0.347514	0.625391	-0.242398	0.381878	-0.798549	-0.611354	-0.93413	1.19126	6.77777	3.82622	4.51086	4.20635	5.10325	4.12713	3.33616	3.71628	8.30738	4.49857	3.13549	5.81843	3.43399	486	36.1	45.6	17	16.6867	1.11833	0.441667	0.650667	0.610667	0.108333	0.669667	9	4.07143	3	99	33.06	113.732
A	T	H	H	THH	13	22	G10	1.5867	-0.626212	0.0427171	1.56107	-0.926464	0.274725	-0.0142385	0.335077	-0.820877	-0.394654	0.989488	-0.414231	6.99852	4.50678	4.96698	1.63624	6.71383	4.43916	3.89985	3.92576	3.78335	4.51425	3.22183	6.38213	2.48901	380.988	34.1	50.6	19	15.1567	1.09467	0.523667	0.727333	0.540333	0.0696667	0.763667	36	7.75	6	168	57.27	62.4501
A	T	H	H	THH	13	23	G10	0.177093	-1.23103	0.591999	0.514331	1.11199	0.260248	1.82213	1.28884	-0.966998	-0.143036	1.31236	1.53774	6.24196	2.8546	4.35298	4.54819	6.90469	3.71981	3.28406	4.0092	8.26705	5.27001	3.46253	6.38967	2.16734	523.761	34.4	61.4	17	16.6267	1.277	0.571333	0.716667	0.642	0.221	0.937667	44	5.85714	8	169	55.025	185.755
A	T	H	H	THH	13	25	G10	-0.377061	-0.491086	0.573566	-2.33568	-0.46022	1.41274	-0.451803	-1.9689	-0.321457	-1.18352	-1.39814	0.542692	4.63185	5.60839	1.81615	3.85486	4.40401	2.4375	0	5.04079	5.83849	2.79321	0.764606	4.55114	2.10233	40.2593	17.9	25.8	18	12.0567	0.855333	0.431333	0.532	0.444667	0.118333	0.650333	14	4.46154	4	47	25.315	33.9601
A	T	H	H	THH	13	26	G10	-1.55864	0.667412	0.76243	-0.517035	-1.2688	-0.553531	-0.337807	-2.50862	-0.326259	-0.371125	-0.904962	-1.28291	4.11087	0	2.32818	0.790139	1.72804	0	0	3.62631	2.22362	0.908856	1.71146	4.99558	2.3549	4.72222	26	43.4	20	9.27333	0.774667	0.323667	0.618	0.508667	0.120333	0.577667	10	5.45455	3	64	16.335	91.1681
A	T	H	H	THH	13	28	G10	1.56753	0.105954	2.99835	-0.612709	-0.39997	-0.115417	-0.396837	-1.68868	-1.16667	-2.06634	1.04639	-1.33834	6.03246	2.94249	2.34607	0	3.92271	2.85583	1.72804	3.90048	3.28964	2.37232	1.71146	5.75574	2.37232	21.2037	27.8	34.2	17	12.6333	0.925333	0.399	0.531667	0.456	0.108333	0.64	37	5.07143	10	147	13.02	166.382
A	T	H	H	THH	13	29	G10	-0.290012	-0.637025	0.785277	-0.511511	0.339687	-0.458224	-1.28669	-1.36727	-0.843067	-0.974077	-0.247294	-0.687222	3.82864	4.43326	2.90965	1.01238	5.49766	1.28283	1.25885	3.09994	2.61995	3.05263	1.17007	4.93102	1.23428	56.0684	25.4	39.6	18	12.38	0.867667	0.388	0.629667	0.498333	0.0106667	0.640333	36	6.23077	5	71	11.205	170.028
A	T	H	H	THH	13	3	G10	1.20107	0.572492	-0.202606	-1.50002	-0.244167	0.07091	-0.110768	-0.145601	-0.934244	-0.319577	-0.762677	0.666273	6.54545	3.17167	3.55812	3.43174	6.14493	3.52595	0.527355	3.53003	6.88935	3.63795	0.899484	4.86024	1.58697	158.958	25.4	41.6	19	13.39	1.01433	0.489333	0.708	0.551	0.088	0.796	14	3.16667	6	86.2	20.91	155.897
A	T	H	H	THH	13	30	G10	1.56179	1.32423	-0.0549993	-0.685534	-0.858528	-0.460758	0.54686	1.05061	-1.348	-0.531366	-1.19722	-1.62083	5.45532	4.18459	1.94591	0	4.26111	2.76562	1.60944	1.82813	2.77951	2.80672	1.7148	4.96904	0	21.4444	30.3	42.1	17	16.6083	1.11433	0.4835	0.674667	0.630833	0.161333	0.836	10	3.21429	5	53	11.61	164.103
A	T	H	H	THH	13	31	G10	-2.42783	-0.441724	0.458251	-1.90141	1.04615	-2.77942	-0.0761767	-0.0999444	-1.23357	0.112307	-0.476438	-2.09731	1.03709	0.518206	0	0	0	0	0	0	0.702364	0	0	0	0.804048	0.339506	27.4	46.8	16	14.3667	1.02167	0.486667	0.578333	0.54	0.158667	0.737	36	5.46667	4	71	23.4	282.621
A	T	H	H	THH	13	32	G10	1.28301	-0.659432	-0.818046	-0.555367	-0.923818	0.0621624	-1.6081	-0.565354	-1.41403	-1.4666	-1.01579	-0.754762	5.90133	3.72894	2.93267	1.63452	4.39738	3.25504	2.64584	4.22625	5.74514	2.24206	1.8558	4.57176	0	41.5079	26.3	36.7	18	12.5733	0.955333	0.512	0.642333	0.465333	0.0246667	0.638333	20	5.23077	5	74	15.48	92.0798
A	T	H	H	THH	13	33	G10	0.909251	0.721337	-0.877736	-1.00522	-0.500133	0.398735	-0.890852	-0.165078	-0.697749	-0.408893	0.0659477	-0.59674	6.38779	3.94131	3.0211	1.97138	4.86721	1.65558	0.927341	3.44069	5.00572	2.82748	1.64223	4.92987	0	91.3194	18.3	41.8	18	13.8833	1.044	0.503333	0.656667	0.512333	0.0916667	0.599667	30	6.38462	6	124	41.31	138.348
A	T	H	H	THH	13	34	G10	1.71583	0.636772	-1.29652	-1.54948	0.201861	0.168599	1.70301	-1.58891	0.484571	-0.00182952	0.0154433	-1.66394	6.39295	3.0915	1.73993	0	1.71298	3.41922	0	3.2503	4.18582	1.31568	1.5007	4.2935	0	6.76768	18.7	49.6	21	12.2233	0.927	0.386	0.572667	0.512333	0.245	0.817667	29	6.2	4	77	56.94	24.1595
A	T	H	H	THH	13	35	G10	-0.0454073	0.416559	0.0649034	-0.681831	-0.431172	2.41386	1.24132	0.740961	-0.234227	-0.44204	-1.05505	-1.46357	6.19806	6.25818	3.10679	1.32914	3.61605	1.26404	0	4.40614	4.36965	2.11645	2.12596	5.30449	2.69527	26.9048	28.9	46.1	18	15.64	1.10233	0.490833	0.654833	0.639333	0.192833	0.847667	5	2.76923	2	77	34.17	281.254
A	T	H	H	THH	13	36	G10	-1.19639	0.527529	-0.401799	0.00776801	0.817806	2.50037	0.476535	-1.14907	-0.0320438	-1.07761	0.186385	-1.2326	6.1296	5.76673	3.38949	2.19899	2.6288	0	1.34993	5.31039	4.8944	1.67991	2.77259	5.14722	2.97407	17.1429	26.1	46.3	19	12.7167	0.940333	0.437667	0.599	0.504667	0.151667	0.750667	23	4.41667	7	102	34	63.1339
A	T	H	H	THH	13	5	G10	1.09875	-0.597468	-0.15833	-1.14589	0.711016	-0.837025	0.77675	0.919128	-0.64385	-0.261548	0.18751	-0.766914	5.85364	1.10323	2.24101	1.57266	4.40086	3.1947	0.485508	1.70727	5.4653	2.2593	1.71979	5.08807	1.60107	35.9375	28.8	54.2	18	16.73	1.12433	0.627667	0.642	0.515333	0.211	0.853	42	8.92308	5	95.8	35.51	135.157
A	T	H	H	THH	13	6	G10	-0.127008	-0.224071	-0.0574901	-0.763915	-1.05888	-0.129347	1.43088	1.2243	0.00207111	1.07575	-1.05548	0.962832	5.31567	3.76233	3.1209	3.73286	6.22461	3.09922	1.8856	1.70727	7.29115	4.36177	1.73215	5.42498	1.78596	177.674	24.3	46.5	20	16.3833	1.17167	0.557667	0.746667	0.619	0.216667	0.963333	18	3.72727	3	45.8	51.12	261.88
A	T	H	H	THH	13	7	G10	1.71447	-0.854957	-0.240425	-1.12359	1.31375	1.1361	1.01421	-0.799279	-1.58195	0.334769	0.859776	-2.26825	6.07245	4.91754	2.46935	0	2.53016	2.88003	0.465363	4.43522	2.78866	0.93827	1.42266	5.09125	0	29.2963	34.6	53.1	17	13.75	0.965	0.43	0.61	0.489333	0.204333	0.814333	49	7.92857	7	121	20.9	201.481
A	T	H	H	THH	13	8	G10	1.11353	-0.196818	1.24114	-0.576383	0.0629544	-2.06652	-0.117387	-0.179263	-1.74017	0.863038	0.025939	1.89041	5.99072	2.00622	1.32914	2.61969	7.2313	4.22141	2.41044	1.66875	6.39983	5.19773	2.86906	5.56381	1.60573	740.463	38.3	51.4	17	15	1.04033	0.522333	0.664333	0.507	0.0756667	0.74	19	5.42857	6	144	42.34	134.245
A	T	H	H	THH	13	9	G10	0.0136549	0.171912	0.196169	-1.62039	0.542522	1.83656	4.68936	-2.6325	-0.304269	-0.652033	0.569154	-0.918292	5.87805	3.79486	2.2186	3.02448	1.81464	2.31911	0.130053	5.33527	3.58737	1.81464	1.12601	4.14004	2.76387	15	32.5	40.2	20	11.93	0.961667	0.458	0.422333	0.379667	0.524667	0.947	19	2.45455	8	131.6	29.68	76.3533
B	T	H	H	THH	14	1	G10	1.33346	0.163094	-1.39936	1.4093	-0.435523	-1.13312	1.48808	-1.37333	-1.05462	0.916379	-2.08973	-0.720112	6.6289	0	4.48718	0	5.86368	2.88728	3.9883	4.22683	5.43194	2.66903	2.95703	5.88399	0	203.796	23.6	39	18	12.4533	0.916333	0.417667	0.616	0.458667	0.234	0.85	4	2	1	29.1	11.52	179.373
B	T	H	H	THH	14	10	G10	0.0218539	0.43251	-0.795688	-1.50111	1.33494	-0.271018	-1.19379	-1.91211	1.67646	2.56554	-0.791729	-0.0184092	4.79426	3.70677	0	1.44474	5.47243	2.11804	1.48748	2.18272	3.2581	3.33682	1.88031	5.83324	0	98.5185	9.2	47.9	23	12.46	0.846333	0.472333	0.469333	0.529333	0.0546667	0.493333	25	4.5	2	20.8	69.275	117.151
B	T	H	H	THH	14	13	G10	0.922858	0.515614	-0.1854	1.41201	1.24447	1.13975	0.146952	-0.0375088	-0.185859	-0.19566	0.691166	-0.514798	7.4431	5.56025	4.533	2.5168	6.38463	4.2935	4.58156	3.55746	5.77662	3.71808	3.24375	5.6746	3.62631	97.4074	35.2	61	19	13.79	1.01833	0.445333	0.732333	0.580333	0.102	0.783667	33	4.25	5	132	38.61	277.151
B	T	H	H	THH	14	14	G10	0.958415	-0.548633	0.0368316	-0.305221	0.411046	-1.21924	-0.0946157	-0.355123	1.50306	-0.286362	0.509154	0.36522	6.20676	1.83702	2.73725	1.86609	6.59511	3.00632	2.96183	1.87323	5.70372	4.4254	1.94855	5.11031	1.98737	196.852	11.6	54.2	23	15.4233	1.04867	0.541333	0.593	0.559333	0.133667	0.672667	45	7.75	4	74	46.2	104.615
B	T	H	H	THH	14	15	G10	-0.918197	0.167507	-0.42203	0.0135089	-0.793461	0.453932	0.0324603	-0.773784	0.557833	-0.494273	-0.0423982	-0.660618	4.99871	4.88822	2.58951	1.17007	5.08235	0.473784	1.98274	3.3907	3.01276	3.24637	1.88031	5.34103	2.20059	60.6566	17.1	50.4	21	12.3067	0.935	0.446	0.703667	0.592	0.08	0.741	23	5.1	5	77.7	43.5	159.544
B	T	H	H	THH	14	16	G10	0.0171008	-0.620574	1.32382	-0.202681	0.566376	0.664099	3.13388	-0.811746	0.578208	-0.898345	0.355143	-0.00905644	5.23297	4.61591	3.34292	1.88031	4.06427	2.68449	1.90424	3.08525	4.7692	5.03911	2.27523	6.41912	2.8115	48.7302	26.3	47.2	20	12.9733	0.991667	0.491	0.626	0.650333	0.333	0.959	38	5.81818	5	80	32.5	138.348
B	T	H	H	THH	14	17	G10	-0.556935	-0.47555	-0.352349	-0.294322	-0.58147	0.17999	-0.170752	-0.118142	1.40828	0.984841	0.00241264	0.188069	4.57776	4.73547	2.10119	2.24836	5.97155	2.91023	2.43507	2.20848	5.10947	4.24558	2.31455	5.53865	2.29141	59.4444	12.2	48.2	22	14.31	1.04433	0.484333	0.658	0.604	0.0846667	0.742667	29	5.33333	4	74	74.115	357.835
B	T	H	H	THH	14	19	G10	-0.315534	-0.304978	0.717965	-0.365541	-0.449232	-0.227361	0.399356	1.5284	1.73509	0.498002	-0.47754	-0.317691	5.50571	3.40366	1.85166	2.42283	4.67473	2.282	2.32818	1.64223	4.75916	3.51431	2.37232	4.95856	3.03566	55.463	7.1	52.8	23	16.44	1.206	0.655333	0.704667	0.627	0.148333	0.853	28	5.25	3	46	62.25	199.43
B	T	H	H	THH	14	2	G10	0.452219	-0.0561871	0.465836	-0.575997	-0.245154	1.26763	-1.02255	-0.716785	-1.95691	1.15553	1.2565	-0.0266157	5.99158	3.87911	3.8609	3.68411	2.5576	3.34292	1.17007	4.24804	7.148	4.22393	2.97407	5.8937	0	27.8571	34.8	55.1	17	13.2933	0.932	0.441	0.684	0.508	0.0623333	0.621667	36	6.14286	9	194.9	43.2	131.738
B	T	H	H	THH	14	20	G10	-0.772282	-0.620942	4.6661	0.333525	-1.01916	-0.197964	-1.29487	-0.323745	1.38197	0.267022	-0.27023	1.41386	5.62464	3.41995	3.17393	3.9098	6.71734	1.91729	3.63041	4.28077	8.39639	4.25658	3.24375	4.95356	2.14369	410.988	8.2	43.4	23	13.7833	0.992333	0.455667	0.695333	0.503333	0.0563333	0.639	26	4.75	3	66	100.8	181.197
B	T	H	H	THH	14	21	G10	0.78579	-0.357987	-0.249908	-0.277713	1.63688	-1.27966	0.329731	-0.596743	-0.604691	-1.70668	-0.167105	0.0526563	5.10653	2.44717	2.17222	1.21227	6.61137	3.35234	3.51362	3.56404	5.09893	4.75359	1.58697	3.72703	1.8589	66.5278	26.9	40.7	18	14.7833	1.03167	0.485	0.601333	0.521	0.152167	0.7535	32	4.07692	6	104	18	77.9487
B	T	H	H	THH	14	22	G10	-0.377083	-0.608433	-0.468282	-0.293224	-0.572671	0.0545751	-1.28784	-2.40992	-0.589018	-0.730343	-0.590544	1.35171	5.32337	3.92332	3.34011	3.95811	5.65707	2.72922	2.81415	3.78054	7.59602	5.50458	2.60497	4.22277	1.88031	169.012	20.2	42.7	17	11.415	0.827	0.3625	0.5705	0.421667	0.068	0.544833	29	3.64286	5	58	19.4	141.311
B	T	H	H	THH	14	24	G10	-0.0402533	-0.213537	1.62112	-1.91525	0.486053	-0.357837	-1.12737	-1.17688	0.4216	-1.60059	-1.55484	0.013144	5.24936	3.39749	0	1.79176	3.96398	2.01243	1.6946	2.21355	3.5415	3.01771	2.1509	4.14372	2.67542	44.2593	13.4	29.4	15	12.545	0.877	0.5525	0.478667	0.699	0.1	0.484667	20	1.3125	3	24	12	18.6895
B	T	H	H	THH	14	26	G10	0.706351	-1.31452	-0.934649	-0.0282074	0.264284	-0.345354	-0.444351	1.11671	0.427912	-0.142796	0.0243772	1.11557	6.37009	3.34535	2.5153	3.44822	7.5308	3.39002	3.37872	3.22626	6.28261	4.70082	2.87795	5.66013	2.28766	530.63	22.2	58.4	20	17.6833	1.188	0.572333	0.747333	0.575333	0.143333	0.604	39	7.72727	3	77	59.15	199.43
B	T	H	H	THH	14	27	G10	-0.296959	-1.15276	-0.695711	0.709852	-0.471829	0.0357583	-0.528922	0.144196	0.526812	-0.439341	0.398908	1.78108	5.87212	3.83226	2.97893	4.32192	8.15133	3.39934	4.73082	4.17524	7.93356	4.91551	3.94266	5.273	2.44717	513.944	20.3	58	20	16.1067	1.08267	0.522333	0.681	0.573667	0.099	0.631333	37	6.36364	5	93	70	201.481
B	T	H	H	THH	14	29	G10	0.94487	-0.845157	-0.939084	-0.27409	-1.00481	-0.333459	-0.43084	0.218272	-0.7841	-0.734523	-1.13483	1.31463	5.61662	4.19281	2.70527	4.23792	6.76621	3.61579	2.95823	2.7099	7.54321	4.30106	3.7287	5.98649	0	346.042	25	43.8	19	15.8633	1.103	0.468	0.684	0.549	0.0706667	0.742667	22	4	4	47	25	77.4929
B	T	H	H	THH	14	32	G10	-0.442694	-1.09085	-0.0102372	0.259131	1.68748	-0.0334015	1.43559	0.342844	-1.25596	-0.0380895	0.223037	1.28976	6.3504	2.96756	3.65785	3.96609	7.06105	1.76359	3.27084	3.28964	7.23438	4.50841	2.47092	6.06791	2.29701	393.5	43.7	55.7	18	15.0233	1.15033	0.537333	0.714667	0.534	0.188667	0.903333	23	7.30769	6	137	45.75	113.732
B	T	H	H	THH	14	4	G10	0.224381	3.78057	-0.257048	1.52458	-0.909983	-0.848699	1.03996	0.796029	-1.51703	1.30109	1.10185	-0.830828	5.59484	2.70062	4.10172	1.31776	6.16281	2.01433	3.44359	2.03129	4.5267	2.71203	3.86871	5.72554	0	187.051	31.3	53.1	17	15.1367	1.05567	0.535	0.780333	0.560333	0.165333	0.945667	44	6.71429	9	126	38.25	94.359
B	T	H	H	THH	14	7	G10	-0.4451	-0.926645	-0.527861	0.153642	0.179891	0.229933	-0.22043	0.0135015	1.49562	1.48652	-0.377721	-0.215603	5.32202	3.95249	2.07247	2.17748	5.4599	3.1209	2.07828	2.44315	5.29822	2.64958	3.69649	5.62892	2.24836	146.806	8.7	49.6	22	11.3067	1.11267	0.515	0.744667	0.559	0.0736667	0.801667	27	4.88889	3	52	74.16	424.615
B	T	H	H	THH	14	9	G10	-0.505728	0.851018	2.44388	-0.0856298	0.0881498	1.05918	0.160859	0.924931	-0.892275	1.17306	-1.53602	0.439101	5.23255	5.48546	3.16541	3.97298	5.53081	2.30734	2.77754	4.25144	6.78016	3.90021	2.95772	5.36047	2.40508	130	18.8	25.9	17	16.7533	1.15267	0.503667	0.682333	0.528667	0.156667	0.839	15	5.21429	5	52	23.1	368.319
A	T	NH	B	TNHB	15	1	G10	0.203689	-0.615805	-0.441554	0.949502	-0.267313	0.391047	0.542456	1.28642	0.419102	0.716827	0.681143	-1.4448	5.31229	3.33748	3.83985	1.38629	4.74332	2.91476	3.51761	4.01471	3.89559	2.53311	2.82446	5.1028	1.63142	56.1852	17.9	54.2	20	15.84	1.14767	0.572	0.74	0.595667	0.147	0.887	57	7.18182	4	74	55.04	466.781
A	T	NH	B	TNHB	15	2	G10	-0.265376	-0.0888258	-0.323909	-0.208767	0.106325	0.0954091	-0.0644717	2.39296	1.31527	1.27226	-0.544918	0.507224	5.73704	2.61057	2.84471	3.72188	6.73601	2.27397	1.8059	2.48704	7.08262	3.896	3.27924	5.94213	2.20574	106.838	7.4	46.7	22	17.4233	1.26467	0.646333	0.816667	0.650333	0.0776667	0.894333	32	7.13333	3	51.9	60.75	466.553
A	T	NH	B	TNHB	15	3	G10	1.42867	-0.346039	-0.333774	0.295929	-0.226049	-0.299684	-0.876458	1.90375	-0.0459887	1.17671	-0.542011	-0.994388	5.64476	4.91087	2.72594	1.75642	5.40271	3.93996	3.30633	2.39156	3.88442	3.52083	3.17603	4.83076	0	124.271	12.7	47.8	20	17.5333	1.16833	0.669667	0.729667	0.551667	0.0706667	0.800333	41	4.36364	4	49.7	42.625	228.376
A	T	NH	B	TNHB	15	4	G10	-0.696609	-0.841552	-1.31134	-0.492221	-0.711588	0.839935	-0.957843	0.378412	-0.0589019	1.58894	-0.29041	0.485131	5.16854	3.67099	3.83697	4.29408	5.19755	2.39009	2.5819	3.882	7.35879	3.12278	2.09113	5.13338	0	109.188	15.9	50.8	20	13.57	1.06133	0.534667	0.736667	0.592	0.0763333	0.660333	36	5.84615	4	61.5	56.73	379.943
A	T	NH	B	TNHB	15	5	G10	0.272326	-0.757813	-1.54	0.399413	0.418394	0.592077	1.31226	0.568161	-0.0310073	2.11721	0.0279343	-1.68956	5.59297	4.35758	3.92758	1.7657	3.51431	1.9746	2.44181	2.70475	3.79382	2.0288	2.07247	5.43127	0	38.3025	13.5	51.4	20	15.11	1.09533	0.517333	0.763667	0.432333	0.217667	0.981333	48	5.16667	4	45.7	46.055	390.883
A	T	NH	B	TNHB	15	6	G10	0.388016	-0.227738	-0.549596	-0.324189	-0.494112	-0.186945	1.84302	-0.580607	-0.2116	0.55943	-0.425838	-0.0160019	6.07541	3.05111	2.33268	2.10684	5.79157	3.61951	1.07992	3.20883	4.483	3.16875	2.42283	5.06004	2.59235	190.208	21.3	56.2	19	13.08	0.972667	0.457667	0.742	0.552333	0.211	0.953	11	5.9	3	123.8	41.595	105.299
A	T	NH	B	TNHB	15	7	G10	0.367742	-0.653019	-0.97091	-0.234843	-0.292154	0.671795	-0.28698	0.51524	-0.145853	2.04069	0.330525	1.00766	6.17953	3.73408	3.61215	4.95592	6.78907	2.72875	3.47326	3.79247	7.70496	4.49311	2.56445	5.81272	0	264.575	20.4	53.7	20	15.7283	1.1	0.5525	0.651667	0.541	0.1055	0.757167	56	4.33333	4	64.3	45.5	507.806
A	T	NH	B	TNHB	15	8	G10	1.31217	0.581948	-1.07131	-0.422282	0.488732	-0.040923	-0.256099	1.31328	2.17259	-0.0991009	2.13557	-1.49887	5.3625	3.5198	3.76956	1.50562	2.77259	2.18402	1.45018	3.08185	4.06962	3.05276	1.77425	5.54924	0	24.4444	8.2	41.1	25	16.9567	1.205	0.506	0.744333	0.633667	0.0706667	0.815	76	6.9	6	79.8	55.1	326.838
A	T	NH	B	TNHB	15	9	G10	-1.66621	-0.670188	-0.581561	0.185003	-0.490541	1.20311	0.158428	0.189003	0.893563	0.912164	-0.377668	0.136085	5.03939	4.48276	3.17234	4.03673	4.63357	1.14319	3.02811	3.38887	6.20675	2.89322	2.88847	5.73096	1.84718	58.4615	15.4	50.7	21	14.6033	1.062	0.503667	0.687333	0.584333	0.110333	0.797667	32	7.6	3	42.9	66.375	219.487
A	T	NH	B	TNHB	15	10	G10	0.171125	0.0527088	0.169294	0.121615	0.811361	0.874145	0.181484	0.41013	-0.866359	1.68581	-0.187988	1.1601	6.29942	5.04296	3.17208	4.01895	6.96928	3.95718	3.55897	3.50441	7.40071	3.93571	3.28964	6.1876	1.94478	480.159	30.2	51.4	16	15.22	1.07233	0.575333	0.672	0.562	0.142	0.722	25	4	5	88.2	60.84	259.829
A	T	NH	B	TNHB	15	11	G10	-0.302231	-1.01912	0.154016	0.312439	0.871933	1.05225	0.583715	-0.762319	0.750954	0.659665	-0.236578	-0.761182	5.61949	5.1022	2.99775	2.48153	4.12892	2.86018	2.68351	3.20422	4.66201	2.4645	3.31106	5.24004	1.96166	85.6061	16.7	47.3	20	13.1367	0.956	0.494	0.615333	0.517	0.172333	0.787667	32	5.44444	3	74.5	61.125	171.168
A	T	NH	B	TNHB	15	12	G10	0.714194	-1.11106	-0.207792	0.493867	0.0479806	1.27469	-0.318353	0.110379	-0.21458	0.489318	0.654623	-1.52704	6.44753	4.41901	3.22828	1.49789	4.56652	3.3327	1.49789	3.31014	3.48848	2.18792	3.57383	6.5164	2.44717	35.4861	31.1	67.9	18	14.4967	1.03233	0.49	0.654	0.551667	0.0803333	0.734333	44	5.2	3	96.9	48.3	247.749
A	T	NH	B	TNHB	15	14	G10	-0.777796	-1.09492	-0.021984	0.302966	0.265404	0.00850388	0.347248	-2.32796	-0.234123	-0.0657991	0.806363	-0.50025	4.92771	1.93908	3.08525	1.58697	4.04639	1.20635	2.45742	3.89214	5.10214	2.74747	2.70858	5.60461	1.65747	43.7302	17.2	41.7	19	13.27	0.849333	0.409	0.525333	0.370667	0.161	0.686333	40	7.4	7	146	44.88	42.3932
A	T	NH	B	TNHB	15	15	G10	-0.818757	-0.61626	-0.518412	1.19178	-0.24772	1.23999	0.2658	-0.580369	1.03879	0.118262	0.0383731	0.60364	5.78959	4.78926	3.75342	3.78229	6.40436	2.52795	3.89578	4.44515	7.03053	4.34884	4.65775	5.72857	2.58539	177.778	14.9	48.9	21	13.07	1.04467	0.491333	0.647	0.548333	0.121333	0.768333	33	8.42857	4	81	54.51	268.49
A	T	NH	B	TNHB	15	16	G10	0.233736	2.10617	-0.995168	0.401715	0.0448706	-0.288485	1.50157	-0.786178	1.55215	-0.82764	0.104142	1.29925	6.06042	3.5132	2.93857	3.76378	6.92171	3.12579	3.80171	1.89712	7.47672	4.66762	3.40858	6.19032	2.92077	246.333	25.7	59.8	22	13.5033	1.09367	0.433333	0.635	0.562	0.177667	0.812667	26	7.72727	3	34	50.4	113.732
A	T	NH	B	TNHB	15	17	G10	-0.318298	-0.800481	0.400856	0.648209	-0.307414	0.340062	-1.1693	-1.00871	1.50632	1.15676	0.870603	-0.330025	6.37645	3.34765	4.20444	1.95563	4.9647	2.03688	3.08246	1.47615	6.35403	3.12278	3.01352	5.88781	2.5322	61.2821	17.9	59.6	21	12.7567	1.00867	0.430333	0.580667	0.564667	0.026	0.564	49	8	3	66	81.755	190.085
A	T	NH	B	TNHB	15	18	G10	-1.05223	-0.732132	0.319483	1.84167	-0.0140571	0.209042	1.10721	-1.01598	1.08947	-0.520655	1.23748	0.168448	4.72865	2.91131	4.76448	2.41222	5.98302	2.49412	4.59848	3.78094	5.34733	4.98578	4.01538	5.67496	2.92419	148.095	23	55.8	21	13.3833	1.02067	0.468333	0.554667	0.628667	0.181667	0.736333	47	8.25	6	100	56.625	208.775
A	T	NH	B	TNHB	15	19	G10	-0.494753	-0.780508	-0.106072	1.38545	0.197373	-0.0797633	-0.0104399	1.68419	1.32334	0.48586	-0.635812	0.414218	6.10821	2.71743	4.2272	3.50017	6.82084	2.14303	3.83302	2.05645	7.49439	4.40252	4.58723	6.0803	2.10068	130.758	11.2	45	22	16.5333	1.31633	0.633	0.715333	0.570667	0.114	0.813333	28	6.4	3	56	78	173.219
A	T	NH	B	TNHB	15	20	G10	-0.14797	-0.77266	-0.14283	0.832859	0.38909	-0.724273	-0.0773264	-0.297916	1.94712	-2.13736	0.530701	-0.807486	5.12792	2.71543	2.77605	1.11696	5.31676	2.28011	3.49819	2.05839	4.27898	2.86853	3.41955	5.17426	2.56921	13.6111	7.7	47.6	21	14.4767	1.06367	0.476	0.609	0.588	0.0956667	0.704667	35	5.86667	5	91	93.075	90.4843
A	T	NH	B	TNHB	15	22	G10	-0.0292908	-0.873782	0.351983	1.9688	-0.429691	0.771759	0.213188	1.22427	1.01403	0.11143	0.947725	-1.21427	5.58955	3.66304	4.05992	1.25995	5.33204	3.28493	4.57897	4.50864	4.50641	3.79288	4.58723	5.40227	2.65552	73.2828	16.1	57.1	21	16.04	1.13467	0.637333	0.690667	0.624667	0.123333	0.814	52	6.36364	5	85	65.32	328.661
A	T	NH	B	TNHB	15	24	G10	0.198665	0.103157	-0.0876502	1.19305	0.687823	-0.321706	0.674783	-0.536739	2.52219	0.0703768	0.731267	0.279917	5.57642	3.16875	3.7287	2.1482	6.95167	3.03789	3.69131	2.41666	5.51348	4.00404	4.06546	6.73748	3.00403	248.264	12	49.4	24	15.3967	1.05533	0.477333	0.611667	0.591333	0.149667	0.761333	44	17.25	4	60	64.8	88.8889
A	T	NH	B	TNHB	15	25	G10	-2.57484	-0.813968	-0.442807	1.00738	-0.779009	0.993231	0.813211	1.95779	0.832467	-0.0307209	0.794916	1.089	4.42199	3.77822	4.48792	5.47187	5.81451	1.15768	4.15727	3.81736	7.81736	4.88214	3.09608	5.77723	2.10684	145.675	15.5	69.9	20	17.0833	1.25433	0.608	0.758667	0.712333	0.133	0.891667	46	13.5556	4	96	89.25	156.581
A	T	NH	B	TNHB	15	26	G10	-0.724336	-1.09857	-0.649318	0.565334	-0.218164	0.471161	0.558066	-0.534562	1.16101	-0.256949	0.781747	-0.358232	4.23839	4.67387	2.91275	2.45037	5.9133	2.59857	3.54471	3.0159	4.35004	3.11762	2.99202	5.75269	1.64581	57.8889	19.2	56.3	21	15	1.03067	0.533667	0.555333	0.518667	0.171667	0.727	49	0.555556	4	65	80.51	96.6382
A	T	NH	B	TNHB	15	27	G10	-1.26757	-0.726155	-0.494023	1.01848	-1.07639	0.47008	0.122502	1.48025	0.790075	0.510914	0.417409	0.0237372	4.35004	4.20428	3.85447	4.2737	5.73681	2.67542	5.24424	3.31688	5.94753	2.88728	2.48259	5.85642	1.64223	42.1296	16.3	61.4	23	16.6633	1.24867	0.550667	0.754	0.636	0.092	0.846	40	5.33333	4	78	58.82	182.792
A	T	NH	B	TNHB	15	28	G10	-0.23287	0.666724	-0.0594856	-1.38511	-1.54351	-0.0384786	0.197316	-1.19962	0.818022	-1.63232	0.611071	0.601827	4.72935	4.95019	1.58697	2.69722	6.06938	1.47792	1.13822	2.58951	5.01259	3.50474	1.53393	5.44482	1.83299	86.5657	16.2	38.7	21	13.3133	0.954	0.37	0.656	0.616333	0.086	0.742	39	10.5714	6	100	38.645	87.7493
A	T	NH	B	TNHB	15	29	G10	-0.070508	-0.932302	-1.14259	1.12826	-0.410672	2.39972	0.205144	0.0397053	-1.73729	-0.566165	-1.36477	-0.438574	6.11898	5.78434	3.99769	3.59883	5.33191	1.40009	3.09922	6.21369	6.01792	3.94131	5.02962	6.359	0	108.611	34.2	40.7	16	15.63	1.06	0.557	0.584	0.395	0.177333	0.761333	14	6.85714	3	67	24	141.538
A	T	NH	B	TNHB	15	30	G10	-0.417519	0.309457	-0.0447385	-0.334446	0.878674	0.698027	0.262671	1.31175	0.53102	-0.877702	1.93697	-0.196827	5.15655	3.59062	2.59474	3.35812	5.16903	1.49549	1.53309	3.91322	6.54799	2.8837	3.1848	5.11661	2.18672	94.9573	28.3	57.8	23	18.2267	1.25033	0.584	0.673	0.564667	0.122667	0.795667	56	4.1	7	166	48.195	143.59
A	T	NH	B	TNHB	15	31	G10	-1.4158	0.0388115	-0.241789	-0.525476	0.526144	1.26124	1.7124	1.62568	0.619354	-1.17394	1.15991	-0.407191	4.98475	4.32927	3.09356	3.27294	2.84297	0	2.31911	3.75342	6.59114	2.73725	2.10006	4.74975	2.26868	25	27.7	44	22	17.82	1.30633	0.562333	0.679	0.737	0.224333	0.903333	52	5.81818	6	153	35.64	187.806
A	T	NH	B	TNHB	15	32	G10	0.733347	-1.01972	-0.765455	1.80961	-0.827842	0.560835	1.59867	-0.36775	0.555276	-0.407006	-0.607287	1.4003	6.90403	4.9817	5.12363	3.95869	6.72196	3.29994	5.29776	4.27821	6.82787	5.91994	4.63688	7.008	0	681.389	14.4	45.4	22	14.4867	1.08433	0.5	0.604333	0.584	0.205	0.809333	5	6.45455	3	157	81	105.299
A	T	NH	B	TNHB	15	33	G10	-0.31475	0.185286	0.0123865	0.613726	-0.506366	-1.06334	-0.860275	0.209408	3.32002	-1.03456	-0.755639	0.782063	5.4692	3.2365	3.4159	3.43399	5.78177	2.06747	3.96849	0	7.30518	3.65989	3.43399	6.02341	2.6736	170.952	4.4	38.4	28	15.3933	1.117	0.490333	0.660667	0.619	0.0506667	0.638667	14	1.83333	2	38	77.33	169.345
A	T	NH	B	TNHB	15	34	G10	0.173465	-0.385242	-0.683754	-0.902062	0.138327	-0.315081	-0.372924	0.162566	1.95482	-0.685228	0.639177	-0.692911	4.47607	3.27084	2.19722	1.38629	4.6566	3.08344	2.25712	3.63612	3.57888	2.62708	0	4.96556	2.23953	85.1667	13.2	52.2	24	15.6833	1.08233	0.512	0.644667	0.568333	0.0873333	0.678	42	8.72727	4	47	89.24	83.8746
A	T	NH	B	TNHB	15	35	G10	0.175546	0.180494	-0.102607	0.525932	-0.491991	-0.768658	-0.533228	0.76243	2.33924	-1.18813	0.623608	0.387623	5.4871	2.50553	2.83158	2.89499	6.70645	3.14511	3.05766	1.49789	5.82041	3.64704	4.2916	6.07637	2.57134	114.444	12.8	59.4	24	15.2867	1.136	0.568	0.687333	0.757667	0.038	0.693333	45	19.6667	3	59	52.93	14.8148
A	T	NH	B	TNHB	15	36	G10	0.985024	-0.843368	-0.682512	-0.144711	-0.484618	0.906791	-0.028275	2.03998	0.328705	-0.349318	-0.673762	-2.57623	5.08011	4.49625	2.83158	0	2.45316	2.61293	1.31058	4.864	2.47092	1.65558	2.0898	4.89254	0	16.875	8.1	48.5	21	18.0133	1.23033	0.605333	0.686	0.594	0.117333	0.803333	27	4.8	3	73	66.75	133.561
B	T	NH	B	TNHB	16	1	G10	1.11872	-0.864228	-0.603837	0.0289866	-0.796304	-0.0698682	0.989811	-1.89563	-0.904389	0.170139	2.03885	-0.873081	5.47553	2.85049	3.22736	1.43376	4.9425	3.36282	1.09552	3.08767	2.97136	3.24736	3.1371	5.98713	0	103.796	30.4	56.1	18	12.8233	0.918333	0.369667	0.563	0.455333	0.177333	0.740333	52	8	9	163	63.64	146.097
B	T	NH	B	TNHB	16	10	G10	1.74572	-1.68485	1.4192	-0.649747	0.268366	0.560959	-1.27262	1.92007	0.512986	1.23666	-1.18738	-0.887048	6.86048	2.29608	3.33682	2.53897	4.62152	4.17624	0.527355	3.36121	4.82148	3.74141	2.24836	6.03977	1.82961	114.074	7.7	50.9	23	17.32	1.218	0.688667	0.656667	0.494333	0.0533333	0.703333	7	6.75	4	69	64.75	401.14
B	T	NH	B	TNHB	16	11	G10	0.720775	-1.85253	0.580423	1.00266	4.58865	-0.0081306	-0.577323	1.72112	0.0808222	-0.870166	1.37113	0.110091	5.95972	2.77605	4.04791	2.23359	7.06741	3.09608	3.19185	4.14929	6.11368	5.79707	3.92964	5.959	2.44235	364.167	34.2	63.9	19	17.8983	1.26167	0.560667	0.712667	0.619667	0.0876667	0.701	54	7.75	6	156	55.575	451.054
B	T	NH	B	TNHB	16	12	G10	1.82328	1.59668	-0.396506	0.00678264	-1.02945	0.614308	-0.499069	-0.817516	1.29158	-1.61361	0.879219	-0.147057	6.45789	3.43236	3.61663	1.91811	5.63204	4.195	1.91811	5.2162	4.71452	4.15857	2.8128	6.37082	2.96704	235.253	16.4	48	22	13.2267	0.908333	0.496333	0.654	0.580667	0.042	0.664667	42	6.22222	5	87	33.5	214.017
B	T	NH	B	TNHB	16	13	G10	0.470461	-0.413175	1.2355	-0.00238735	-0.600844	0.926485	-0.240981	0.864968	1.48794	1.7344	0.113181	-1.42473	6.20616	5.14814	2.7099	0	5.68636	1.96166	0.81093	3.06741	3.01771	3.52186	2.32592	5.4233	3.44955	127.986	9.7	50.6	23	17.15	1.18067	0.564667	0.639667	0.518	0.117	0.728667	31	5.875	4	64	69.72	276.011
B	T	NH	B	TNHB	16	14	G10	0.824993	-1.60977	-0.279534	-0.624464	-0.528016	-1.69426	0.0413964	0.933694	-0.00982172	1.44616	-0.855099	1.75061	5.9165	1.68777	2.01243	2.63375	7.97253	3.81159	2.62842	2.79999	5.59787	5.03116	1.08619	6.09691	1.88595	791.37	20.5	59.7	20	16.45	1.181	0.524	0.759667	0.572	0.0736667	0.814667	20	3.27273	2	47	67.2	186.895
B	T	NH	B	TNHB	16	15	G10	-0.327859	-0.33151	0.667427	1.59963	-0.904673	-0.421134	-0.191412	2.42915	1.72772	0.0402127	-0.10314	-0.237191	5.56097	3.48257	2.95221	2.08406	6.71495	2.94249	3.64986	2.76095	4.39216	4.55336	4.34844	5.49524	3.61392	252.284	7.7	54.2	23	16.84	1.26833	0.718667	0.827667	0.585333	0.076	0.868333	28	4.875	3	75	94.775	203.761
B	T	NH	B	TNHB	16	17	G10	0.159979	-1.27104	0.0463679	-0.011695	-0.915726	-0.0531685	0.109459	-0.0489349	1.58629	0.184765	0.424688	1.19166	5.82309	3.50113	2.68178	3.05766	7.16226	3.59121	2.90645	3.84808	6.42392	4.57728	2.78553	5.35219	3.11783	540.208	8	57.2	22	15.43	1.06733	0.546333	0.632	0.551667	0.113	0.745	40	6.22222	4	64	78.4	288.547
B	T	NH	B	TNHB	16	18	G10	-0.261896	-0.661098	0.00225922	-0.382709	-0.73835	-0.876052	0.634513	1.83266	1.69934	-0.189703	-0.90606	1.05254	5.19124	2.16769	2.28335	3.58792	6.31159	3.21919	1.61102	1.9276	6.21144	4.49592	3.39616	4.97322	2.07247	330.913	6.6	51.8	24	14.7	1.265	0.693	0.766667	0.718667	0.142333	0.837	10	1.42857	3	76	84.15	219.943
B	T	NH	B	TNHB	16	19	G10	-0.778302	-0.717204	-0.1434	-0.558052	-0.452548	1.48717	-0.895163	-1.7236	0.550165	-0.375496	1.17098	-0.376814	4.8905	4.9336	2.37936	1.84103	4.49576	1.47792	1.17007	5.03846	4.82823	2.9164	2.48153	5.52606	2.82785	69.4949	21.1	46.6	20	13.1967	0.91	0.4	0.587667	0.501667	0.092	0.495667	52	8.54545	6	107	49.28	151.567
B	T	NH	B	TNHB	16	2	G10	0.923213	-0.723933	-0.206117	0.600913	-0.497699	-0.921018	0.373672	0.143509	0.571918	2.32002	1.3086	-0.776834	6.00704	2.87691	2.38944	1.04797	6.83825	2.10684	2.85049	2.95221	2.84512	3.54685	2.7191	5.43679	0	257.963	16.2	61.6	24	15.4733	1.148	0.465667	0.704333	0.468	0.115667	0.82	50	8	5	99	65.45	330.94
B	T	NH	B	TNHB	16	20	G10	0.0782153	-1.33827	0.0197672	0.37279	-0.670287	0.756625	-0.3192	-1.38819	1.51597	0.134771	-0.157788	-0.663632	5.66726	5.64099	2.8123	1.71146	5.43961	3.35638	3.91165	2.47871	4.60684	2.86642	1.82216	5.49588	3.36921	75.3704	11.2	53.2	23	13.9533	0.921	0.445333	0.542	0.430333	0.108667	0.650667	22	3.875	3	65	66.3	274.644
B	T	NH	B	TNHB	16	21	G10	-0.583648	-1.10755	-0.926734	-1.17484	-0.552952	0.636082	-0.627965	-0.238417	0.174774	-0.309585	0.66622	-0.737779	4.356	4.2826	0.950615	1.39025	4.99146	1.43848	1.41947	4.68967	3.82085	2.03169	0.870828	5.24435	1.86813	50.3571	17.4	53.9	20	15.0367	1.03533	0.495333	0.677	0.479	0.101667	0.639333	47	8.18182	5	92	55.945	180.969
B	T	NH	B	TNHB	16	23	G10	-0.631997	-1.26161	2.33079	-1.49673	0.0251674	2.10057	2.78717	-1.24382	2.21928	-0.502263	0.836096	-0.239989	5.36103	4.46718	2.90264	2.31911	4.23893	2.42283	0	3.36921	4.04012	2.90264	2.10684	5.49054	3.6861	77.7778	15.2	55.7	21	13.635	0.942	0.4875	0.371333	0.907	0.33	0.701333	21	2.2	6	112	72.98	312.934
B	T	NH	B	TNHB	16	24	G10	1.27917	-1.31957	-0.923377	-1.59573	-0.700464	0.0953417	-0.129979	0.480282	0.917979	-0.339921	-0.748434	-0.933527	5.77086	4.45435	0.831298	2.31607	4.70339	3.76349	0.554311	1.90817	2.17923	2.31607	1.131	5.0331	2.59581	114.938	12.2	53.7	20	16.4367	1.07233	0.471667	0.689333	0.537667	0.142333	0.706333	24	2.81818	2	31	57.75	387.692
B	T	NH	B	TNHB	16	26	G10	-0.815746	-1.19435	-0.886689	-0.718268	0.0929752	1.98582	-0.312891	0.506179	0.252275	0.444142	1.269	-0.262765	4.96601	4.88154	2.59925	3.40058	4.58298	2.62306	1.01496	5.28752	6.23546	3.05766	2.4021	5.04271	2.37232	123.333	22	63.2	19	15.67	1.054	0.641333	0.627	0.492333	0.119	0.737333	61	6.91667	5	102	76.14	259.601
B	T	NH	B	TNHB	16	28	G10	1.45458	-0.664234	-0.512769	-1.83871	-0.939641	0.487965	-1.09621	1.33701	-0.415879	0.00699054	0.935908	-0.392399	6.3306	4.4028	1.18905	1.8613	5.57511	3.76493	0.554311	3.81649	3.72554	3.74616	0	5.72338	2.37519	211.42	26.3	60.2	18	17.17	1.15367	0.584	0.729667	0.523667	0.0236667	0.730667	52	5.23077	5	102	70.3	167.749
B	T	NH	B	TNHB	16	29	G10	-2.08331	-0.931791	-0.840597	0.421463	-0.294366	0.705977	0.126544	0.159691	-0.454683	0.378578	1.86204	-0.654286	4.66344	4.24256	3.03242	2.55086	4.31735	0	2.82486	3.06122	6.11225	2.51884	2.59329	3.90777	1.94735	60	21.2	62.2	18	15.44	1.07967	0.529333	0.679	0.456	0.136333	0.815333	62	10	8	155	58.1	279.43
B	T	NH	B	TNHB	16	30	G10	-0.380224	-0.00912837	0.248771	0.200231	-0.0828408	-2.294	-0.337495	-0.10355	-0.590509	-0.574719	1.73917	-1.04961	4.05682	0	1.74974	0	4.84117	1.29591	2.67967	2.16517	2.97136	3.10442	1.94414	3.95456	1.53514	70.4938	14.7	46.8	18	16.1733	1.01967	0.535	0.666	0.453	0.101667	0.748333	59	9.15385	10	162	36.21	152.023
B	T	NH	B	TNHB	16	31	G10	0.100869	1.2904	-0.572118	0.353857	-0.768975	-0.0752501	-0.00308131	1.34021	0.855575	-0.326112	0.0464151	0.254627	5.53523	3.3858	3.20179	2.39156	6.57934	1.981	1.9469	2.74397	5.2029	4.74397	3.20742	6.18963	2.36907	282.708	19.8	67.2	20	16.0233	1.17933	0.632333	0.739333	0.599667	0.117667	0.724333	41	6.45455	3	0	44.28	143.362
B	T	NH	B	TNHB	16	32	G10	1.86884	0.128836	-0.204993	-0.768867	0.125926	0.196109	-1.49069	-0.489779	-0.792157	-0.468647	-0.764312	0.365715	6.70266	3.33447	3.84235	2.66811	5.93001	2.80672	1.17007	4.68858	5.05442	4.37266	1.37029	6.54615	0	494.444	29.2	52.4	20	13.97	0.914	0.489	0.622	0.475333	0.0293333	0.596667	26	5.45455	3	56	28.56	147.009
B	T	NH	B	TNHB	16	33	G10	0.0458484	-1.71559	-0.616267	1.1682	3.42537	1.16934	1.01044	1.92896	-0.0647219	0.56061	-0.180776	-0.6845	6.23302	3.72512	4.16654	2.3979	6.05201	2.77011	1.82429	4.42722	5.56102	4.40856	4.71807	5.46147	2.35364	219.683	30.2	65.7	18	17.3567	1.227	0.672667	0.714667	0.550667	0.205	0.919667	44	7.53846	5	0	46.2	240.912
B	T	NH	B	TNHB	16	34	G10	1.90389	0.0333778	-0.387447	0.680382	-0.415193	-0.141884	0.522376	1.06874	-0.809117	-0.625507	1.1324	0.261946	6.65957	3.47924	4.50217	2.62641	6.22406	4.1812	3.4576	4.32768	6.0169	4.97629	3.6064	5.73786	0	412.269	26.8	46.5	19	16.7767	1.183	0.535	0.740667	0.631	0.15	0.804	52	8	9	128	39.96	113.048
B	T	NH	B	TNHB	16	36	G10	-0.0884489	-0.485124	-0.704115	-0.802967	-1.01727	0.907082	0.0884656	0.116811	-0.766409	-0.36253	0.222252	-0.273744	5.61117	4.55307	2.94371	2.11105	5.66686	1.40009	0.795378	4.43848	4.46758	3.87004	1.0316	5.36087	1.92688	99.1319	27.2	53.2	19	15.4967	1.074	0.499667	0.679667	0.527333	0.101667	0.778667	33	7.58333	6	91	32.34	44.6724
B	T	NH	B	TNHB	16	4	G10	0.988459	-1.64758	-0.450188	0.311016	-0.0182088	0.947982	-0.612682	-0.682177	-0.411045	2.3998	1.46926	-2.12992	5.5654	4.63244	3.64427	0	3.41268	3.14932	0.560549	3.07819	2.43865	2.81263	3.03984	5.70689	0	98.9542	22.6	70.5	20	14.2867	1.057	0.437667	0.569667	0.455	0.105	0.530667	50	6.63636	6	112	74.69	261.652
B	T	NH	B	TNHB	16	5	G10	0.641086	-0.897861	-0.0553447	1.12574	-0.898852	-0.365004	0.806169	-1.75362	-1.45153	1.41892	-0.362467	-0.693562	5.01558	3.05061	2.59474	0	6.00414	3.0198	3.2515	4.34469	3.0384	4.06866	3.97928	5.69065	0	285.214	29.8	52.1	18	13.2967	0.875333	0.420667	0.523333	0.449667	0.184667	0.708	26	4.76923	4	80	21.935	272.365
B	T	NH	B	TNHB	16	6	G10	1.81908	1.99161	1.36207	0.733978	-1.50905	0.846692	-0.0355976	-0.967068	-0.254214	-0.483266	0.963362	-0.196788	7.5924	3.65498	3.01771	2.14658	6.60745	3.52854	2.35314	5.67561	4.58874	3.89106	4.64332	5.75738	2.06546	440.741	32.5	59.2	20	13.7467	0.980667	0.520333	0.568	0.418	0.139333	0.64	37	6.81818	5	105.9	40.61	48.7749
B	T	NH	B	TNHB	16	8	G10	1.3269	-1.3587	1.39459	-0.145564	-0.0806211	0.605141	-0.818025	-2.21228	1.42921	1.49032	2.15417	-1.30234	6.49769	2.63845	3.00509	0.980829	4.24016	3.44768	1.11556	3.1971	3.19885	2.7317	2.82716	6.48434	2.53559	69.0171	14.3	57.9	22	12.12	0.862333	0.383667	0.513333	0.469	0.073	0.545	60	8.88889	6	124.9	64.8	396.581
A	T	NH	H	TNHH	17	10	G10	-0.48371	-0.213669	-0.927532	-0.144693	1.36618	0.437134	-0.629959	-1.02595	-0.281363	-0.311321	-1.08669	-0.556567	5.54662	4.68384	2.80896	1.97202	4.70853	1.15851	1.43155	3.69626	4.80826	2.62306	2.92276	3.89635	1.6946	65.5556	27.3	48.7	19	12.39	0.990667	0.329667	0.697333	0.534333	0.07	0.641333	24	4.58333	2	33.5	21.66	92.5356
A	T	NH	H	TNHH	17	12	G10	0.712821	-0.904255	-0.838319	1.22202	0.16036	0.829523	-0.797897	-0.95223	-0.134414	1.01431	0.0658451	-1.64643	6.28141	3.79486	4.17375	0	4.40553	3.09293	1.93192	3.67911	3.39516	3.50947	3.8119	5.79707	2.46503	72.8472	26.1	57.4	19	12.55	0.894	0.479	0.649	0.461667	0.0806667	0.625667	32	4.83333	4	71.7	39.955	342.336
A	T	NH	H	TNHH	17	13	G10	1.01247	-0.292078	-0.406265	-2.28623	-0.0946242	0.17649	-0.558701	1.55689	-1.06837	0.545569	0.413981	2.25313	6.13988	4.36992	2.01243	5.21252	6.9663	3.48749	0.764606	4.09373	8.12178	5.39816	1.30933	5.41742	0	566.111	32.4	56.9	19	16.9333	1.175	0.583667	0.777333	0.676	0.0486667	0.773333	45	7	6	108	43.5	144.274
A	T	NH	H	TNHH	17	14	G10	-0.0869621	-0.6524	-0.790297	-0.143142	-0.858039	0.500163	-0.769399	1.20686	-0.582317	0.888016	0.720768	-0.574352	5.06067	3.67504	3.49792	2.65234	5.35297	2.20176	2.16218	3.52756	4.59198	3.19784	2.39523	5.25487	0	64.7661	23.4	59.8	19	15.5533	1.10967	0.626	0.746333	0.611667	0.106333	0.64	49	9.41667	6	88	53.2	276.239
[truncated: 52 more rows]
[truncated: 10 more columns]

## Sheet: Data 4
Replicate	Soil	Herbivory	Pollination	Treatment	Trait	Haldanes	Abs_Haldanes	Traitgroups
A	T	H	H	TNHH	NBFlowers	0.0480303	0.0480303	M
A	T	B	H	TNHB	NBFlowers	0.0222966	0.0222966	M
A	T	H	B	THH	NBFlowers	0.000406717	0.000406717	M
A	T	B	B	THB	NBFlowers	0.0233481	0.0233481	M
A	L	H	H	LNHH	NBFlowers	0.0394685	0.0394685	M
[truncated: 795 more rows]

## Sheet: Data 5
Replicate	Soil	Herbivory	Pollination	Treatment	ID	NB_Siliques_F0	NB_seeds_F0	NB_seeds_per_silique_F0	Crossings	Height_day22_F1(cm)	NB_Branches_atday22_F1	Flowerdiameter_F1(cm)	NBFlowers_day30_F1	Nb_flowering_branches_day30_F1
[truncated: 270 more rows]

[truncated: 1 more sheets: Data 6]
